# Supplementary material for: Crystal structures of three 6-substituted coumarin-3-carboxamide derivatives
Source: Acta Crystallogr E Crystallogr Commun. 2016 Jun 10;72(Pt 7):926–32. doi: 10.1107/S2056989016008665 (PMC4992908; doi:10.1107/S2056989016008665)
Supplement: Supplementary file 1 [file e-72-00926-sup1.cif]

##############################################################################
#                                                                            #
# This CIF contains the data in a paper accepted for publication in          #
# Acta Crystallographica Section E. It conforms to the requirements of       #
# Notes for Authors for Acta Crystallographica Section E, and has been       #
# peer reviewed under the auspices of the IUCr Commission on Journals.       #
#                                                                            #
# Full details of the Crystallographic Information File format               #
# are given in the paper "The Crystallographic Information File (CIF):       #
# a New Standard Archive File for Crystallography" by S. R. Hall, F. H.      #
# Allen and I. D. Brown [Acta Cryst. (1991), A47, 655-685].                  #
#                                                                            #
# The current version of the core CIF dictionary is obtainable from          #
# ftp://ftp.iucr.org/pub/cif_core.dic.                                       #
#                                                                            #
# Software is freely available for graphical display of the structure(s)     #
# in this CIF. For information consult the CIF software page                 #
# http://www.iucr.org/resources/cif/software.                                #
#                                                                            #
# This file may be used for bona fide research purposes within the           #
# scientific community so long as proper attribution is given to the journal # 
# article from which it was obtained.                                        #
#                                                                            #
##############################################################################
data_1
_database_code_depnum_ccdc_archive 'CCDC 1482448'
_audit_creation_method     'SHELXL-2014/7'
_chemical_name_systematic
;
6-Methyl-<i>N</i>-(3-methylphenyl)-2-oxo-2<i>H</i>-chromene-3-carboxamide
;
_chemical_name_common     ?
_chemical_formula_moiety     'C18 H15 N O3'
_chemical_formula_sum     'C18 H15 N O3'
_chemical_formula_iupac     'C18 H15 N O3'
_chemical_formula_weight     293.31
_chemical_melting_point     ?
_shelx_space_group_comment
;
The symmetry employed for this shelxl refinement is uniquely defined
by the following loop, which should always be used as a source of
symmetry information in preference to the above space-group names.
They are only intended as comments.
;
_space_group_crystal_system     monoclinic
_space_group_name_H-M_alt     'P 21/c'
_space_group_name_Hall     '-P 2ybc'
loop_
    _space_group_symop_operation_xyz
    'x, y, z'
    '-x, y+1/2, -z+1/2'
    '-x, -y, -z'
    'x, -y-1/2, z-1/2'
_cell_length_a     7.2117(3)
_cell_length_b     8.0491(3)
_cell_length_c     23.6242(9)
_cell_angle_alpha     90
_cell_angle_beta     94.388(4)
_cell_angle_gamma     90
_cell_volume     1367.31(9)
_cell_formula_units_Z     4
_cell_measurement_reflns_used     5809
_cell_measurement_theta_min     2.6750
_cell_measurement_theta_max     27.5730
_cell_measurement_temperature     100(2)
_exptl_crystal_description     'needle'
_exptl_crystal_colour     yellow
_exptl_crystal_size_max     0.420
_exptl_crystal_size_mid     0.030
_exptl_crystal_size_min     0.020
_exptl_crystal_density_diffrn     1.425
_exptl_crystal_density_meas     ?
_exptl_crystal_density_method     ?
_exptl_crystal_F_000     616
_exptl_absorpt_coefficient_mu     0.098
_exptl_absorpt_correction_type     multi-scan
_exptl_absorpt_process_details
;
(CrysAlis PRO; Rigaku Oxford Diffraction, 2015)
;
_shelx_estimated_absorpt_T_min     0.960
_shelx_estimated_absorpt_T_max     0.998
_exptl_absorpt_correction_T_min     0.89515
_exptl_absorpt_correction_T_max     1.00000
_exptl_special_details
;
CrysAlisPro 1.171.38.41 (Rigaku Oxford Diffraction, 2015)
Empirical absorption correction using spherical harmonics,
 implemented in SCALE3 ABSPACK scaling algorithm.
;
_diffrn_ambient_temperature     100(2)
_diffrn_radiation_type     MoK\a
_diffrn_radiation_wavelength     0.71075
_diffrn_measurement_device_type     'Rigaku AFC12 (Right)'
_diffrn_measurement_device     'four-circle \k diffractometer'
_diffrn_measurement_method     'profile data from \w-scans'
_diffrn_detector_area_resol_mean     28.5714
_diffrn_reflns_number     12045
_diffrn_reflns_av_R_equivalents     0.0230
_diffrn_reflns_theta_min     1.729
_diffrn_reflns_theta_max     27.474
_diffrn_reflns_theta_full     25.242
_diffrn_measured_fraction_theta_max     0.999
_diffrn_measured_fraction_theta_full     1.000
_diffrn_reflns_limit_h_min     -9
_diffrn_reflns_limit_h_max     8
_diffrn_reflns_limit_k_min     -10
_diffrn_reflns_limit_k_max     7
_diffrn_reflns_limit_l_min     -30
_diffrn_reflns_limit_l_max     29
_refine_special_details     ?
_reflns_number_total     3135
_reflns_number_gt     2593
_reflns_threshold_expression     'I > 2\s(I)'
_refine_ls_structure_factor_coef     Fsqd
_refine_ls_matrix_type     full
_refine_ls_R_factor_all     0.0525
_refine_ls_R_factor_gt     0.0411
_refine_ls_wR_factor_gt     0.1128
_refine_ls_wR_factor_ref     0.1203
_refine_ls_goodness_of_fit_ref     1.031
_refine_ls_restrained_S_all     1.031
_refine_ls_number_reflns     3134
_refine_ls_number_parameters     205
_refine_ls_number_restraints     0
_refine_ls_hydrogen_treatment     mixed
_refine_ls_weighting_scheme     calc
_refine_ls_weighting_details
              'w=1/[\s^2^(Fo^2^)+(0.0741P)^2^+0.3348P] where P=(Fo^2^+2Fc^2^)/3'
_atom_sites_solution_hydrogens     mixed
_atom_sites_solution_primary     ?
_atom_sites_solution_secondary     ?
_refine_ls_shift/su_max     0.001
_refine_ls_shift/su_mean     0.000
_refine_diff_density_max     0.351
_refine_diff_density_min     -0.258
_refine_ls_extinction_method     none
_refine_ls_extinction_coef     .
loop_
    _atom_type_symbol
    _atom_type_description
    _atom_type_scat_dispersion_real
    _atom_type_scat_dispersion_imag
    _atom_type_scat_source
    'C' 'C' 0.0033 0.0016
                         'International Tables Vol C Tables 4.2.6.8 and 6.1.1.4'
    'H' 'H' 0.0000 0.0000
                         'International Tables Vol C Tables 4.2.6.8 and 6.1.1.4'
    'N' 'N' 0.0061 0.0033
                         'International Tables Vol C Tables 4.2.6.8 and 6.1.1.4'
    'O' 'O' 0.0106 0.0060
                         'International Tables Vol C Tables 4.2.6.8 and 6.1.1.4'
    'V' 'V' 0.3005 0.5294
                         'International Tables Vol C Tables 4.2.6.8 and 6.1.1.4'
_computing_data_collection
;
CrysAlis PRO (Rigaku Oxford Diffraction, 2015)
;
_computing_cell_refinement
;
CrysAlis PRO (Rigaku Oxford Diffraction, 2015)
;
_computing_data_reduction
;
CrysAlis PRO (Rigaku Oxford Diffraction, 2015)
;
_computing_structure_solution
;
OSCAIL (McArdle <i>et al.</i>,  2004) and
SHELXT (Sheldrick, 2015a)
;
_computing_structure_refinement
;
OSCAIL (McArdle <i>et al.</i>,  2004),
<i>ShelXle</i> (H\"ubschle <i>et al.</i>,  2011) and
SHELXL-2014/7 (Sheldrick, 2015b)
;
_computing_molecular_graphics
;
Mercury (Macrae <i>et al.</i>,  2006)
;
_computing_publication_material
;
OSCAIL (McArdle <i>et al.</i>,  2004),
SHELXL2014 (Sheldrick, 2015b) and
PLATON (Spek, 2009)
;
loop_
    _atom_site_type_symbol
    _atom_site_label
    _atom_site_fract_x
    _atom_site_fract_y
    _atom_site_fract_z
    _atom_site_U_iso_or_equiv
    _atom_site_adp_type
    _atom_site_calc_flag
    _atom_site_occupancy
    _atom_site_disorder_assembly
    _atom_site_disorder_group
    O O1 0.69397(12) 0.68051(12) -0.05947(3) 0.0158(2) Uani d 1 . .
    O O2 0.88820(13) 0.82921(12) -0.00415(4) 0.0191(2) Uani d 1 . .
    O O31 0.45616(13) 0.95381(12) 0.10022(4) 0.0199(2) Uani d 1 . .
    N N32 0.76928(15) 0.97441(14) 0.09028(4) 0.0153(2) Uani d 1 . .
    H H32 0.855(2) 0.949(2) 0.0664(7) 0.033(5) Uiso d 1 . .
    C C2 0.72934(18) 0.77998(16) -0.01268(5) 0.0147(3) Uani d 1 . .
    C C3 0.57335(17) 0.81575(16) 0.02182(5) 0.0137(3) Uani d 1 . .
    C C4 0.40358(17) 0.75122(16) 0.00695(5) 0.0144(3) Uani d 1 . .
    H H4 0.3034 0.7759 0.0294 0.017 Uiso calc 1 . .
    C C4A 0.37082(17) 0.64663(15) -0.04177(5) 0.0140(3) Uani d 1 . .
    C C5 0.19774(18) 0.57410(16) -0.05816(5) 0.0152(3) Uani d 1 . .
    H H5 0.0946 0.5956 -0.0365 0.018 Uiso calc 1 . .
    C C6 0.17503(18) 0.47192(16) -0.10530(5) 0.0148(3) Uani d 1 . .
    C C7 0.32959(18) 0.44378(16) -0.13696(5) 0.0159(3) Uani d 1 . .
    H H7 0.3155 0.3739 -0.1694 0.019 Uiso calc 1 . .
    C C8 0.50106(18) 0.51447(16) -0.12233(5) 0.0160(3) Uani d 1 . .
    H H8 0.6034 0.4950 -0.1445 0.019 Uiso calc 1 . .
    C C8A 0.52020(17) 0.61462(16) -0.07444(5) 0.0139(3) Uani d 1 . .
    C C31 0.59396(18) 0.92182(16) 0.07469(5) 0.0144(3) Uani d 1 . .
    C C61 -0.01018(18) 0.39458(17) -0.12285(5) 0.0178(3) Uani d 1 . .
    H H61A 0.0066 0.2759 -0.1302 0.027 Uiso calc 1 . .
    H H61B -0.0642 0.4489 -0.1574 0.027 Uiso calc 1 . .
    H H61C -0.0937 0.4085 -0.0924 0.027 Uiso calc 1 . .
    C C311 0.83193(18) 1.06916(16) 0.13848(5) 0.0150(3) Uani d 1 . .
    C C312 0.71473(18) 1.12797(16) 0.17828(5) 0.0163(3) Uani d 1 . .
    H H312 0.5861 1.1013 0.1745 0.020 Uiso calc 1 . .
    C C313 0.78614(19) 1.22628(17) 0.22372(5) 0.0175(3) Uani d 1 . .
    C C314 0.97525(19) 1.26281(17) 0.22921(5) 0.0194(3) Uani d 1 . .
    H H314 1.0244 1.3307 0.2597 0.023 Uiso calc 1 . .
    C C315 1.09272(19) 1.20017(17) 0.19020(5) 0.0197(3) Uani d 1 . .
    H H315 1.2221 1.2236 0.1947 0.024 Uiso calc 1 . .
    C C316 1.02253(18) 1.10408(17) 0.14486(5) 0.0175(3) Uani d 1 . .
    H H316 1.1032 1.0622 0.1183 0.021 Uiso calc 1 . .
    C C317 0.6556(2) 1.29639(18) 0.26456(5) 0.0220(3) Uani d 1 . .
    H H31A 0.7234 1.3144 0.3016 0.033 Uiso calc 1 . .
    H H31B 0.5535 1.2180 0.2687 0.033 Uiso calc 1 . .
    H H31C 0.6050 1.4023 0.2499 0.033 Uiso calc 1 . .
loop_
    _atom_site_aniso_label
    _atom_site_aniso_U_11
    _atom_site_aniso_U_22
    _atom_site_aniso_U_33
    _atom_site_aniso_U_12
    _atom_site_aniso_U_13
    _atom_site_aniso_U_23
    O1 0.0138(5) 0.0177(5) 0.0158(4) -0.0013(4) 0.0014(3) -0.0033(4)
    O2 0.0158(5) 0.0214(5) 0.0204(5) -0.0018(4) 0.0029(3) -0.0037(4)
    O31 0.0178(5) 0.0229(5) 0.0195(5) 0.0001(4) 0.0044(4) -0.0047(4)
    N32 0.0157(6) 0.0153(6) 0.0150(5) 0.0015(4) 0.0017(4) -0.0020(4)
    C2 0.0174(7) 0.0116(6) 0.0148(6) 0.0008(5) 0.0000(5) 0.0004(5)
    C3 0.0166(6) 0.0111(6) 0.0136(6) 0.0019(5) 0.0013(4) 0.0019(5)
    C4 0.0163(6) 0.0122(6) 0.0149(6) 0.0036(5) 0.0035(5) 0.0021(5)
    C4A 0.0156(6) 0.0115(6) 0.0147(6) 0.0021(5) 0.0003(5) 0.0020(5)
    C5 0.0143(6) 0.0137(6) 0.0179(6) 0.0021(5) 0.0027(5) 0.0018(5)
    C6 0.0150(6) 0.0126(6) 0.0164(6) 0.0022(5) -0.0016(4) 0.0037(5)
    C7 0.0178(7) 0.0157(7) 0.0140(6) 0.0013(5) -0.0006(5) -0.0010(5)
    C8 0.0153(6) 0.0176(7) 0.0154(6) 0.0031(5) 0.0025(5) 0.0003(5)
    C8A 0.0127(6) 0.0127(6) 0.0161(6) 0.0006(5) -0.0007(5) 0.0021(5)
    C31 0.0179(7) 0.0115(6) 0.0138(6) 0.0010(5) 0.0012(5) 0.0016(5)
    C61 0.0147(6) 0.0175(7) 0.0210(6) -0.0002(5) -0.0004(5) -0.0007(5)
    C311 0.0188(7) 0.0116(6) 0.0142(6) 0.0011(5) -0.0005(5) 0.0019(5)
    C312 0.0171(6) 0.0152(6) 0.0166(6) 0.0016(5) 0.0010(5) 0.0025(5)
    C313 0.0237(7) 0.0143(7) 0.0147(6) 0.0017(5) 0.0020(5) 0.0027(5)
    C314 0.0243(7) 0.0168(7) 0.0163(6) -0.0022(5) -0.0034(5) 0.0010(5)
    C315 0.0180(7) 0.0195(7) 0.0210(6) -0.0025(5) -0.0020(5) 0.0039(5)
    C316 0.0187(7) 0.0172(7) 0.0168(6) 0.0014(5) 0.0027(5) 0.0032(5)
    C317 0.0247(7) 0.0229(7) 0.0183(6) 0.0008(6) 0.0018(5) -0.0026(5)
_geom_special_details
;
 All esds (except the esd in the dihedral angle between two l.s. planes)
 are estimated using the full covariance matrix.  The cell esds are taken
 into account individually in the estimation of esds in distances, angles
 and torsion angles; correlations between esds in cell parameters are only
 used when they are defined by crystal symmetry.  An approximate (isotropic)
 treatment of cell esds is used for estimating esds involving l.s. planes.
;
loop_
    _geom_bond_atom_site_label_1
    _geom_bond_atom_site_label_2
    _geom_bond_site_symmetry_2
    _geom_bond_distance
    _geom_bond_publ_flag
    O1 C2 . 1.3730(15) ?
    O1 C8A . 1.3817(15) ?
    O2 C2 . 1.2144(15) ?
    O31 C31 . 1.2287(15) ?
    N32 C31 . 1.3573(16) ?
    N32 C311 . 1.4154(16) ?
    N32 H32 . 0.893(18) ?
    C2 C3 . 1.4672(17) ?
    C3 C4 . 1.3514(18) ?
    C3 C31 . 1.5109(16) ?
    C4 C4A . 1.4309(17) ?
    C4 H4 . 0.9500 ?
    C4A C8A . 1.3964(17) ?
    C4A C5 . 1.4053(17) ?
    C5 C6 . 1.3841(18) ?
    C5 H5 . 0.9500 ?
    C6 C7 . 1.4074(18) ?
    C6 C61 . 1.5029(17) ?
    C7 C8 . 1.3810(18) ?
    C7 H7 . 0.9500 ?
    C8 C8A . 1.3874(17) ?
    C8 H8 . 0.9500 ?
    C61 H61A . 0.9800 ?
    C61 H61B . 0.9800 ?
    C61 H61C . 0.9800 ?
    C311 C312 . 1.3943(17) ?
    C311 C316 . 1.3998(18) ?
    C312 C313 . 1.3997(18) ?
    C312 H312 . 0.9500 ?
    C313 C314 . 1.3914(19) ?
    C313 C317 . 1.5082(18) ?
    C314 C315 . 1.3931(19) ?
    C314 H314 . 0.9500 ?
    C315 C316 . 1.3851(18) ?
    C315 H315 . 0.9500 ?
    C316 H316 . 0.9500 ?
    C317 H31A . 0.9800 ?
    C317 H31B . 0.9800 ?
    C317 H31C . 0.9800 ?
loop_
    _geom_angle_atom_site_label_1
    _geom_angle_atom_site_label_2
    _geom_angle_atom_site_label_3
    _geom_angle_site_symmetry_1
    _geom_angle_site_symmetry_3
    _geom_angle
    _geom_angle_publ_flag
    C2 O1 C8A . . 122.61(10) ?
    C31 N32 C311 . . 128.30(11) ?
    C31 N32 H32 . . 115.8(11) ?
    C311 N32 H32 . . 115.8(12) ?
    O2 C2 O1 . . 116.01(11) ?
    O2 C2 C3 . . 126.69(11) ?
    O1 C2 C3 . . 117.29(11) ?
    C4 C3 C2 . . 119.88(11) ?
    C4 C3 C31 . . 117.51(11) ?
    C2 C3 C31 . . 122.61(11) ?
    C3 C4 C4A . . 121.71(12) ?
    C3 C4 H4 . . 119.1 ?
    C4A C4 H4 . . 119.1 ?
    C8A C4A C5 . . 118.53(11) ?
    C8A C4A C4 . . 117.80(12) ?
    C5 C4A C4 . . 123.68(11) ?
    C6 C5 C4A . . 121.09(12) ?
    C6 C5 H5 . . 119.5 ?
    C4A C5 H5 . . 119.5 ?
    C5 C6 C7 . . 118.26(11) ?
    C5 C6 C61 . . 121.07(12) ?
    C7 C6 C61 . . 120.66(11) ?
    C8 C7 C6 . . 122.08(12) ?
    C8 C7 H7 . . 119.0 ?
    C6 C7 H7 . . 119.0 ?
    C7 C8 C8A . . 118.34(12) ?
    C7 C8 H8 . . 120.8 ?
    C8A C8 H8 . . 120.8 ?
    O1 C8A C8 . . 117.61(11) ?
    O1 C8A C4A . . 120.71(11) ?
    C8 C8A C4A . . 121.68(12) ?
    O31 C31 N32 . . 124.96(12) ?
    O31 C31 C3 . . 119.49(11) ?
    N32 C31 C3 . . 115.55(11) ?
    C6 C61 H61A . . 109.5 ?
    C6 C61 H61B . . 109.5 ?
    H61A C61 H61B . . 109.5 ?
    C6 C61 H61C . . 109.5 ?
    H61A C61 H61C . . 109.5 ?
    H61B C61 H61C . . 109.5 ?
    C312 C311 C316 . . 120.00(12) ?
    C312 C311 N32 . . 123.55(12) ?
    C316 C311 N32 . . 116.44(11) ?
    C311 C312 C313 . . 120.18(12) ?
    C311 C312 H312 . . 119.9 ?
    C313 C312 H312 . . 119.9 ?
    C314 C313 C312 . . 119.43(12) ?
    C314 C313 C317 . . 121.11(12) ?
    C312 C313 C317 . . 119.41(12) ?
    C313 C314 C315 . . 120.21(12) ?
    C313 C314 H314 . . 119.9 ?
    C315 C314 H314 . . 119.9 ?
    C316 C315 C314 . . 120.59(13) ?
    C316 C315 H315 . . 119.7 ?
    C314 C315 H315 . . 119.7 ?
    C315 C316 C311 . . 119.55(12) ?
    C315 C316 H316 . . 120.2 ?
    C311 C316 H316 . . 120.2 ?
    C313 C317 H31A . . 109.5 ?
    C313 C317 H31B . . 109.5 ?
    H31A C317 H31B . . 109.5 ?
    C313 C317 H31C . . 109.5 ?
    H31A C317 H31C . . 109.5 ?
    H31B C317 H31C . . 109.5 ?
loop_
    _geom_torsion_atom_site_label_1
    _geom_torsion_atom_site_label_2
    _geom_torsion_atom_site_label_3
    _geom_torsion_atom_site_label_4
    _geom_torsion_site_symmetry_1
    _geom_torsion_site_symmetry_2
    _geom_torsion_site_symmetry_3
    _geom_torsion_site_symmetry_4
    _geom_torsion
    _geom_torsion_publ_flag
    C8A O1 C2 O2 . . . . 179.71(11) ?
    C8A O1 C2 C3 . . . . -0.18(17) ?
    O2 C2 C3 C4 . . . . -179.80(12) ?
    O1 C2 C3 C4 . . . . 0.07(18) ?
    O2 C2 C3 C31 . . . . -0.5(2) ?
    O1 C2 C3 C31 . . . . 179.32(10) ?
    C2 C3 C4 C4A . . . . 0.50(19) ?
    C31 C3 C4 C4A . . . . -178.79(11) ?
    C3 C4 C4A C8A . . . . -0.95(18) ?
    C3 C4 C4A C5 . . . . 178.65(12) ?
    C8A C4A C5 C6 . . . . 0.54(18) ?
    C4 C4A C5 C6 . . . . -179.05(11) ?
    C4A C5 C6 C7 . . . . -0.72(18) ?
    C4A C5 C6 C61 . . . . -179.92(11) ?
    C5 C6 C7 C8 . . . . 0.06(19) ?
    C61 C6 C7 C8 . . . . 179.26(12) ?
    C6 C7 C8 C8A . . . . 0.75(19) ?
    C2 O1 C8A C8 . . . . -179.42(11) ?
    C2 O1 C8A C4A . . . . -0.29(18) ?
    C7 C8 C8A O1 . . . . 178.18(11) ?
    C7 C8 C8A C4A . . . . -0.94(19) ?
    C5 C4A C8A O1 . . . . -178.78(11) ?
    C4 C4A C8A O1 . . . . 0.84(17) ?
    C5 C4A C8A C8 . . . . 0.31(18) ?
    C4 C4A C8A C8 . . . . 179.93(11) ?
    C311 N32 C31 O31 . . . . 2.3(2) ?
    C311 N32 C31 C3 . . . . -177.45(11) ?
    C4 C3 C31 O31 . . . . -4.22(18) ?
    C2 C3 C31 O31 . . . . 176.51(12) ?
    C4 C3 C31 N32 . . . . 175.55(11) y
    C2 C3 C31 N32 . . . . -3.72(17) y
    C31 N32 C311 C312 . . . . -1.5(2) y
    C31 N32 C311 C316 . . . . 178.94(12) y
    C316 C311 C312 C313 . . . . 1.97(19) ?
    N32 C311 C312 C313 . . . . -177.58(12) ?
    C311 C312 C313 C314 . . . . -0.86(19) ?
    C311 C312 C313 C317 . . . . 176.73(12) ?
    C312 C313 C314 C315 . . . . -0.84(19) ?
    C317 C313 C314 C315 . . . . -178.39(12) ?
    C313 C314 C315 C316 . . . . 1.4(2) ?
    C314 C315 C316 C311 . . . . -0.3(2) ?
    C312 C311 C316 C315 . . . . -1.37(19) ?
    N32 C311 C316 C315 . . . . 178.21(11) ?
loop_
    _geom_hbond_atom_site_label_D
    _geom_hbond_atom_site_label_H
    _geom_hbond_atom_site_label_A
    _geom_hbond_site_symmetry_A
    _geom_hbond_distance_DH
    _geom_hbond_distance_HA
    _geom_hbond_distance_DA
    _geom_hbond_angle_DHA
    N32 H32 O2 . 0.893(18) 1.957(18) 2.7149(14) 141.7(16)
    C312 H312 O31 . 0.95 2.26 2.8838(16) 122
    C5 H5 O1 1_455 0.95 2.98 3.7304(15) 137
_shelx_hkl_file
;
   0   0  -2 0.25437 10.1186   4
   0   0   2-5.22075 8.41871   4
   0   0   2-1.75688 7.39566   3
   0   0  -2 1.78423 6.89198   3
   0   0  -3 46.4812 26.0031   4
   0   0   3 8.98029 14.1539   2
   0   0   3 20.9408 20.3946   3
   0   0  -3-7.69474 14.5739   2
   0   0   3 0.99735 22.7197   4
   0   0  -3-16.7993 18.7205   3
   0   0   4 8165.89 89.7175   2
   0   0  -4 8274.03 136.993   4
   0   0   4 7899.08 138.397   4
   0   0   4 7940.95 122.188   3
   0   0  -4 8188.23 103.010   2
   0   0  -4 8431.11 119.577   3
   0   0  -5 4.24329 43.2035   4
   0   0  -5-10.9034 27.7741   2
   0   0  -5 8.34796 34.5359   3
   0   0   5 13.4216 24.3666   2
   0   0   5 52.9995 43.5840   3
   0   0   5 2.65957 42.7521   4
   0   0  -6 16589.8 181.794   2
   0   0  -6 17144.4 203.327   3
   0   0   6 16555.9 240.240   4
   0   0   6 16203.3 148.480   2
   0   0  -6 16565.7 237.889   4
   0   0   6 16400.4 213.472   3
   0   0   7 22.8155 26.2904   2
   0   0   7 28.7690 50.1203   3
   0   0  -7 37.6876 39.3704   2
   0   0  -7-60.4351 43.7355   3
   0   0   7 16.4845 50.7854   4
   0   0  -7 45.5448 54.3026   4
   0   0  -8 74865.5 577.437   4
   0   0   8 76065.2 354.011   2
   0   0  -8 75242.7 451.344   2
   0   0  -8 74776.8 479.237   3
   0   0   8 75591.6 536.899   3
   0   0   9-29.1083 28.4918   2
   0   0  -9-12.4097 47.6090   3
   0   0  -9-62.9258 46.6613   2
   0   0   9-43.8703 63.6305   4
   0   0  -9-9.64224 59.2321   4
   0   0   9-45.9102 58.3242   3
   0   0  10 9142.05 233.609   4
   0   0 -10 9184.74 180.475   6
   0   0 -10 9059.12 188.278   2
   0   0 -10 9200.91 193.684   3
   0   0  10 9176.95 136.512   2
   0   0 -10 8643.74 230.523   4
   0   0  10 9285.37 224.622   3
   0   0  11-32.2676 66.8203   4
   0   0  11 53.6641 30.8653   2
   0   0 -11 52.5098 54.7437   3
   0   0 -11 42.5150 71.9029   4
   0   0 -11-18.5809 53.0969   6
   0   0  11 35.3455 72.8166   3
   0   0 -11 46.8704 54.9084   2
   0   0  12 7447.37 131.780   2
   0   0 -12 7462.32 194.346   2
   0   0 -12 7267.41 236.352   4
   0   0 -12 7555.59 183.004   6
   0   0 -12 7590.52 193.000   3
   0   0  12 7425.37 229.779   4
   0   0  12 7305.00 122.318   1
   0   0 -13-4.03341 58.7065   2
   0   0  13-14.9530 75.5177   3
   0   0  13 30.8143 32.0346   1
   0   0  13-80.2983 77.8562   4
   0   0 -13 3.13285 55.0326   3
   0   0  13-15.6130 29.8259   2
   0   0 -13-8.28633 56.1525   6
   0   0 -14 22397.3 345.528   3
   0   0  14 22256.7 425.419   4
   0   0 -14 21911.3 354.345   2
   0   0  14 22263.3 210.440   1
   0   0 -14 21148.1 332.987   6
   0   0 -15-96.1906 65.2268   2
   0   0  15 62.3376 30.5814   1
   0   0  15-54.0496 74.3540   4
   0   0 -15 67.1957 61.8087   3
   0   0 -15 23.0026 61.4284   6
   0   0 -16 23396.9 379.429   3
   0   0  16 24273.7 217.409   1
   0   0 -16 23314.4 387.744   6
   0   0  16 24396.8 485.009   4
   0   0 -16 24558.5 407.735   2
   0   0 -17-120.817 70.6201   3
   0   0 -17 54.9794 78.8570   2
   0   0 -17 62.0451 66.2659   6
   0   0  17 16.7812 88.8667   4
   0   0  17-1.32589 26.9346   1
   0   0  18 3148.74 204.373   4
   0   0 -18 3323.15 179.571   2
   0   0 -18 3319.13 165.452   3
   0   0 -18 3067.49 167.629   6
   0   0  18 3193.38 82.9851   1
   0   0 -19-31.6502 78.5222   6
   0   0 -19 66.4548 72.2021   3
   0   0  19 76.7595 97.8705   4
   0   0 -19-97.0553 89.0233   2
   0   0  19 11.8220 26.9110   1
   0   0 -20 538.044 96.9888   3
   0   0 -20 372.944 107.221   2
   0   0  20 320.283 37.3568   1
   0   0 -20 239.194 94.6971   6
   0   0  20 289.863 113.773   4
   0   0  21-29.4691 29.5830   1
   0   0  21-118.320 101.275   4
   0   0 -21 55.2374 76.2187   3
   0   0 -21-171.598 103.337   6
   0   0  22 22183.0 212.567   1
   0   0 -22 21737.2 437.355   3
   0   0 -22 22916.9 510.626   6
   0   0 -23 79.4457 112.543   6
   0   0 -23-36.6469 87.8033   3
   0   0 -24 13520.6 435.924   6
   0   0 -24 13523.0 371.258   3
   0   0 -25 231.832 102.624   3
   0   0 -26 26.3052 100.456   3
   0   0 -27 112.897 150.281   6
   0   0 -27-269.348 121.946   3
   0   0 -28 135.763 150.904   6
   0   0 -28 21.0811 118.708   3
   0   0 -29-297.544 188.339   6
   0   0 -29 113.743 128.389   3
   0   0 -30 1581.46 254.941   6
   0   0 -30 1355.64 199.595   3
   0   1   0 37.1781 31.1503   2
   0  -1   0-44.9185 27.4657   2
   0   1   1 491.648 46.6120   2
   0   1  -1 530.119 32.1341   4
   0  -1   1 66.3263 32.4450   2
   0   1  -1 422.472 48.1154   2
   0  -1   2 51646.0 255.030   3
   0  -1  -2 50175.0 290.449   2
   0   1  -2 53675.7 294.360   4
   0   1  -2 55389.6 380.091   2
   0   1   2 54044.7 262.284   5
   0  -1  -2 53168.2 333.747   1
   0   1  -2 49787.3 398.978   6
   0   1  -3 2505.12 82.5405   4
   0  -1   3 2514.37 59.5711   3
   0  -1   3 2547.23 97.1595   2
   0  -1  -3 2830.28 75.5964   1
   0   1   3 2544.38 56.7856   4
   0   1   3 2573.65 72.7523   5
   0   1  -3 2670.47 101.853   2
   0   1   3 2693.77 100.323   3
   0  -1   3 2605.28 85.0268   4
   0   1  -3 2597.70 104.574   6
   0  -1   3 2433.46 94.0124   6
   0   1  -3 2533.65 67.3801   3
   0  -1  -3 2769.13 98.6003   3
   0  -1  -3 2541.93 55.5589   4
   0  -1   4 6865.33 154.153   2
   0   1   4 6565.70 110.053   1
   0  -1  -4 6783.68 153.544   3
   0   1  -4 6531.09 159.788   6
   0   1  -4 6582.15 104.237   3
   0   1   4 6550.81 109.123   4
   0  -1   4 6455.44 95.2397   3
   0  -1  -4 6691.75 106.981   4
   0   1  -4 7009.14 165.143   2
   0  -1   4 6651.27 142.995   4
   0  -1  -4 6987.12 93.6413   1
   0   1  -4 6544.10 140.306   4
   0  -1  -5 35290.6 161.050   1
   0  -1  -5 35549.3 352.195   3
   0   1  -5 34551.8 352.632   6
   0  -1   5 34784.9 232.893   3
   0   1  -5 34064.0 246.744   3
   0   1   5 33800.4 221.895   1
   0   1   5 34319.3 361.717   3
   0  -1  -5 34438.4 271.342   4
   0  -1   5 35252.0 344.285   2
   0   1   5 34300.0 275.187   4
   0  -1   5 34853.3 339.222   4
   0   1  -5 35033.5 363.828   2
   0   1  -5 34690.9 337.775   4
   0  -1   6 140545. 514.863   3
   0  -1   6 141349. 699.263   2
   0   1  -6 139711. 724.751   4
   0   1   6 141348. 612.225   4
   0   1  -6 140900. 739.115   6
   0  -1   6 143343. 617.816   6
   0   1   6 137776. 429.899   1
   0  -1  -6 140289. 615.749   4
   0   1   6 140024. 766.162   3
   0  -1   6 142020. 736.810   4
   0   1  -6 141796. 531.977   3
   0   1  -6 141175. 758.123   2
   0  -1  -7 102.965 12.7082   1
   0  -1   7 151.039 62.7579   4
   0  -1   7 186.040 54.7517   2
   0   1  -7 69.1437 58.4687   6
   0   1   7 140.278 27.1589   1
   0  -1  -7 88.6746 46.6823   4
   0   1  -7 154.415 67.8238   2
   0  -1  -7 164.307 64.9461   3
   0   1  -7 102.199 38.6377   3
   0   1   7 138.163 71.1694   3
   0   1  -7 118.295 60.8471   4
   0   1   7 133.986 50.3628   4
   0  -1   7 150.199 49.1423   6
   0  -1   7 153.707 42.1581   3
   0  -1   8 5425.75 178.634   4
   0   1  -8 5054.55 121.365   3
   0   1   8 5359.31 152.854   4
   0   1   8 5222.87 79.1011   1
   0   1  -8 5095.58 173.140   4
   0  -1   8 5160.53 147.878   2
   0  -1  -8 5158.76 161.398   3
   0  -1  -8 4802.25 142.897   4
   0  -1  -8 5083.30 77.4707   2
   0  -1   8 5546.49 132.392   6
   0   1  -8 5148.75 170.215   2
   0  -1   8 5139.09 125.140   3
   0   1   8 5514.17 181.785   3
   0   1  -8 5689.50 174.036   6
   0  -1   9 13255.5 212.759   3
   0   1  -9 13891.2 274.487   6
   0   1  -9 13805.8 279.456   2
   0  -1   9 13350.0 234.660   2
   0   1  -9 13941.7 288.518   4
   0   1   9 12480.5 117.926   1
   0  -1  -9 14586.9 269.216   3
   0  -1  -9 13840.8 143.476   2
   0   1   9 13257.1 249.828   4
   0  -1   9 11708.5 266.727   4
   0  -1  -9 13500.0 248.431   4
   0   1  -9 13511.2 205.103   3
   0   1   9 14386.6 299.179   3
   0   1 -10 9447.63 242.426   6
   0   1  10 9420.26 220.674   4
   0  -1 -10 9602.25 230.421   4
   0  -1  10 9775.39 203.649   3
   0   1 -10 9749.76 245.250   2
   0   1  10 10266.4 267.983   3
   0  -1  10 9378.23 199.491   2
   0   1 -10 10069.3 261.100   4
   0  -1  10 9731.00 259.633   4
   0   1 -10 9943.44 184.915   3
   0  -1 -10 9653.34 229.233   3
   0   1  10 9423.39 105.017   1
   0  -1 -10 9943.33 138.455   2
   0  -1 -11 98805.4 475.350   2
   0   1 -11 99936.2 783.546   2
   0   1  11 98976.6 837.176   3
   0   1 -11 97831.9 823.273   4
   0  -1 -11 96727.3 731.953   4
   0  -1  11 96776.7 658.408   3
   0  -1  11 100183. 830.951   4
   0  -1  11 98445.2 640.312   2
   0   1  11 96861.2 336.365   1
   0   1 -11 96415.0 597.119   3
   0  -1 -11 98696.0 734.083   3
   0   1  11 96653.2 731.738   4
   0   1  12 24856.6 174.054   1
   0   1 -12 26028.7 421.998   2
   0  -1 -12 26383.7 268.384   2
   0  -1 -12 25417.4 403.511   4
   0  -1  12 26720.8 457.130   4
   0   1  12 26431.5 408.913   4
   0  -1 -12 26140.8 396.344   3
   0   1  12 25841.4 452.940   3
   0   1 -12 26098.4 330.203   3
   0  -1  12 26347.5 336.256   2
   0  -1  12 26346.9 367.119   3
   0   1  13 32255.1 206.138   1
   0   1 -13 33617.6 500.577   2
   0  -1 -13 33084.0 325.551   2
   0  -1 -13 32478.7 471.307   4
   0  -1  13 32998.2 432.038   3
   0   1 -13 32288.0 380.829   3
   0  -1  13 33141.7 378.018   2
   0  -1 -13 34529.7 465.403   3
   0  -1  13 34188.3 534.543   4
   0   1  13 33054.0 471.958   4
   0  -1  14 9328.71 247.518   3
   0   1 -14 10197.1 294.878   2
   0   1  14 9869.92 276.767   4
   0   1  14 9554.73 117.442   1
   0  -1 -14 10031.3 261.407   3
   0  -1  14 9710.72 209.169   2
   0  -1 -14 10167.1 198.043   2
   0  -1  14 10705.5 318.095   4
   0   1 -14 9719.25 221.862   3
   0   1 -15 8749.53 287.134   2
   0  -1  15 8195.44 288.928   4
   0  -1 -15 7954.94 240.887   3
   0   1  15 8315.68 265.626   4
   0   1  15 7545.37 108.350   1
   0  -1  15 8130.13 192.729   2
   0  -1 -15 7819.37 184.589   2
   0   1 -15 8154.14 210.178   3
   0   1  16 583.891 38.3406   1
   0   1 -16 575.048 80.9986   3
   0   1 -16 582.081 107.616   2
   0   1 -16 821.243 123.259   6
   0  -1  16 683.818 67.9805   2
   0   1  16 598.086 99.6622   4
   0  -1 -16 614.525 73.0883   2
   0  -1 -16 728.078 99.2590   3
   0  -1  16 509.171 108.452   4
   0  -1 -17 19521.0 385.461   3
   0  -1  17 19008.4 289.763   2
   0   1 -17 19481.1 441.944   6
   0  -1  17 19981.6 464.042   4
   0  -1 -17 19218.5 323.238   2
   0   1  17 20118.4 438.706   4
   0   1 -17 18660.8 431.001   2
   0   1 -17 20428.8 355.654   3
   0   1  18 1024.14 50.9517   1
   0   1 -18 1542.64 155.436   6
   0  -1 -18 1217.97 123.388   3
   0  -1  18 1213.85 144.229   4
   0   1  18 804.147 120.017   4
   0  -1 -18 1103.15 98.9052   2
   0   1 -18 802.476 134.353   2
   0  -1  18 1018.27 79.0052   2
   0   1 -18 1029.80 108.466   3
   0  -1 -19 2024.01 137.345   6
   0   1 -19 2075.43 137.617   3
   0   1  19 2265.66 175.339   4
   0  -1  19 1919.61 102.621   2
   0  -1 -19 1968.14 130.821   2
   0  -1 -19 2102.93 151.778   3
   0  -1  19 2141.43 187.349   4
   0   1 -19 2056.83 182.902   6
   0   1  19 1696.56 61.7281   1
   0  -1 -20 234.524 86.2248   2
   0   1  20 36.2020 90.8256   4
   0  -1  20 105.344 52.8536   2
   0  -1  20 165.887 56.6916   1
   0   1 -20 0.10698 109.631   6
   0  -1 -20 189.385 94.2399   3
   0  -1 -20 129.327 77.5563   6
   0  -1  20 200.541 115.856   4
   0   1  20 117.939 34.2046   1
   0   1 -20 37.9474 75.5609   3
   0  -1 -21 10326.8 317.298   3
   0   1 -21 10052.7 375.709   6
   0  -1 -21 10153.1 293.284   6
   0   1  21 10914.5 370.524   4
   0  -1  21 10913.7 209.161   1
   0   1 -21 10654.1 303.759   3
   0  -1  22 2037.25 96.7094   1
   0  -1 -22 1934.31 159.973   3
   0   1 -22 2106.61 156.744   3
   0   1 -22 2391.85 217.244   6
   0  -1 -22 2090.52 160.134   6
   0  -1  23 326.034 54.8881   1
   0  -1 -23-60.0205 98.3467   3
   0  -1 -23 362.466 113.241   6
   0   1 -23 57.3250 128.773   6
   0   1 -23 272.002 96.6297   3
   0  -1  24 6307.34 149.747   1
   0   1 -24 5804.68 259.362   3
   0  -1 -24 5783.99 267.104   6
   0  -1 -24 5982.64 266.922   3
   0  -1 -25 2730.38 205.961   6
   0   1 -25 2865.47 198.579   3
   0  -1 -25 2841.80 206.900   3
   0   1 -26 2953.34 262.809   6
   0  -1 -26 3097.37 229.619   6
   0  -1 -26 3170.87 212.925   3
   0   1 -26 2825.31 211.543   3
   0  -1 -27 224.628 121.552   3
   0   1 -27 609.755 179.293   6
   0  -1 -27 230.715 126.849   6
   0  -1 -28 4846.53 314.768   6
   0  -1 -28 5023.95 278.741   3
   0   1 -28 5204.45 366.489   6
   0  -1 -29 376.567 147.258   3
   0   1 -29 520.477 204.865   6
   0   1 -29 610.909 153.438   3
   0  -1 -29 745.591 186.701   6
   0   1 -30 190.195 210.301   6
   0  -1 -30 148.097 143.670   3
   0   1 -30-31.3998 138.500   3
   0  -2   0 4770.18 157.715   2
   0   2   0 4812.59 81.2300   4
   0   2   0 5018.23 161.476   2
   0  -2  -1 14329.4 245.409   2
   0  -2   1 14528.1 262.737   2
   0   2  -1 14740.9 164.608   4
   0   2  -1 14566.2 261.601   2
   0   2   1 14512.2 249.310   2
   0   2   2 7487.86 175.413   2
   0   2  -2 7623.16 202.821   2
   0  -2  -2 7285.20 171.645   2
   0   2  -2 7622.16 134.304   4
   0  -2   2 7683.16 200.124   2
   0  -2   3 77113.8 665.863   6
   0  -2  -3 79073.7 419.873   5
   0   2  -3 77601.6 640.950   2
   0  -2  -3 78492.8 535.266   2
   0   2  -3 76584.5 468.574   4
   0  -2   4 994739. 1557.72   3
   0  -2   4 973062. 2255.63   2
   0   2   4 980029. 1066.25   4
   0  -2   4 968956. 1808.12   4
   0   2  -4 990961. 2332.82   2
   0   2   4 982119. 1643.32   5
   0  -2  -4 991592. 2026.06   1
   0  -2  -4 984143. 1821.57   2
   0  -2  -4 985590. 2142.47   3
   0  -2   4 999999. 2354.24   6
   0   2  -4 977525. 1822.86   4
   0  -2  -5 543839. 1329.52   2
   0  -2  -5 554282. 1662.08   3
   0   2   5 540524. 1292.03   5
   0   2   5 540199. 947.099   4
   0  -2  -5 547211. 1399.98   1
   0  -2   5 545542. 1457.46   4
   0   2  -5 540323. 1928.49   6
   0  -2   5 550357. 1714.94   6
   0  -2   5 542419. 1730.95   2
   0   2  -5 553521. 1799.67   2
   0   2  -5 542848. 1459.36   4
   0  -2   5 536933. 1093.80   3
   0   2  -6 92738.0 647.570   4
   0   2  -6 93225.2 758.863   2
   0   2  -6 95326.8 551.871   3
   0  -2   6 94383.3 738.855   2
   0   2   6 94290.3 451.082   4
   0  -2  -6 96560.9 713.666   3
   0  -2   6 95143.5 464.176   3
   0  -2  -6 94003.6 436.979   4
   0  -2   6 94044.4 688.325   6
   0  -2   6 94809.0 652.225   4
   0   2   6 95389.6 577.987   5
   0  -2  -6 95942.2 530.146   1
   0  -2  -7-29.9183 37.6326   4
   0  -2  -7-25.0894 43.7091   1
   0   2   7-21.3945 56.2593   5
   0  -2  -7 27.8038 73.4772   3
   0  -2   7 44.7814 66.5415   4
   0  -2   7 54.9346 70.0405   2
   0   2  -7-144.659 89.6218   2
   0   2   7 37.1797 42.5978   4
   0   2  -7-29.0539 88.2329   6
   0   2  -7 77.8742 67.3065   4
   0   2  -7 45.1035 48.7582   3
   0  -2   7 6.96045 36.8326   3
   0   2   8 130.954 96.6761   3
   0  -2   8 105.011 69.1939   6
   0  -2   8 88.3596 63.2249   4
   0   2   8 43.7025 47.2239   4
   0   2  -8 74.3495 89.5895   6
   0   2  -8 27.7036 45.3932   3
   0   2  -8 112.063 85.5454   2
   0  -2   8-6.49595 35.7422   3
   0  -2  -8 116.933 78.4428   3
   0   2   8 61.9646 55.9185   5
   0  -2  -8 102.300 47.7404   4
   0   2  -8-13.2045 70.0328   4
   0  -2   8-5.18474 71.6908   2
   0  -2  -8 78.4847 35.3526   1
   0   2  -9 24881.1 442.435   2
   0  -2  -9 26759.4 422.202   3
   0   2   9 24281.3 448.585   3
   0  -2  -9 25463.5 174.955   1
   0  -2   9 25527.0 407.063   4
   0  -2  -9 24750.0 307.073   4
   0   2  -9 25306.1 404.882   4
   0  -2   9 24279.0 269.702   3
   0   2  -9 25532.9 305.705   3
   0   2   9 24333.2 308.726   4
   0  -2   9 23688.7 345.888   6
   0   2  -9 25325.6 457.051   6
   0  -2   9 25025.3 396.692   2
   0  -2 -10 27.9712 16.1170   1
   0  -2  10 12.3960 70.3127   2
   0  -2  10 18.1194 47.7086   3
   0   2  10 19.0475 98.0175   3
   0   2  10 87.0530 54.3489   4
   0  -2 -10 24.1378 49.8634   4
   0   2 -10 116.124 98.3726   6
   0  -2 -10-73.8834 86.4555   3
   0   2 -10 57.5933 56.7253   3
   0  -2  10-13.3579 64.5024   6
   0   2 -10-32.6042 89.0564   2
   0  -2  10 52.7525 76.1441   4
   0   2 -10 119.954 79.6103   4
   0  -2  11 24457.4 401.091   2
   0  -2  11 24247.0 428.734   4
   0   2 -11 25185.6 462.943   2
   0   2 -11 25476.0 334.290   3
   0   2  11 23759.7 342.345   4
   0  -2  11 24805.7 309.165   3
   0  -2 -11 25123.2 353.314   4
   0   2 -11 24570.4 472.042   6
   0  -2 -11 21235.4 385.491   3
   0  -2  12 5057.44 216.041   4
   0  -2 -12 5209.49 205.536   3
   0  -2 -12 5417.10 94.9001   2
   0   2 -12 5176.58 160.592   3
   0   2 -12 5379.52 233.494   2
   0   2  12 5290.27 126.318   1
   0  -2  12 5567.55 200.850   2
   0  -2 -12 5397.76 177.496   4
   0   2  12 5674.39 184.924   4
   0  -2  12 5563.24 161.792   3
   0   2 -12 5114.41 234.108   6
   0  -2 -12 4977.13 74.4183   1
   0  -2  13 74.4265 64.1356   2
   0  -2  13 81.7047 57.5017   3
   0  -2  13-48.1867 78.1241   4
   0  -2 -13 3.00672 26.5681   2
   0   2  13 66.4020 37.2050   1
   0   2 -13 9.44353 86.2055   6
   0   2 -13 50.1633 49.4350   3
   0   2 -13 46.4334 86.2989   2
   0   2  13-14.1070 60.3974   4
   0  -2 -13-85.4732 84.1436   3
   0  -2 -13 34.2293 59.3675   4
   0  -2 -14 6719.93 219.956   4
   0   2  14 7676.85 234.099   4
   0  -2  14 7198.46 272.392   4
   0  -2  14 7230.47 224.876   2
   0   2 -14 6834.40 275.685   2
   0  -2 -14 7517.97 133.868   2
   0   2 -14 7113.59 199.213   3
   0   2 -14 6828.11 280.112   6
   0  -2  14 7248.08 209.876   3
   0  -2 -14 6967.01 243.016   3
   0  -2  15 329.854 74.0943   2
   0  -2 -15 331.017 84.5738   3
   0  -2  15 245.809 95.3209   4
   0   2 -15 382.871 112.708   6
   0   2 -15 360.023 68.9589   3
   0  -2 -15 278.352 43.2381   2
   0   2  15 340.676 78.2051   4
   0   2 -16 5444.14 264.258   6
   0  -2 -16 5315.23 134.402   2
   0  -2 -16 5392.24 227.385   3
   0   2  16 5812.56 228.461   4
   0  -2  16 5290.23 195.461   2
   0  -2  16 4896.59 244.044   4
   0   2 -16 5294.58 187.470   3
   0  -2 -17 4836.57 221.665   3
   0  -2  17 4875.88 188.207   2
   0   2 -17 5039.87 191.310   3
   0   2  17 4657.93 216.544   4
   0  -2 -17 4605.55 134.816   2
   0   2 -17 4935.67 260.774   6
   0  -2  18 11906.1 284.791   2
   0   2 -18 11975.0 409.423   6
   0  -2  18 12523.8 396.869   4
   0   2  18 11478.2 335.756   4
   0  -2 -18 11712.0 221.682   2
   0   2 -18 12377.9 298.909   3
   0  -2 -18 12046.8 337.615   3
   0  -2 -19 161.376 59.1986   2
   0   2  19 192.113 90.2480   4
   0   2 -19 26.7935 120.106   6
   0   2 -19 224.601 81.5602   3
   0  -2  19 154.940 62.5078   2
   0  -2 -19 143.235 93.3365   3
   0  -2 -20 1756.64 154.876   3
   0   2  20 1842.14 164.129   4
   0  -2  20 1873.32 126.167   2
   0   2 -20 1761.06 137.238   3
   0  -2  21 1995.64 126.533   2
   0   2 -21 1938.32 209.968   6
   0   2 -21 2179.76 151.094   3
   0   2  21 2145.29 178.231   4
   0  -2 -21 2050.62 169.054   3
   0  -2 -22 762.765 129.088   3
   0  -2  22 558.172 83.9159   2
   0   2 -22 810.865 122.889   3
   0   2 -22 450.129 163.482   6
   0  -2 -23 5095.91 258.623   3
   0  -2  23 5430.29 196.808   2
   0   2 -23 5058.26 322.644   6
   0   2 -23 5727.44 249.350   3
   0  -2  24 2780.30 142.283   1
   0   2 -24 2946.54 198.891   3
   0   2 -24 2576.35 265.636   6
   0  -2 -24 2834.59 185.208   6
   0  -2 -24 2706.40 204.086   3
   0  -2  24 2893.40 147.443   2
   0  -2 -25 1748.23 178.925   3
   0   2 -25 1400.99 152.739   3
   0  -2 -25 1370.13 151.345   6
   0   2 -25 1977.65 263.435   6
   0  -2  25 1245.31 109.247   1
   0  -2  25 1115.96 105.483   2
   0  -2 -26 6976.45 318.702   3
   0   2 -26 7074.17 419.569   6
   0  -2 -26 6662.16 288.312   6
   0   2 -26 7502.97 319.429   3
   0  -2 -27 76.9202 112.591   6
   0   2 -27 336.133 120.965   3
   0  -2 -27 389.181 127.889   3
   0   2 -28 3562.67 254.569   3
   0  -2 -28 3427.92 245.206   3
   0  -2 -28 2916.51 229.935   6
   0   2 -28 3162.38 339.700   6
   0  -2 -29 2964.89 251.609   6
   0   2 -29 3422.51 263.695   3
   0  -2 -29 3230.04 245.335   3
   0   2 -30 204.931 228.760   6
   0   2 -30 477.730 168.231   3
   0  -2 -30-187.936 144.784   3
   0  -2 -30-11.5112 140.845   6
   0  -3   0-122.911 83.7209   2
   0   3   0 34.2982 30.8044   4
   0   3   0-65.7788 86.4088   2
   0  -3  -1 3586.71 163.559   2
   0   3  -1 3361.76 95.8565   4
   0   3  -1 3339.09 169.114   2
   0  -3   1 3203.25 159.133   2
   0   3   1 3240.99 163.562   2
   0   3   1 3460.81 74.4200   4
   0   3  -2 11988.8 193.690   4
   0  -3   2 12032.3 296.316   2
   0   3  -2 11743.5 297.496   2
   0   3   2 11518.4 273.485   2
   0  -3  -2 12126.0 275.287   2
   0  -3   3 6532.08 231.511   2
   0  -3  -3 6375.65 198.974   2
   0   3  -3 6330.93 155.332   4
   0   3  -3 6764.74 237.121   2
   0  -3  -3 6371.58 140.620   5
   0  -3   4 108.924 106.181   6
   0   3  -4 153.178 58.9588   4
   0  -3   4 54.9394 88.1189   2
   0  -3  -4 177.705 65.4956   2
   0   3  -4 125.310 96.0720   2
   0  -3  -4 165.325 49.5412   5
   0  -3  -4 81.0414 91.2159   1
   0  -3   5 154682. 1131.11   6
   0   3  -5 154371. 1125.93   2
   0  -3   5 153200. 751.499   3
   0  -3  -5 154763. 1017.70   1
   0  -3   5 141938. 1041.97   2
   0  -3  -5 155656. 1014.48   3
   0   3  -5 152734. 840.703   4
   0  -3  -5 154263. 911.025   2
   0  -3   6 2620.33 168.806   2
   0  -3   6 2729.90 178.030   6
   0  -3  -6 2710.99 149.645   1
   0  -3  -6 2817.86 138.739   2
   0  -3  -6 2810.58 158.918   3
   0   3  -6 2763.67 133.986   4
   0   3   6 2670.98 70.8393   4
   0   3  -6 2658.60 177.913   2
   0  -3   6 2440.24 101.366   3
   0   3   7 108637. 713.832   5
   0   3  -7 106452. 785.935   4
   0   3  -7 110350. 1003.76   2
   0  -3  -7 107382. 734.818   2
   0  -3   7 105500. 583.977   3
   0  -3  -7 107129. 878.752   3
   0  -3   7 106502. 931.165   2
   0  -3  -7 107968. 760.114   1
   0   3   7 106989. 473.432   4
   0  -3   7 108505. 918.873   6
   0   3  -8 103528. 1079.59   6
   0   3   8 103466. 522.630   4
   0   3   8 100628. 711.852   5
   0  -3  -8 102524. 705.577   2
   0  -3   8 101807. 573.197   3
   0  -3   8 100137. 863.096   6
   0   3  -8 103639. 814.955   4
   0   3  -8 103644. 1001.08   2
   0  -3  -8 102549. 693.369   1
   0  -3  -8 103477. 887.149   3
   0  -3   8 101628. 918.418   2
   0  -3  -9 54278.7 512.789   2
   0  -3   9 55573.0 424.437   3
   0   3  -9 55187.2 629.511   4
   0  -3  -9 55567.6 472.984   1
   0  -3  -9 55040.7 658.321   3
   0   3  -9 55597.3 808.694   6
   0   3   9 53992.4 416.447   4
   0   3  -9 54424.8 740.601   2
   0  -3   9 53753.6 681.062   2
   0   3   9 54477.6 548.416   5
   0  -3  10 2101.63 152.991   2
   0  -3  10 2238.74 96.6632   3
   0  -3  10 2359.96 150.114   4
   0   3  10 2138.04 96.2256   4
   0  -3 -10 2416.87 98.8405   1
   0   3  10 2417.60 135.342   5
   0   3 -10 2069.09 191.620   6
   0  -3 -10 2331.91 161.387   3
   0  -3 -10 2469.83 120.580   2
   0  -3 -11 4843.13 108.397   1
   0  -3 -11 4768.13 219.074   3
   0   3 -11 4693.20 171.088   3
   0  -3  11 4670.95 204.917   4
   0   3  11 4709.00 148.573   4
   0  -3  11 4254.49 131.819   3
   0  -3  11 4888.55 215.350   2
   0   3  11 4281.42 179.837   5
   0  -3 -11 4535.89 143.261   4
   0  -3 -12 7293.32 269.233   3
   0   3  12 7544.22 199.337   4
   0  -3  12 7168.27 179.081   3
   0  -3  12 7187.64 259.833   4
   0  -3 -12 7372.15 191.136   4
   0   3 -12 8103.93 337.281   6
   0  -3  12 7636.07 263.940   2
   0   3 -12 7332.41 217.423   3
   0   3 -13 145.143 65.7674   3
   0   3 -13 412.928 141.929   6
   0   3  13 188.192 59.6605   4
   0  -3 -13 112.584 85.3579   3
   0  -3  13 185.046 88.8588   2
   0  -3  13 237.491 58.0239   3
   0  -3 -13 146.317 20.9110   1
   0  -3 -13 188.582 58.1984   4
   0   3 -14 4127.45 265.470   6
   0  -3  14 4046.63 152.570   3
   0   3  14 4355.96 173.457   4
   0   3 -14 3939.64 168.898   3
   0  -3  14 4011.62 201.647   2
   0  -3 -14 4177.42 167.702   4
   0  -3 -14 3962.26 205.164   3
   0  -3 -14 3428.77 60.9277   1
   0   3  15 1901.44 129.096   4
   0  -3 -15 1773.18 151.840   3
   0  -3  15 1927.19 147.099   2
   0  -3 -15 1477.38 112.658   4
   0   3 -15 1956.38 137.654   3
   0   3 -15 1995.88 205.288   6
   0  -3 -15 1359.07 44.1475   1
   0  -3  16 1559.27 136.015   2
   0   3  16 1591.91 123.965   4
   0  -3 -16 1280.83 59.1379   2
   0  -3 -16 1649.33 154.434   3
   0   3 -16 1424.39 121.939   3
   0   3 -16 1305.07 186.958   6
   0   3 -17 6962.73 239.083   3
   0   3 -17 7122.39 358.330   6
   0   3  17 6622.05 237.234   4
   0  -3 -17 6277.40 129.864   2
   0  -3  17 7066.22 260.541   2
   0  -3 -17 6512.55 268.563   3
   0  -3  18 54.0101 74.5263   2
   0   3 -18 45.2470 81.4917   3
   0   3 -18 90.7143 142.254   6
   0  -3 -18-125.883 97.0965   3
   0  -3 -18 30.2999 35.9118   2
   0   3  18 93.7253 76.1766   4
   0  -3 -19 3334.00 216.155   3
   0   3 -19 2702.70 168.682   3
   0   3  19 2897.62 180.744   4
   0  -3  19 2694.91 170.118   2
   0   3 -19 2592.10 253.077   6
   0   3 -20 190.456 91.9001   3
   0   3 -20 191.463 155.646   6
   0  -3 -20 110.797 99.3355   3
   0  -3  20 321.713 90.5520   2
   0  -3 -21 63.8323 112.939   3
   0  -3  21-57.2111 74.4216   2
   0   3 -21-146.405 101.919   3
   0   3 -21-51.9016 152.441   6
   0   3 -22 271.617 116.332   3
   0   3 -22 266.211 175.452   6
   0  -3 -22 435.296 119.674   3
   0  -3  22 284.434 84.1981   2
   0   3 -23 1710.71 249.711   6
   0  -3 -23 1327.36 168.247   3
   0   3 -23 1341.23 162.820   3
   0  -3  23 1295.08 127.086   2
   0  -3 -24 86.7110 111.152   3
   0   3 -24 111.880 121.902   3
   0   3 -24-76.6868 176.552   6
   0  -3  24 123.075 80.7367   2
   0  -3 -25 90.6677 120.953   3
   0   3 -25 319.949 216.023   6
   0   3 -25 143.495 113.306   3
   0  -3  25 88.7947 81.4417   2
   0  -3 -26 258.971 138.694   3
   0  -3  26 2.52245 79.8728   2
   0   3 -26 74.6916 131.029   3
   0   3 -26-113.166 221.365   6
   0  -3 -27 596.283 162.260   3
   0   3 -27 748.992 175.671   3
   0  -3 -27 1035.93 148.687   6
   0   3 -27 410.870 230.440   6
   0  -3  27 616.654 107.675   2
   0  -3 -28 332.574 122.755   6
   0  -3 -28 232.604 131.165   3
   0  -3 -29 206.283 156.159   3
   0   3 -29-152.401 251.993   6
   0   3 -29 109.419 166.309   3
   0  -3 -29 47.8638 122.974   6
   0   4   0 4892.98 230.947   2
   0  -4   0 4878.29 217.346   2
   0   4   0 5561.24 122.856   4
   0   4   1 2425.74 168.657   2
   0   4  -1 2745.57 185.942   2
   0  -4   1 2491.80 166.938   2
   0  -4  -1 2275.13 154.156   2
   0   4  -1 2655.37 98.2722   4
   0   4   1 2609.38 77.1548   4
   0   4  -2 7087.47 165.933   4
   0  -4   2 6802.91 258.967   2
   0   4   2 7030.19 258.994   2
   0  -4  -2 7174.89 253.062   2
   0   4  -2 7314.53 283.694   2
   0   4   2 7398.65 105.440   4
   0  -4  -3 569.575 56.7026   5
   0  -4   3 499.248 120.432   2
   0   4  -3 479.440 131.780   2
   0   4  -3 651.680 70.5236   4
   0  -4  -3 511.662 95.3865   2
   0  -4   4 7937.96 321.974   6
   0  -4  -4 7502.36 248.492   2
   0  -4   4 7952.18 288.175   2
   0  -4  -4 7057.22 280.074   1
   0  -4  -4 7824.72 177.712   5
   0   4  -4 7749.73 197.087   4
   0  -4  -5 6677.17 268.813   1
   0  -4  -5 6373.12 224.467   2
   0   4  -5 6561.15 193.463   4
   0  -4  -5 6887.69 177.520   5
   0  -4  -5 6591.84 247.061   3
   0  -4   5 6077.96 258.302   2
   0  -4  -6 10403.7 320.397   1
   0  -4   6 9790.63 328.585   2
   0   4  -6 10513.4 255.478   4
   0  -4  -6 10741.9 311.577   3
   0  -4   6 10357.6 231.760   3
   0  -4  -6 10328.3 278.311   2
   0  -4  -7 485.454 105.283   1
   0  -4   7 275.762 105.604   2
   0  -4  -7 299.563 77.4760   2
   0  -4   7 274.527 62.1460   3
   0   4  -7 260.249 80.2160   4
   0  -4  -7 285.912 91.7288   3
   0   4   7 242.453 24.7625   4
   0  -4  -8 45577.6 553.521   2
   0  -4   8 44705.9 688.433   2
   0  -4  -8 46548.3 596.642   1
   0  -4  -8 44786.8 635.829   3
   0  -4   8 46436.9 444.326   3
   0   4   8 44491.8 287.651   4
   0   4  -8 45053.2 575.320   4
   0   4   9 90554.2 466.127   4
   0  -4  -9 90983.9 774.849   2
   0  -4   9 89123.5 610.152   3
   0  -4  -9 90590.7 924.286   3
   0  -4   9 89438.5 979.486   2
   0  -4  10 41320.3 417.935   3
   0  -4 -10 41104.4 511.436   1
   0  -4 -10 40365.2 629.110   3
   0  -4 -10 40085.2 517.059   2
   0  -4  10 39204.8 658.661   2
   0   4  10 41329.1 350.558   4
   0  -4 -11 1212.40 137.481   3
   0  -4 -11 1001.63 97.4974   1
   0  -4 -11 939.667 104.113   2
   0  -4  11 1106.49 137.292   2
   0  -4  11 1015.55 77.2611   3
   0   4  11 1115.51 75.8102   4
   0  -4 -12 498.730 110.766   3
   0   4 -12 629.893 175.052   6
   0  -4  12 479.499 67.9932   3
   0   4  12 473.603 63.0886   4
   0  -4 -12 349.435 77.2412   2
   0  -4  12 549.058 113.734   2
   0  -4 -12 392.577 66.0043   1
   0   4  13 16167.9 279.633   4
   0  -4  13 15158.6 270.444   3
   0  -4 -13 15707.7 322.378   2
   0  -4 -13 16189.1 227.165   1
   0   4 -13 15273.2 530.672   6
   0  -4  13 15414.2 411.496   2
   0  -4 -14 63.5647 35.4384   1
   0   4  14 65.1614 56.1870   4
   0  -4 -14 176.264 103.707   3
   0  -4  14 185.831 105.845   2
   0   4 -14 138.955 152.780   6
   0  -4 -14-15.3069 72.7279   2
   0  -4 -15 1335.60 110.219   2
   0   4  15 1405.21 107.716   4
   0  -4  15 1653.21 160.545   2
   0  -4 -15 1122.62 46.0259   1
   0  -4 -15 1139.78 142.480   3
   0   4 -15 1456.20 219.093   6
   0  -4  16 5962.90 272.707   2
   0  -4 -16 6108.08 274.941   3
   0  -4 -16 5264.48 80.7064   1
   0   4 -16 6002.06 365.907   6
   0  -4 -16 6131.53 198.139   2
   0   4  16 6277.66 212.820   4
   0  -4 -17-12.2843 62.0742   2
   0   4 -17-62.6774 184.880   6
   0   4 -17 219.232 95.7131   3
   0  -4  17 64.2034 100.205   2
   0  -4 -17 84.2229 109.493   3
   0  -4 -18 2301.95 125.263   2
   0  -4 -18 2625.61 198.159   3
   0  -4  18 2648.05 192.292   2
   0  -4  19 995.225 135.042   2
   0  -4 -19 1259.06 161.765   3
   0   4 -19 915.579 129.872   3
   0   4 -20 258.623 117.290   3
   0  -4 -20 216.387 126.332   3
   0  -4  20 380.858 117.214   2
   0   4 -21 702.383 141.846   3
   0  -4  21 587.150 118.079   2
   0  -4  22 1527.16 157.110   2
   0  -4 -22 1625.83 192.198   3
   0   4 -22 1834.90 190.967   3
   0   4 -23 204.812 126.944   3
   0  -4  23 336.228 110.290   2
   0  -4 -23 320.699 138.147   3
   0   4 -24 2727.40 224.838   3
   0  -4  24 2533.13 188.865   2
   0  -4 -24 2418.71 215.296   3
   0  -4 -25 567.158 160.813   3
   0  -4  25 729.984 128.306   2
   0   4 -25 493.109 151.337   3
   0  -4 -26 247.480 143.826   3
   0  -4  26 36.8747 94.3477   2
   0   4 -26 60.4889 150.506   3
   0  -4  27 4627.45 234.652   2
   0  -4 -27 4374.63 284.301   3
   0   4 -27 4868.42 315.690   3
   0  -4 -28 8471.97 393.020   3
   0  -4  28 7372.67 285.794   2
   0   5   0 8.81859 38.7394   4
   0  -5   0-58.0008 93.5236   2
   0   5   1 9973.62 160.364   4
   0  -5   1 9617.49 336.216   2
   0  -5  -1 9727.52 326.975   2
   0   5  -1 9718.06 194.796   4
   0   5  -2 36520.6 400.592   4
   0   5   2 36027.2 257.190   4
   0  -5  -3 20793.6 306.543   5
   0   5  -3 21537.7 329.048   4
   0  -5   3 21323.7 509.306   2
   0  -5   4 29260.5 585.202   2
   0  -5  -4 29301.6 538.002   2
   0  -5  -4 30253.6 374.892   5
   0   5  -4 30723.7 419.610   4
   0   5  -5 25200.4 400.492   4
   0  -5  -5 23956.5 480.270   2
   0  -5  -5 23905.8 496.929   3
   0  -5  -5 22964.8 550.570   1
   0  -5  -5 24884.5 352.853   5
   0  -5   5 22778.9 532.778   2
   0  -5   6 1157.19 145.442   2
   0  -5  -6 1617.08 181.267   1
   0   5  -6 1255.94 111.947   4
   0  -5  -6 1041.37 131.950   3
   0  -5  -6 1323.28 128.437   2
   0  -5   7 1546.43 115.078   3
   0  -5   7 1553.03 175.655   2
   0  -5  -7 1291.83 170.127   1
   0  -5  -7 1396.56 148.556   3
   0   5  -7 1251.94 121.850   4
   0  -5  -7 1216.47 123.008   2
   0  -5  -8 885.321 140.173   1
   0  -5   8 707.979 87.1222   3
   0  -5   8 850.048 152.736   2
   0  -5  -8 531.255 114.940   3
   0  -5  -8 586.494 100.510   2
   0  -5   9 17278.7 473.806   2
   0  -5  -9 17077.9 391.293   2
   0  -5  -9 16521.1 428.474   3
   0  -5   9 17255.1 302.575   3
   0  -5  -9 17073.6 421.217   1
   0  -5 -10 15790.6 370.908   2
   0  -5 -10 16349.9 435.121   3
   0  -5 -10 17170.2 395.411   1
   0  -5  10 15955.9 464.054   2
   0  -5  10 16189.1 289.558   3
   0  -5 -11 8509.76 326.587   3
   0  -5  11 8101.49 339.366   2
   0  -5 -11 8007.06 271.465   1
   0  -5 -11 7799.05 262.867   2
   0  -5  12 9789.02 368.679   2
   0  -5 -12 10583.9 282.519   1
   0  -5 -12 10000.1 354.875   3
   0  -5 -12 9820.62 291.238   2
   0  -5  12 9724.25 226.515   3
   0  -5 -13 870.499 110.498   2
   0  -5 -13 766.251 101.578   1
   0  -5 -13 890.786 148.200   3
   0  -5  13 677.288 142.185   2
   0  -5  14 221.825 114.094   2
   0  -5 -14 261.860 86.2231   2
   0  -5 -14 414.623 76.8236   1
   0  -5 -15 434.106 94.4153   2
   0  -5 -15 532.739 142.722   3
   0  -5  15 349.654 121.630   2
   0  -5  16-25.5092 111.673   2
   0  -5 -16-64.5550 81.8693   2
   0  -5 -16-229.645 133.720   3
   0  -5 -17-82.4222 125.443   3
   0  -5 -17 123.205 79.7268   2
   0  -5  17 115.401 115.787   2
   0  -5  18 2939.34 222.204   2
   0  -5 -18 3091.36 228.035   3
   0  -5 -19 1575.95 185.215   3
   0  -5  19 1309.61 167.407   2
   0  -5 -20 109.435 119.246   3
   0   5 -20-68.1180 218.632   6
   0  -5  20 313.135 122.729   2
   0  -5  21 162.088 120.750   2
   0  -5 -21 79.8598 133.772   3
   0   5 -21 235.466 235.145   6
   0  -5 -22 866.515 170.524   3
   0  -5  22 930.934 158.902   2
   0   5 -22 1008.60 287.683   6
   0   5 -23 97.4092 265.600   6
   0  -5 -23 74.7812 136.103   3
   0  -5  23 158.592 121.284   2
   0  -5 -24 786.300 166.308   3
   0  -5  24 1149.30 165.814   2
   0   5 -24 884.985 282.019   6
   0  -5  25 1543.69 184.881   2
   0   5 -25 1896.73 354.493   6
   0  -5 -25 1569.57 211.522   3
   0   5 -26-214.697 277.490   6
   0  -5 -26 149.069 156.008   3
   0  -5  26 92.8518 128.401   2
   0   6   0 4441.53 132.917   4
   0  -6   0 4044.84 250.745   2
   0  -6   1 2599.15 209.495   2
   0  -6  -1 2482.27 203.217   2
   0   6   1 2800.75 94.2937   4
   0   6  -1 2938.30 122.311   4
   0   6  -2 7771.07 203.163   4
   0  -6  -2 7567.73 317.722   2
   0  -6   2 7171.86 326.836   2
   0  -6  -3 2418.17 119.396   5
   0  -6   3 2187.19 197.253   2
   0   6  -3 2168.36 127.851   4
   0  -6  -3 2018.19 182.672   2
   0  -6   4 2809.85 221.200   2
   0  -6  -4 2683.97 126.929   5
   0   6  -4 2595.00 143.072   4
   0  -6  -4 2798.30 203.271   2
   0  -6   5 246.239 121.384   2
   0  -6  -5 188.873 104.909   2
   0   6  -5 231.777 85.3203   4
   0  -6  -5 243.959 64.0668   5
   0  -6  -5 114.319 96.9647   3
   0  -6  -6 652.002 117.119   2
   0  -6   6 854.712 158.464   2
   0  -6  -6 524.499 118.773   3
   0  -6  -7 3354.34 221.000   3
   0  -6  -7 3924.52 221.599   2
   0  -6   7 3676.65 181.981   3
   0  -6   7 3950.63 259.513   2
   0  -6   8 1702.62 186.752   2
   0  -6   8 1614.09 132.326   3
   0  -6  -8 1376.56 149.998   2
   0  -6  -8 1765.39 177.400   3
   0  -6   9 515.539 150.871   2
   0  -6  -9 431.677 127.495   3
   0  -6   9 467.158 92.5373   3
   0  -6  -9 464.207 110.725   2
   0  -6  10 3930.43 272.432   2
   0  -6 -10 3739.34 241.493   3
   0  -6 -10 3533.32 207.196   2
   0  -6 -11 1521.68 180.665   3
   0  -6  11 1635.50 193.490   2
   0  -6 -11 1463.20 152.901   2
   0  -6 -12 76.5530 91.4435   2
   0  -6  12 50.3929 132.230   2
   0  -6 -12-16.3983 127.960   3
   0  -6 -13 5428.46 243.426   2
   0  -6  13 4880.99 292.941   2
   0  -6 -14 14554.3 379.321   2
   0  -6  14 15026.2 489.289   2
   0  -6 -15 835.619 168.290   3
   0  -6 -15 615.048 115.635   2
   0  -6  15 771.811 168.418   2
   0  -6 -16 237.796 138.969   3
   0  -6  16-54.3701 136.076   2
   0  -6  17 970.430 164.847   2
   0  -6 -17 980.404 168.215   3
   0  -6  18 163.350 137.536   2
   0  -6 -18 375.830 140.354   3
   0  -6 -19 689.039 160.842   3
   0  -6  19 476.025 149.250   2
   0  -6 -20 2612.54 238.210   3
   0  -6  20 2230.38 225.064   2
   0  -6  21 76.1846 137.793   2
   0  -6 -21 47.4872 144.023   3
   0  -6 -22 487.228 164.511   3
   0  -6  22 892.144 175.375   2
   0  -6  23 97.8015 130.787   2
   0  -6 -23 210.773 162.467   3
   0  -6 -24 1723.50 221.964   3
   0  -6  24 2043.31 214.429   2
   0  -6  25 405.939 156.662   2
   0  -7   0-40.2564 116.044   2
   0   7   0 9.05170 45.0122   4
   0   7   1 8139.15 151.201   4
   0  -7   1 8500.64 376.766   2
   0  -7  -1 8396.73 369.573   2
   0   7  -1 9287.10 212.433   4
   0  -7  -2 9187.42 237.169   5
   0   7  -2 8834.46 228.760   4
   0  -7   2 9606.81 402.608   2
   0  -7  -2 9413.33 394.367   2
   0  -7  -3 122.388 63.0803   5
   0  -7   3 147.147 138.170   2
   0  -7  -3 206.630 125.266   2
   0   7  -3 88.9631 75.5165   4
   0  -7   4 94.8282 127.224   2
   0  -7  -4-5.64929 54.3898   5
   0  -7  -4 283.775 140.365   2
   0  -7  -4 29.4440 107.002   3
   0  -7  -5 22.4691 54.5509   5
   0  -7  -5-34.3531 124.407   2
   0  -7  -5 156.407 125.996   3
   0  -7   5 79.0632 129.838   2
   0  -7  -6 407.197 135.350   3
   0  -7  -6 270.991 117.203   2
   0  -7   6 470.393 155.492   2
   0  -7  -7 37.9809 108.602   3
   0  -7   7 114.414 129.729   2
   0  -7  -7 78.3847 99.8893   2
   0  -7  -8 6242.21 310.341   3
   0  -7   8 6110.03 339.384   2
   0  -7  -8 6016.18 295.359   2
   0  -7  -9 4877.47 279.395   3
   0  -7   9 4710.81 310.462   2
   0  -7  -9 4351.33 252.387   2
   0  -7 -10 130.584 104.604   2
   0  -7  10 115.205 144.245   2
   0  -7 -10 246.834 142.800   3
   0  -7 -11 744.581 127.581   2
   0  -7 -11 621.031 140.351   3
   0  -7  11 768.702 181.228   2
   0  -7  12 48.5805 148.084   2
   0  -7 -12-56.1879 133.655   3
   0  -7 -12 147.499 117.655   2
   0  -7 -13-19.3193 109.313   2
   0  -7  13 167.016 156.300   2
   0  -7 -14 23398.0 520.829   2
   0  -7  14 22652.8 636.949   2
   0  -7 -14 24325.2 629.181   3
   0  -7  15 248.071 153.832   2
   0  -7  16-148.053 161.550   2
   0  -7 -16 14.5583 145.133   3
   0  -7  17 641.197 169.307   2
   0  -7 -17 681.342 165.446   3
   0  -7  18 3210.55 278.026   2
   0  -7 -18 2903.90 254.593   3
   0  -7  19 1433.58 207.904   2
   0  -7 -19 1758.27 224.863   3
   0  -7 -20 5105.43 321.060   3
   0  -7  20 5730.69 345.123   2
   0  -7  21 15.9947 154.454   2
   0  -7 -21 154.362 149.829   3
   0  -7  22 674.737 190.906   2
   0  -7 -22 376.829 172.590   3
   0  -8   0 2159.66 228.657   2
   0  -8   1 3394.57 279.840   2
   0  -8  -1 2950.03 152.167   5
   0  -8  -2 2748.85 249.596   2
   0  -8  -2 2897.16 149.121   5
   0  -8   2 3099.72 263.499   2
   0  -8   3 1961.26 234.365   2
   0  -8  -3 2501.47 227.490   3
   0  -8  -3 2103.80 130.336   5
   0  -8  -3 2542.01 234.735   2
   0  -8   4-66.3878 141.701   2
   0  -8  -4-9.41490 65.7684   5
   0  -8  -4-171.416 130.336   3
   0  -8  -4 35.5173 133.954   2
   0  -8  -5 1516.90 194.181   2
   0  -8  -5 1276.04 180.891   3
   0  -8   5 1168.84 191.801   2
   0  -8  -6 29.0642 118.735   3
   0  -8  -6 234.028 135.265   2
   0  -8   6-21.1528 141.389   2
   0  -8   7 57.9501 146.929   2
   0  -8  -7 147.555 131.048   2
   0  -8  -7 174.550 114.171   3
   0  -8  -8 333.036 129.411   2
   0  -8  -8 446.948 146.350   3
   0  -8   8 295.660 151.369   2
   0  -8  -9 1560.12 194.620   2
   0  -8   9 1116.24 203.452   2
   0  -8  -9 1660.89 208.608   3
   0  -8  10 1131.69 201.113   2
   0  -8 -10 1079.28 162.749   2
   0  -8 -10 1547.40 206.291   3
   0  -8 -11 4206.37 266.950   2
   0  -8  11 4581.36 333.798   2
   0  -8 -11 4611.69 299.562   3
   0  -8  12 144.461 160.682   2
   0  -8 -12 231.550 141.155   3
   0  -8 -12 326.101 136.135   2
   0  -8  13 74.7966 178.904   2
   0  -8 -13 143.701 151.092   3
   0  -8  14 1349.60 230.279   2
   0  -8 -14 1116.97 199.538   3
   0  -8  15 339.766 184.456   2
   0  -8 -15 533.940 188.816   3
   0  -8  16 1343.64 234.151   2
   0  -8 -16 1592.00 231.137   3
   0  -8 -17 120.030 163.755   3
   0  -8  17 11.8932 176.897   2
   0  -8  18 1663.70 239.722   2
   0  -8 -18 2091.46 244.777   3
   0  -8  19 1952.33 258.880   2
   0  -8 -19 2321.33 258.935   3
   0  -9   0-72.1606 163.490   2
   0  -9  -1 167.110 158.238   2
   0  -9  -1 216.289 161.055   3
   0  -9   1 237.839 157.710   2
   0  -9  -2 1090.46 188.395   3
   0  -9   2 1791.40 253.805   2
   0  -9  -2 1407.14 212.004   2
   0  -9  -3 372.178 167.600   2
   0  -9  -3 417.649 160.943   3
   0  -9   3 409.089 187.985   2
   0  -9  -4 924.447 190.859   2
   0  -9  -4 813.284 185.966   3
   0  -9   4 855.553 210.183   2
   0  -9  -5 4390.60 299.113   3
   0  -9  -5 4873.38 326.125   2
   0  -9   5 4800.72 351.527   2
   0  -9  -6 2730.57 258.508   2
   0  -9   6 2525.23 282.879   2
   0  -9  -6 1920.89 213.517   3
   0  -9  -7 556.745 176.296   2
   0  -9   7 14.7481 168.061   2
   0  -9  -7 531.964 160.927   3
   0  -9   8 357.136 186.079   2
   0  -9  -8 505.983 159.362   3
   0  -9  -8 306.616 150.447   2
   0  -9  -9 4260.21 298.767   2
   0  -9   9 4623.57 347.429   2
   0  -9  -9 5235.59 330.696   3
   0  -9 -10 2394.20 250.413   3
   0  -9 -10 2225.40 226.058   2
   0  -9  10 2404.88 267.078   2
   0  -9 -11 2997.11 271.186   3
   0  -9  11 2674.13 283.988   2
   0  -9  12 566.694 187.450   2
   0  -9 -12 606.226 178.785   3
   0  -9  13 128.858 165.457   2
   0  -9 -13 203.017 166.063   3
   0  -9  14 460.722 199.055   2
   0  -9  15 238.891 185.794   2
   0  -9 -15 136.432 168.665   3
   0 -10   0 247.416 183.091   2
   0 -10  -1 302.846 198.939   2
   0 -10   1 389.868 195.658   2
   0 -10   2 1181.25 248.056   2
   0 -10  -2 1028.63 235.657   2
   0 -10  -3 276.977 189.709   2
   0 -10  -3 371.028 178.566   3
   0 -10   3 179.933 196.668   2
   0 -10   4 992.451 235.774   2
   0 -10  -4 646.155 192.507   3
   0 -10  -4 325.409 184.320   2
   0 -10  -5 3078.87 282.723   3
   0 -10   5 3155.90 324.113   2
   0 -10  -5 3215.10 301.824   2
   0 -10  -6 123.976 173.485   2
   0 -10   6-195.624 207.274   2
   0 -10  -6 45.4888 175.300   3
   0 -10  -7 3942.22 309.931   3
   0 -10   7 4452.68 368.077   2
   0 -10  -7 4106.23 325.100   2
   0 -10  -8 728.460 192.355   3
   0 -10   8 454.901 206.309   2
   1   0 -30 190.404 184.831   6
   1   0 -30 157.674 144.595   3
   1   0 -29 25.8769 177.680   6
   1   0 -28-101.282 167.679   6
   1   0 -28 308.633 143.378   3
   1   0 -27 82.7494 117.142   3
   1   0 -26 15329.4 435.067   3
   1   0 -26 15443.1 509.573   6
   1   0 -25 120.271 129.883   6
   1   0 -25-76.0258 108.542   3
   1   0 -24 8691.95 315.587   3
   1   0 -24 10002.4 391.036   6
   1   0 -23-15.6697 93.7654   3
  -1   0  23 56.6278 39.0874   1
   1   0 -23 127.894 126.816   6
   1   0 -22 39270.8 692.442   6
   1   0 -22 39907.8 608.884   3
  -1   0  22 40573.9 349.472   1
   1   0 -21 144.161 88.3942   3
  -1   0  21 33.7163 40.3850   1
  -1   0  20 33952.7 304.795   1
   1   0 -20 32700.8 532.318   3
   1   0 -19-89.2757 81.1330   3
  -1   0  19 10.4697 32.5839   1
  -1   0  18 13065.4 181.666   1
   1   0 -18 13796.4 351.141   6
   1   0 -18 13555.5 323.117   3
   1   0 -17 19.0967 74.4949   2
   1   0 -17-31.6389 61.4354   3
   1   0 -17 5.09615 73.2228   6
  -1   0  17-36.4337 29.6661   1
   1   0 -16 3587.70 165.532   3
   1   0 -16 3784.43 180.875   6
  -1   0  16 3857.00 96.7596   1
   1   0 -16 3502.29 168.931   2
  -1   0  15-53.9625 30.1092   1
   1   0 -15-30.8476 59.7853   2
   1   0 -15-31.4453 61.7230   6
   1   0 -15 114.303 65.1555   3
  -1   0  14 3530.21 89.9657   1
   1   0 -14 3557.00 158.601   6
   1   0 -14 3633.96 152.889   3
   1   0 -14 3789.91 151.258   2
   1   0 -13-22.8023 55.8488   3
   1   0 -13 21.7546 72.4839   4
   1   0 -13 18.7848 56.6150   2
  -1   0  13 19.9953 27.4532   1
   1   0 -13-3.98612 64.1391   6
   1   0 -12 303.132 67.7900   3
  -1   0  12 338.178 79.3622   3
   1   0 -12 301.382 61.2464   2
   1   0 -12 201.543 64.1906   6
   1   0 -12 308.226 80.3283   4
   1   0 -11-22.6033 61.4147   4
   1   0 -11 8.00515 49.7686   2
   1   0 -11-0.76398 51.9624   3
   1   0 -11 86.1718 56.5818   6
  -1   0  11 47.3837 31.4593   1
  -1   0  11 56.6017 64.9664   3
  -1   0  10 57.1167 57.0011   3
   1   0 -10-69.7506 69.0075   4
   1   0 -10-17.5630 44.5949   2
   1   0 -10-16.6757 51.8778   3
  -1   0  10 6.31049 30.0023   1
   1   0 -10-3.46945 51.3224   6
   1   0  -9-20.0413 62.3952   4
  -1   0   9-23.5905 29.2090   1
   1   0  -9-6.25210 38.9106   2
  -1   0   9-14.5342 50.3914   3
   1   0  -9 35.0053 48.1436   3
   1   0  -9-12.2517 44.4924   6
   1   0  -8 31020.9 319.594   3
   1   0  -8 30799.0 371.020   4
  -1   0   8 30786.9 320.889   3
  -1   0   8 30733.6 222.305   1
   1   0  -8 31420.1 283.459   2
   1   0  -8 30190.4 302.365   6
   1   0  -7 59.3661 43.2841   3
   1   0  -7 12.3335 44.6903   6
   1   0  -7-49.2264 33.8752   2
  -1   0   7-70.6171 48.1325   3
   1   0  -6 116502. 472.138   2
  -1   0   6 116067. 543.155   3
   1   0  -5-25.2113 38.3685   6
   1   0  -5-35.0979 38.6172   3
   1   0  -5 0.48372 30.9591   1
  -1   0   5 32.4131 35.6771   3
  -1   0   5-1.39407 22.2797   1
  -1   0   5-1.46140 27.4551   6
   1   0  -4 5387.98 102.090   6
  -1   0   4 5269.28 103.128   3
  -1   0   4 5188.12 81.4304   6
   1   0  -4 5345.98 115.835   3
  -1   0   4 5329.01 77.5222   1
   1   0  -4 5411.02 85.9133   1
  -1   0   3 28.8377 25.5400   6
  -1   0   3-29.5852 20.8029   1
   1   0  -3-20.8697 22.0183   1
   1   0  -3 63.4041 32.5647   6
   1   0  -3 37.4372 34.2568   3
  -1   0   3 12.9128 31.2642   3
   1   0  -2 570901. 711.015   1
  -1   0   2 571062. 945.911   3
  -1   0   1 32.1289 17.0474   1
   1   0  -1-4.15657 16.9783   1
  -1   0  -1 34.3184 22.7727   1
   1   0   1-14.2670 22.5364   1
  -1   0  -2 33.3835 30.8698   1
   1   0   2 37.6949 25.3355   1
  -1   0  -2-6.28103 34.8418   5
   1   0   3-6.06937 30.4771   1
  -1   0  -3 37.4743 38.1843   5
   1   0   3 7.17304 38.7987   5
  -1   0  -3 5.91096 41.5120   1
   1   0   4 86.7051 49.0676   4
   1   0   4-3.94263 40.7223   2
  -1   0  -4 0.60998 46.8524   1
   1   0   4 9.60686 35.3387   1
   1   0   4 79.8937 42.7340   5
   1   0   5 23.8797 43.0273   1
  -1   0  -5-42.9899 55.0068   1
  -1   0  -5 11.0376 49.1221   4
   1   0   5-10.0932 37.8775   2
  -1   0  -5-62.5262 56.8758   3
   1   0   5 18.2612 49.0138   5
   1   0   5 23.9527 50.9698   4
   1   0   6 7514.31 183.136   4
   1   0   6 7297.52 132.570   1
  -1   0  -6 7488.50 175.851   4
  -1   0  -6 7068.87 168.930   3
   1   0   6 7176.15 133.184   2
   1   0   7 43.5187 59.2719   4
   1   0   7 22.8900 49.9485   1
   1   0   7-33.7495 39.9938   2
  -1   0  -7 142.672 60.5185   4
  -1   0  -7-24.4990 42.5538   2
   1   0   8 6975.93 203.192   3
   1   0   8 6971.17 136.632   2
  -1   0  -8 7075.88 192.412   4
   1   0   8 7087.12 146.984   1
  -1   0  -8 7013.16 176.830   3
   1   0   8 7458.68 210.285   4
  -1   0  -8 6825.21 148.916   2
  -1   0  -9 32.2619 50.1411   2
   1   0   9 104.532 69.1865   4
  -1   0  -9-15.2212 58.1240   3
  -1   0  -9 87.3983 64.5357   4
   1   0   9 30.7793 70.0978   3
   1   0   9-38.1260 39.8520   2
   1   0   9-17.4846 54.8338   1
  -1   0 -10 723.270 92.4687   4
  -1   0 -10 748.993 74.2131   2
  -1   0 -10 721.295 80.8585   3
   1   0  10 1022.12 106.564   3
   1   0  10 743.690 99.3761   4
   1   0  10 792.265 58.1774   2
   1   0  10 739.645 75.8442   1
  -1   0 -11-53.9142 62.0526   3
  -1   0 -11 82.6925 74.6059   4
   1   0  11 61.6621 79.9085   4
   1   0  11-51.9111 87.0727   3
   1   0  11-2.70595 58.0157   1
   1   0  11-12.9558 37.0583   2
  -1   0 -11 36.7469 54.1703   2
  -1   0 -12 18512.8 315.596   3
   1   0  12 18759.0 220.678   2
  -1   0 -12 18900.2 287.326   2
   1   0  12 18759.0 281.529   1
   1   0  12 19471.6 388.200   3
  -1   0 -12 18649.4 372.064   4
   1   0  12 18833.1 382.059   4
   1   0  13-10.1263 36.5184   2
   1   0  13-57.2186 84.1194   3
  -1   0 -13 3.45232 65.2176   3
  -1   0 -13 85.5443 57.8208   2
   1   0  13-5.42833 80.8320   4
   1   0  13 60.7187 64.0460   1
   1   0  14 5848.89 127.001   2
  -1   0 -14 6048.70 181.585   2
   1   0  14 5633.26 230.225   4
   1   0  14 6118.19 176.034   1
  -1   0 -14 5828.56 190.494   3
   1   0  15-0.71768 29.4531   2
   1   0  15 6.43066 77.1682   4
   1   0  15-16.4527 62.0527   1
  -1   0 -15 38.9909 60.4351   6
  -1   0 -15 56.1570 62.8193   3
  -1   0 -15 61.3864 65.6036   2
  -1   0 -16 558.657 86.4234   2
   1   0  16 589.164 85.8297   1
   1   0  16 602.375 48.9189   2
   1   0  16 447.549 101.833   4
  -1   0 -16 548.601 84.0351   6
  -1   0 -16 500.040 85.4918   3
   1   0  17-25.5074 33.4560   2
  -1   0 -17-2.58381 68.6491   2
  -1   0 -17 29.0143 65.6641   6
   1   0  17 82.9904 69.9951   1
   1   0  17 121.094 93.5810   4
  -1   0 -17-22.1698 69.0197   3
  -1   0 -18 2605.29 151.034   2
  -1   0 -18 2759.10 153.919   3
  -1   0 -18 2677.92 160.420   6
   1   0  18 2447.02 192.054   4
   1   0  18 2485.92 75.5732   1
   1   0  18 2661.53 139.619   1
   1   0  19 8.16948 24.9135   1
  -1   0 -19-23.4388 67.2025   3
   1   0  19-37.6684 95.2659   4
  -1   0 -19 29.7498 77.7250   6
   1   0  19 100.015 76.0849   1
  -1   0 -19 12.0269 80.0689   2
   1   0  20 2429.14 64.6053   1
  -1   0 -20 2543.04 173.497   6
  -1   0 -20 2802.13 166.774   3
   1   0  20 2379.64 194.579   4
   1   0  20 2218.54 124.399   1
  -1   0 -21 70.0545 78.2241   3
  -1   0 -21 2.03764 89.4056   6
   1   0  21 38.6057 104.348   4
   1   0  21 15.5339 20.2309   1
  -1   0 -22 1498.58 140.472   3
   1   0  22 1555.19 182.747   4
  -1   0 -22 1150.34 147.109   6
  -1   0 -23-15.7592 86.7113   3
   1   0  23-45.8305 124.227   4
  -1   0 -23-103.428 104.233   6
  -1   0 -24 344.363 105.532   3
  -1   0 -24 318.633 117.902   6
   1   0  25 144.165 150.634   4
  -1   0 -25 333.174 134.307   6
  -1   0 -25 150.843 93.2467   3
  -1   0 -26 2943.79 203.916   3
   1   0  26 3376.83 275.998   4
  -1   0 -26 3099.72 244.471   6
  -1   0 -27 43.3405 103.978   3
   1   0  27-114.757 151.715   4
   1   0  28 2543.91 269.291   4
  -1   0 -28 1592.78 176.078   3
  -1   0 -29 94.1896 122.812   3
  -1   0 -29-101.254 159.976   6
  -1   0 -30-235.789 199.550   6
  -1   0 -30 1.33334 121.456   3
   1  -1 -30 219.685 176.369   6
   1   1 -30 217.192 154.930   3
   1   1 -30 233.953 224.858   6
   1  -1 -30 94.9748 136.771   3
   1   1 -29 20.5976 139.947   3
   1  -1 -29-57.1586 125.052   3
   1  -1 -29 184.042 156.574   6
   1   1 -29 123.413 190.906   6
   1  -1 -28 1179.90 196.452   6
   1   1 -28 1342.95 252.970   6
   1  -1 -28 1216.25 168.954   3
   1   1 -28 1217.55 179.028   3
   1  -1 -27 991.726 154.860   3
   1   1 -27 1287.64 223.393   6
   1   1 -27 1255.73 169.215   3
   1  -1 -26 328.139 120.736   3
   1   1 -26 317.511 122.025   3
   1   1 -26 380.604 174.481   6
   1   1 -25 64.4303 106.970   3
   1  -1 -25 59.3004 119.052   6
   1   1 -25 299.614 161.959   6
   1  -1 -25 239.208 110.973   3
  -1  -1  25 208.759 52.1090   1
   1   1 -24 1847.63 168.993   3
  -1  -1  24 1951.85 93.4389   1
   1  -1 -24 2107.47 175.747   3
   1  -1 -24 2013.83 179.836   6
  -1  -1  23 5810.58 151.256   1
   1  -1 -23 5472.28 249.941   3
   1  -1 -23 5298.72 245.436   6
   1   1 -23 5465.01 315.149   6
   1   1 -23 5600.09 256.050   3
  -1   1  23 4995.40 154.272   1
   1  -1 -22 34167.3 569.154   6
   1  -1 -22 34787.8 575.580   3
  -1  -1  22 36575.6 365.282   1
   1   1 -22 34337.8 695.248   6
  -1   1  22 35280.5 371.701   1
   1   1 -22 36435.8 612.787   3
  -1   1  21 12806.9 223.077   1
   1   1 -21 12294.6 421.950   6
  -1  -1  21 12905.2 222.335   1
   1  -1 -21 13142.2 350.588   3
   1   1 -21 12597.3 354.830   3
  -1  -1  20 6316.79 161.515   1
   1  -1 -20 6392.24 244.486   3
  -1   1  20 6447.57 159.387   1
   1   1 -20 6426.44 299.665   6
   1  -1 -19 1939.61 145.350   3
  -1  -1  19 1991.24 100.312   1
  -1   1  19 1837.94 90.1237   1
   1  -1 -19 1818.46 130.508   2
   1  -1 -19 1847.44 132.377   6
   1   1 -19 1557.75 166.869   6
   1  -1 -18 5782.69 200.250   6
  -1  -1  18 6384.44 164.347   1
  -1   1  18 6191.12 145.125   1
   1  -1 -18 5979.52 228.505   3
   1  -1 -18 6039.70 199.818   2
   1   1 -18 6157.08 275.883   6
   1  -1 -17 3871.13 160.718   6
  -1   1  17 3828.39 113.864   1
   1   1 -17 3864.42 219.157   6
  -1  -1  17 4118.51 133.131   1
   1  -1 -17 3722.42 152.305   2
   1  -1 -17 4272.26 187.477   3
   1  -1 -16 1462.13 96.2848   2
   1   1 -16 1449.58 143.510   6
  -1   1  16 1594.07 75.4447   1
   1  -1 -16 1589.78 121.423   3
  -1  -1  16 1709.69 95.2643   1
  -1  -1  16 1581.43 89.9693   2
   1  -1 -16 1466.09 105.915   6
   1  -1 -15 6669.49 215.643   3
   1   1 -15 6156.09 246.509   6
  -1  -1  15 6064.66 163.831   2
   1   1 -15 6329.25 240.023   2
   1  -1 -15 6690.47 185.719   6
  -1  -1  15 6723.20 167.919   1
  -1   1  15 6466.46 136.111   1
   1  -1 -15 6142.30 169.916   2
   1   1 -14 5669.04 216.134   2
   1  -1 -14 5427.23 190.578   3
  -1   1  14 5451.07 123.873   1
   1  -1 -14 5323.56 207.670   4
  -1  -1  14 5221.68 151.129   1
  -1  -1  14 5434.85 150.822   2
   1  -1 -14 5570.75 151.770   2
   1   1 -14 5421.40 221.956   6
   1   1 -13 1196.34 111.617   2
   1  -1 -13 1324.07 75.7910   2
   1  -1 -13 984.504 100.798   4
  -1  -1  13 1308.84 81.4763   2
   1   1 -13 1302.48 127.378   6
   1  -1 -13 1150.38 100.764   3
  -1   1  13 1205.22 64.6867   1
   1  -1 -12 1995.27 82.6866   2
  -1  -1  12 1932.51 95.4468   2
   1   1 -12 2077.28 120.310   3
   1  -1 -12 1926.18 117.823   3
   1   1 -12 1888.81 134.486   6
  -1   1  12 1904.49 75.9726   1
  -1  -1  12 2151.61 116.372   3
   1   1 -12 2317.48 139.542   2
   1  -1 -12 1839.10 120.774   4
   1  -1 -11 1893.03 118.926   4
   1   1 -11 1903.35 133.105   4
  -1   1  11 2082.51 137.404   3
   1   1 -11 1834.54 131.286   6
   1  -1 -11 1351.20 100.528   3
   1   1 -11 1898.98 124.346   2
  -1   1  11 1844.09 74.6371   1
  -1  -1  11 1525.11 87.2130   2
  -1  -1  11 1744.34 97.3720   6
  -1  -1  11 1872.55 104.846   3
   1   1 -11 1653.78 105.721   3
   1  -1 -11 1791.87 73.8091   2
   1  -1 -11 1644.83 76.7902   1
  -1  -1  10 2831.21 119.360   3
   1   1 -10 3140.72 126.476   3
   1  -1 -10 2405.46 78.9992   1
   1   1 -10 2804.72 153.341   6
  -1  -1  10 2809.57 115.379   6
   1   1 -10 3002.63 154.728   4
   1  -1 -10 2814.67 128.910   4
  -1   1  10 2773.11 141.642   3
  -1   1  10 2572.23 85.8459   1
   1   1 -10 2807.13 138.483   2
  -1  -1  10 2776.42 108.895   2
   1  -1 -10 3061.18 130.604   3
  -1   1   9 2736.46 87.3157   1
   1  -1  -9 2369.52 70.6920   1
  -1  -1   9 2726.45 106.132   3
   1  -1  -9 2575.80 115.146   3
   1   1  -9 2779.85 131.172   2
   1   1  -9 2622.42 119.939   3
  -1  -1   9 2609.08 107.810   6
   1   1  -9 2942.36 144.358   4
   1  -1  -9 2773.16 118.151   4
  -1   1   9 2701.78 131.334   3
  -1  -1   9 2747.34 107.419   2
   1   1  -9 2909.97 146.475   6
   1   1  -8 220.790 80.6983   6
   1  -1  -8 66.5632 53.1985   4
  -1  -1   8 167.403 48.4213   2
   1   1  -8 145.420 57.9537   2
  -1   1   8 146.240 37.0956   1
  -1  -1   8 255.429 51.2602   3
  -1  -1   8 118.683 51.9468   6
   1   1  -8 184.108 58.3198   3
   1   1  -8 271.182 73.3401   4
  -1   1   8 118.832 61.6165   3
   1  -1  -8 146.774 56.0689   3
   1  -1  -8 132.560 26.4065   1
   1  -1  -7 22731.1 176.654   1
   1  -1  -7 23193.8 279.399   3
   1   1  -7 23244.7 295.741   3
  -1  -1   7 22089.2 262.247   3
   1   1  -7 23293.3 361.991   6
  -1  -1   7 22329.3 297.036   6
  -1   1   7 23427.4 233.044   1
   1  -1  -7 22699.5 272.690   4
  -1  -1   7 22989.3 265.873   2
   1   1  -7 22763.3 305.610   2
  -1   1   7 22457.3 294.667   3
   1   1  -6 749.467 95.3117   6
  -1  -1   6 763.282 78.0881   6
   1  -1  -6 594.178 60.3272   3
   1   1  -6 632.822 67.0466   3
   1   1  -6 616.408 64.1983   2
  -1   1   6 699.523 70.8787   3
   1  -1  -6 539.806 34.9070   1
  -1  -1   6 846.216 65.4673   2
  -1   1   6 635.283 53.0090   1
  -1  -1   5 17103.2 213.752   2
   1   1  -5 16840.9 249.217   3
  -1   1   5 17399.9 224.640   3
  -1  -1   5 17193.8 266.087   6
   1  -1  -5 18087.0 174.304   1
   1   1  -5 17298.6 304.405   6
   1   1  -5 16869.8 240.103   2
  -1  -1   5 17235.1 221.141   3
  -1   1   5 16892.5 209.327   1
   1  -1  -5 17297.2 210.733   3
  -1  -1   4 17408.2 207.344   2
  -1  -1   4 17363.0 272.444   6
  -1   1   4 16618.0 202.305   3
   1   1  -4 16347.6 242.637   3
   1  -1  -4 16703.0 181.734   1
   1   1  -4 16558.4 223.958   2
   1  -1  -4 16894.4 191.720   3
  -1   1   4 15769.0 205.526   1
  -1  -1   4 16785.3 222.446   3
   1   1  -3 6179.55 130.080   2
  -1   1   3 6493.52 115.958   3
   1  -1  -3 6622.72 110.049   3
  -1   1   3 6257.49 141.057   1
  -1  -1   3 6363.79 146.068   3
   1  -1  -3 6162.59 120.552   1
  -1  -1   3 6399.69 122.706   2
   1   1  -2 74550.2 408.776   2
  -1   1   2 74263.0 333.725   3
  -1   1   2 75474.4 483.218   1
  -1  -1   2 75728.2 381.598   2
   1  -1  -2 74973.1 315.855   3
  -1   1   1 351.404 68.6538   1
   1   1  -1 251.356 40.0851   2
  -1  -1   1 215.356 33.6788   2
   1  -1  -1 259.445 58.0352   1
   1  -1  -1 257.735 24.6393   3
  -1   1   1 232.080 26.5172   3
   1   1   0 55.3454 30.8056   2
   1  -1   0 91.6748 28.0967   6
   1  -1   0 213.562 65.7895   1
  -1  -1   0 166.088 27.9000   2
  -1   1   0 117.903 68.7300   1
   1  -1   1 2415.95 108.984   1
  -1   1  -1 2411.31 116.904   1
   1  -1   1 2235.65 61.7844   6
  -1   1  -1 2248.93 75.1881   6
  -1   1  -1 2324.76 50.4358   5
   1   1   1 2271.81 61.1466   2
  -1  -1  -1 2280.79 53.3679   2
   1   1   2 184270. 457.511   2
  -1  -1  -2 188086. 454.641   1
   1  -1   2 180851. 509.231   6
   1  -1   2 185112. 661.969   4
   1  -1   2 183252. 505.295   5
   1  -1   2 184372. 846.108   1
  -1   1  -2 184055. 909.723   1
  -1   1  -2 184111. 607.435   6
   1   1   3 1723.69 44.0064   2
  -1   1  -3 1688.39 123.492   1
   1  -1   3 1665.42 83.8192   4
  -1   1  -3 1659.54 75.7179   6
  -1  -1  -3 1750.15 41.3430   1
  -1   1  -3 1655.76 80.0146   4
   1  -1   3 1691.87 59.6696   6
   1  -1   3 1712.12 100.844   2
  -1  -1  -3 1717.40 88.2599   5
   1  -1   3 1830.52 115.677   1
  -1  -1  -4 57254.3 439.979   5
   1  -1   4 58039.9 318.442   6
  -1  -1  -4 58312.0 172.761   1
   1  -1   4 56210.2 514.881   1
  -1   1  -4 57605.0 389.995   6
  -1   1  -4 56636.3 430.751   4
   1  -1   4 57438.9 488.058   2
   1  -1   4 56625.0 441.307   4
   1  -1   4 56547.1 285.793   3
  -1   1  -4 56840.5 231.987   3
   1  -1   5 6002.40 113.198   3
  -1   1  -5 6204.89 171.308   2
   1  -1   5 6027.50 165.507   4
   1   1   5 6253.93 147.646   4
  -1   1  -5 5993.88 136.830   6
   1   1   5 6294.16 161.927   5
   1  -1   5 6589.11 197.460   1
   1  -1   5 6392.63 175.835   2
  -1   1  -5 6153.80 93.2592   3
  -1  -1  -5 6319.59 167.563   5
  -1   1  -5 6129.00 159.208   4
  -1   1  -6 58995.7 431.006   6
   1   1   6 60376.2 466.905   4
  -1   1  -6 61405.3 513.476   4
  -1   1  -6 60814.4 319.692   3
   1  -1   6 61046.2 525.267   2
   1   1   6 59818.9 492.664   5
   1  -1   6 59093.6 581.447   1
  -1   1  -6 61704.9 529.622   2
  -1  -1  -6 64671.1 592.212   3
   1  -1   6 62358.5 536.357   4
   1  -1   6 61321.7 388.185   3
  -1  -1  -7 35861.4 451.379   3
  -1   1  -7 36727.4 429.062   2
   1  -1   7 35464.5 327.963   3
   1  -1   7 34193.3 400.983   2
  -1   1  -7 36539.7 356.883   6
   1   1   7 36854.4 409.056   5
   1   1   7 35687.7 393.305   4
   1  -1   7 34839.4 461.916   1
   1  -1   7 37387.0 441.528   4
  -1   1  -7 35749.7 421.319   4
  -1   1  -7 35564.1 271.360   3
  -1  -1  -8 2682.22 143.182   3
  -1   1  -8 2320.36 82.9875   3
  -1   1  -8 2722.20 136.437   2
   1  -1   8 2470.79 136.698   4
   1  -1   8 2698.05 131.437   2
   1   1   8 2388.70 125.752   5
  -1   1  -8 2466.39 113.634   6
  -1   1  -8 2507.40 133.069   4
   1  -1   8 2475.81 105.855   3
   1   1   8 2542.15 124.238   4
   1  -1   8 2510.75 153.947   1
  -1   1  -9 45016.7 444.832   6
   1   1   9 44237.5 490.102   4
  -1   1  -9 42199.2 502.851   4
  -1   1  -9 47983.1 532.443   2
   1   1   9 46484.7 521.193   5
  -1  -1  -9 45599.4 524.538   3
   1  -1   9 46319.8 546.351   4
   1  -1   9 44947.6 474.142   2
   1  -1   9 44808.4 431.433   3
  -1   1  -9 44516.2 349.794   3
  -1  -1  -9 45441.6 470.067   4
   1   1  10 66610.9 629.581   4
   1   1  10 72501.0 664.322   5
  -1  -1 -10 71512.2 671.561   3
  -1   1 -10 71586.5 580.768   6
   1  -1  10 71314.8 579.466   3
  -1   1 -10 69963.0 463.918   3
  -1   1 -10 69795.1 683.569   4
   1  -1  10 66773.6 680.925   4
  -1   1 -10 71263.6 653.874   2
   1  -1  10 70077.6 595.658   2
  -1  -1 -10 69639.5 617.330   4
   1  -1  11 65414.8 589.739   3
   1  -1  11 66017.3 588.018   2
  -1   1 -11 64463.9 472.762   3
  -1   1 -11 65446.7 634.930   2
   1   1  11 65937.5 661.459   5
   1   1  11 65183.9 649.541   4
  -1   1 -11 65754.0 692.525   4
  -1  -1 -11 64534.6 624.568   4
  -1   1 -11 63076.4 577.884   6
   1  -1  11 66399.3 704.980   4
   1   1  12 7074.34 234.663   4
  -1   1 -12 7177.20 209.070   6
   1  -1  12 6814.97 194.163   2
  -1   1 -12 7174.66 229.815   2
  -1   1 -12 6795.25 167.291   3
  -1  -1 -12 6938.43 223.877   4
   1  -1  12 6700.04 244.667   4
  -1  -1 -12 7158.62 235.875   3
   1  -1  12 6848.25 215.264   3
  -1  -1 -13 7163.09 231.508   3
   1  -1  13 7085.68 199.054   2
   1   1  13 6974.25 238.505   4
  -1  -1 -13 6004.00 119.344   2
   1  -1  13 7001.21 257.203   4
  -1   1 -13 6055.57 203.184   6
  -1   1 -13 7219.45 233.711   2
   1  -1  13 6664.36 219.109   3
  -1   1 -13 7239.78 181.393   3
   1  -1  14 57336.0 540.591   2
  -1   1 -14 55262.5 502.612   3
  -1   1 -14 54669.6 609.645   6
  -1   1 -14 57382.4 648.328   2
   1  -1  14 54033.1 646.249   3
   1   1  14 56454.1 679.365   4
  -1  -1 -14 51261.2 369.777   2
   1  -1  14 55446.0 720.917   4
  -1  -1 -14 54090.2 620.098   3
   1  -1  15 54922.8 528.916   2
  -1  -1 -15 54497.6 639.139   3
   1  -1  15 55113.0 739.440   4
  -1   1 -15 56192.7 660.601   2
   1   1  15 55364.8 690.027   4
  -1   1 -15 55624.4 528.996   3
  -1   1 -16 23138.5 444.436   2
   1   1  16 22450.5 460.101   4
   1  -1  16 22797.8 341.787   2
  -1   1 -16 22564.8 351.919   3
  -1  -1 -16 22954.1 429.594   3
   1  -1  16 22637.6 497.751   4
  -1  -1 -16 21804.2 273.283   2
  -1   1 -16 22366.3 426.494   6
   1  -1  17 1112.78 148.517   1
  -1  -1 -17 1331.86 81.7523   2
  -1   1 -17 1223.42 137.130   2
   1   1  17 1274.40 143.014   4
   1  -1  17 1436.95 150.034   4
  -1   1 -17 1433.61 140.921   6
  -1   1 -17 1021.66 100.312   3
  -1  -1 -17 1291.46 130.964   3
   1  -1  17 1296.11 93.5318   2
  -1  -1 -18 420.711 59.5985   2
   1   1  18 523.115 113.375   4
   1  -1  18 521.545 68.2510   2
   1  -1  18 514.406 120.337   4
  -1   1 -18 538.065 121.365   2
  -1   1 -18 746.867 122.405   6
   1  -1  18 569.090 137.439   1
  -1   1 -18 380.444 77.9966   3
  -1  -1 -18 392.517 94.2357   3
   1  -1  19 2047.28 188.070   1
  -1   1 -19 1608.50 121.350   3
  -1   1 -19 1668.35 164.530   6
   1  -1  19 1756.42 178.002   4
   1  -1  19 1769.52 103.020   2
  -1   1 -19 1244.86 149.510   2
  -1  -1 -19 1445.01 90.9081   2
  -1  -1 -19 1613.12 143.355   3
   1   1  19 1522.69 155.981   4
  -1   1 -20 178.989 75.1618   3
   1  -1  20 242.281 59.2531   2
   1  -1  20 274.452 118.685   4
   1   1  20 130.791 98.4344   4
   1  -1  20 153.477 130.964   1
   1   1  21 1607.00 170.279   4
  -1   1 -21 2097.50 142.157   3
   1  -1  21 1995.24 201.760   4
  -1  -1 -21 1982.57 161.333   3
   1  -1  21 1940.23 104.354   2
   1  -1  22 671.936 73.3951   2
   1  -1  22 965.128 169.920   4
  -1   1 -22 783.899 106.528   3
  -1  -1 -22 735.488 115.691   6
   1   1  22 859.053 156.473   4
  -1  -1 -22 720.626 121.171   3
  -1   1 -23 443.857 146.307   6
  -1  -1 -23 601.091 115.746   3
   1   1  23 554.146 142.324   4
  -1   1 -23 345.044 85.6223   3
   1  -1  23 285.169 56.1451   2
  -1  -1 -23 375.319 105.231   6
   1  -1  23 495.531 144.893   4
  -1  -1 -24 0.56799 99.7796   3
  -1   1 -24 15.9616 82.5942   3
  -1   1 -24 181.563 128.550   6
  -1  -1 -24 135.713 99.8217   6
   1   1  24 60.7452 122.578   4
   1  -1  24 141.782 138.646   4
  -1  -1 -25 2386.79 197.327   6
   1   1  25 2269.07 221.347   4
  -1  -1 -25 2066.20 178.947   3
   1  -1  25 2237.96 234.659   4
  -1   1 -25 2381.18 173.799   3
  -1   1 -25 2460.74 240.994   6
  -1  -1 -26 2808.83 207.566   3
   1   1  26 3039.22 258.084   4
  -1   1 -26 2756.39 263.107   6
   1  -1  26 3067.02 271.723   4
  -1   1 -26 2518.54 186.277   3
  -1  -1 -26 2720.30 218.993   6
  -1   1 -27 828.048 139.313   3
   1  -1  27 895.078 199.449   4
  -1  -1 -27 923.166 151.308   3
  -1   1 -27 853.044 198.751   6
  -1  -1 -27 773.237 164.668   6
   1   1  27 853.653 187.947   4
  -1  -1 -28 21.0180 129.045   6
  -1   1 -28 96.9200 116.117   3
  -1  -1 -28-81.9563 118.468   3
   1   1  28 149.968 161.155   4
  -1   1 -29 0.33976 133.246   3
  -1  -1 -29-36.3551 130.636   3
  -1   1 -29 137.922 197.240   6
  -1  -1 -29-75.0860 142.444   6
  -1  -1 -30 297.881 175.528   6
  -1  -1 -30 316.371 140.153   3
  -1   1 -30 439.798 161.844   3
  -1   1 -30 498.028 209.487   6
   1   2 -30 2951.81 285.423   3
   1  -2 -30 2606.79 259.576   6
   1   2 -30 3316.58 380.608   6
   1  -2 -30 3038.35 255.232   3
   1  -2 -29 7237.09 364.845   6
   1  -2 -29 7205.55 341.706   3
   1   2 -29 7302.68 487.096   6
   1   2 -29 6410.87 345.243   3
   1   2 -28 1370.26 263.812   6
   1  -2 -28 1362.38 182.634   6
   1   2 -28 1241.76 187.925   3
   1  -2 -28 1311.05 175.640   3
   1  -2 -27-46.3811 117.207   6
   1   2 -27-159.097 141.367   3
   1   2 -27-13.7549 191.025   6
   1  -2 -27 105.216 119.480   3
  -1  -2  26 8708.38 217.312   1
   1   2 -26 9486.63 487.384   6
   1  -2 -26 9150.91 354.043   3
   1   2 -26 10199.7 384.582   3
   1  -2 -26 9457.22 340.114   6
   1  -2 -25 14161.5 415.290   3
  -1  -2  25 14707.2 280.884   1
   1   2 -25 14816.8 582.332   6
   1  -2 -25 14914.7 403.277   6
   1   2 -25 14201.0 428.588   3
  -1  -2  24 3246.94 144.144   1
   1  -2 -24 3390.92 218.750   3
   1   2 -24 3427.80 315.547   6
   1  -2 -24 3214.17 195.665   6
   1   2 -24 3321.26 225.191   3
   1  -2 -23 125.632 100.307   3
  -1  -2  23 135.785 69.1993   1
   1   2 -23 185.418 174.615   6
   1  -2 -23 294.427 97.6866   6
   1   2 -23 327.433 116.199   3
   1  -2 -22 24850.0 508.435   3
   1   2 -22 24490.8 509.840   3
   1  -2 -22 25079.4 441.946   6
   1   2 -22 25316.2 674.990   6
  -1  -2  22 23868.2 370.887   1
  -1  -2  22 24382.2 394.556   2
  -1  -2  21 130.136 65.6392   2
   1   2 -21 2.91674 135.703   6
   1  -2 -21 119.848 78.4562   6
   1  -2 -21 115.242 90.1934   3
   1   2 -21 89.8490 93.2965   3
  -1   2  21 164.087 72.9187   1
  -1  -2  21 117.111 69.8075   1
  -1   2  20 1175.53 102.820   1
   1   2 -20 922.507 125.225   3
  -1  -2  20 1039.73 100.823   1
   1   2 -20 1290.12 188.804   6
  -1  -2  20 926.542 91.7571   2
   1  -2 -20 993.305 129.965   3
   1   2 -19 1327.46 129.510   3
   1  -2 -19 1312.97 99.9094   2
  -1   2  19 1496.38 106.414   1
   1  -2 -19 1270.69 130.373   3
   1   2 -19 1672.53 200.098   6
  -1  -2  19 1261.81 104.799   2
   1  -2 -18 5902.21 233.783   3
   1   2 -18 5673.96 230.344   3
   1   2 -18 5357.93 295.840   6
   1  -2 -18 4982.74 159.420   2
  -1   2  18 5539.28 177.571   1
  -1  -2  18 5409.05 186.569   2
  -1   2  17 13439.0 262.617   1
  -1  -2  17 13618.4 288.434   2
   1  -2 -17 13412.0 235.261   2
   1  -2 -17 14181.8 344.417   3
   1   2 -17 13592.5 442.070   6
   1   2 -17 13365.2 336.202   3
   1  -2 -16 7441.21 166.968   2
   1   2 -16 7392.02 320.699   6
  -1   2  16 7478.55 195.997   1
  -1  -2  16 7165.33 213.890   2
   1   2 -16 8122.96 252.089   3
   1  -2 -16 7309.76 243.609   3
   1   2 -15 654.509 132.991   6
   1   2 -15 474.822 90.5989   3
   1  -2 -15 417.617 80.5189   3
   1  -2 -15 367.504 49.2931   2
   1  -2 -15 327.340 78.5717   4
   1  -2 -15 332.411 46.8845   1
  -1   2  15 452.787 75.6958   1
  -1  -2  15 446.860 74.5172   2
   1   2 -14 177.920 105.712   6
   1  -2 -14 331.411 80.5929   3
   1   2 -14 318.507 79.4495   3
   1  -2 -14 216.896 37.9533   1
   1  -2 -14 327.825 82.1610   4
  -1  -2  14 282.316 72.8066   2
  -1   2  14 223.945 59.9646   1
   1  -2 -13 294.207 77.9639   3
   1  -2 -13 190.944 64.1654   4
   1   2 -13 268.049 75.0929   3
   1  -2 -13 223.062 34.0789   1
  -1  -2  13 267.737 68.8882   2
  -1   2  13 221.602 67.6002   1
   1  -2 -12-36.1821 65.0475   3
   1   2 -12 2.98141 80.3414   2
  -1   2  12 58.4451 61.0687   1
  -1  -2  12 72.0322 54.2739   3
   1   2 -12 10.2594 62.9264   3
   1   2 -12-66.6924 109.168   6
   1  -2 -12 45.2246 24.8611   1
  -1  -2  12 80.7270 55.5247   2
   1   2 -11 2087.55 126.689   3
  -1  -2  11 2339.25 138.477   6
   1   2 -11 2359.59 159.052   2
   1  -2 -11 1885.79 65.2421   1
  -1  -2  11 2586.15 132.575   2
   1   2 -11 2194.52 171.294   6
  -1  -2  11 2167.23 107.022   3
   1  -2 -11 2376.24 134.671   3
   1  -2 -11 2206.42 113.655   4
  -1   2  11 2369.03 123.893   1
   1   2 -10 2541.84 181.719   6
  -1  -2  10 2544.77 113.175   3
   1  -2 -10 2033.12 68.5453   1
  -1   2  10 2649.92 127.585   1
   1   2 -10 2405.10 152.977   4
   1   2 -10 2592.09 162.772   2
  -1   2  10 2479.13 157.216   3
   1  -2 -10 2482.01 132.175   3
  -1  -2  10 2642.24 148.131   6
   1   2 -10 2578.27 137.972   3
   1  -2 -10 2644.04 113.542   4
  -1  -2  10 2514.39 129.915   2
   1  -2  -9-47.8324 61.7825   3
   1   2  -9 94.6606 86.5743   2
  -1  -2   9 2.42687 51.6624   3
  -1   2   9-15.0869 71.4596   1
   1   2  -9 95.6505 71.2645   3
  -1   2   9 131.585 89.4222   3
   1  -2  -9-0.69179 31.5179   1
  -1  -2   9 33.8856 60.0325   2
   1   2  -9-67.7087 73.5287   4
   1  -2  -9 42.0862 48.6838   4
   1  -2  -8 283.882 44.0590   1
   1   2  -8 342.107 78.1810   3
   1  -2  -8 264.087 71.2521   3
  -1   2   8 231.073 76.0078   1
   1   2  -8 470.360 86.5381   2
   1  -2  -8 236.004 48.2023   4
  -1  -2   8 459.553 95.5538   6
   1   2  -8 241.481 77.3141   4
  -1  -2   8 392.101 60.6754   3
   1   2  -8 293.070 102.699   6
  -1   2   8 353.527 86.9829   3
  -1  -2   8 250.869 66.8402   2
   1  -2  -7 4234.02 109.572   4
   1   2  -7 4295.44 215.167   6
   1   2  -7 4095.32 154.191   3
  -1   2   7 4071.62 154.678   1
   1   2  -7 4644.36 186.205   2
  -1  -2   7 4447.03 157.975   2
   1   2  -7 4232.32 164.719   4
  -1  -2   7 4222.57 182.978   6
   1  -2  -7 4488.35 120.612   1
  -1  -2   7 4509.81 139.611   3
  -1   2   7 4544.75 171.419   3
   1  -2  -7 4433.09 149.957   3
  -1  -2   6 11627.3 242.810   2
  -1   2   6 11307.7 246.529   1
   1  -2  -6 11358.3 157.212   4
  -1  -2   6 11681.2 220.398   3
   1  -2  -6 11703.5 203.334   1
  -1  -2   6 11437.7 293.489   6
   1  -2  -6 11313.0 215.882   3
  -1   2   6 11196.6 243.572   3
   1   2  -6 11936.3 275.246   2
  -1   2   5 96.5337 68.6758   3
   1  -2  -5 106.536 48.1338   3
  -1   2   5 115.142 79.4680   1
  -1  -2   5 81.6928 59.4233   3
   1  -2  -5 128.992 52.8102   1
  -1  -2   5 101.046 55.3907   2
   1   2  -5 8.69870 72.4840   2
  -1  -2   5 127.530 98.3009   6
   1  -2  -4 3914.56 117.169   3
   1   2  -4 3735.68 160.604   2
  -1  -2   4 4045.75 142.535   2
  -1   2   4 4094.39 168.368   1
  -1   2   4 3859.59 136.093   3
   1  -2  -4 4062.56 142.417   1
   1  -2  -3 1467.01 115.872   1
   1   2  -3 1170.78 99.2164   2
  -1   2   3 1355.50 123.073   1
  -1   2   3 1182.79 82.9778   3
  -1  -2   3 1219.00 87.6490   2
   1  -2  -3 1206.89 68.2468   3
  -1   2   2 25433.8 281.492   3
   1  -2  -2 24871.4 361.664   1
  -1   2   2 25726.0 404.333   1
  -1  -2   2 25291.9 315.700   2
   1   2  -2 25752.2 341.767   2
   1  -2  -2 24846.2 251.069   3
  -1  -2   1 44691.4 402.775   2
   1  -2  -1 44346.1 502.159   1
   1   2  -1 44921.9 434.700   2
  -1   2   1 44015.9 548.752   1
  -1   2   0 13138.7 316.134   1
   1  -2   0 13216.9 155.217   4
  -1  -2   0 13332.1 215.660   2
   1   2   0 12791.6 230.767   2
   1  -2   0 13535.0 294.260   1
   1  -2   0 13519.8 151.067   3
  -1  -2  -1 162382. 696.204   2
   1  -2   1 163349. 458.792   3
   1  -2   1 164980. 966.448   2
   1  -2   1 162540. 1022.01   1
   1   2   1 165783. 769.888   2
   1  -2   1 163867. 607.510   4
   1  -2   1 163453. 828.216   6
  -1   2  -2 272383. 844.436   4
  -1  -2  -2 268474. 844.839   2
   1  -2   2 266752. 861.356   4
   1  -2   2 275417. 1268.11   2
   1  -2   2 264793. 1042.91   6
   1   2   2 280417. 987.399   2
   1  -2   2 261330. 1345.31   1
  -1   2  -3 468398. 1587.08   6
   1  -2   3 473419. 1263.84   4
  -1  -2  -3 472258. 1054.79   2
   1   2   3 467711. 1171.51   2
  -1   2  -3 477083. 1668.70   2
   1  -2   3 468740. 1867.32   1
  -1   2  -3 479011. 1219.71   4
  -1   2  -4 107448. 631.550   4
  -1   2  -4 107984. 818.997   2
   1   2   4 108050. 534.651   2
  -1  -2  -4 107502. 669.302   5
   1  -2   4 107806. 812.851   2
   1  -2   4 105638. 918.918   1
   1  -2   4 107493. 648.654   6
   1  -2   4 108623. 651.141   4
  -1  -2  -4 108774. 470.703   2
  -1   2  -4 107576. 774.841   6
  -1   2  -5 13701.5 248.473   4
   1   2   5 13901.4 183.919   2
   1  -2   5 13086.7 234.819   6
  -1   2  -5 13343.9 284.691   6
   1  -2   5 12802.9 112.759   3
   1  -2   5 13202.9 248.227   4
   1  -2   5 12034.2 325.255   1
  -1   2  -5 12973.1 301.225   2
   1  -2   5 12723.8 300.312   2
  -1  -2  -5 13038.9 243.076   5
  -1  -2  -5 13139.3 151.616   2
  -1   2  -6 13047.8 258.882   4
  -1  -2  -6 13146.2 136.424   2
  -1   2  -6 13387.5 293.525   6
   1  -2   6 13438.4 268.672   4
   1  -2   6 12772.3 229.098   6
   1   2   6 13329.7 215.925   4
   1  -2   6 14164.4 320.316   2
  -1  -2  -6 13893.0 264.406   5
  -1   2  -6 12952.8 147.176   3
  -1   2  -6 13619.7 313.273   2
   1  -2   6 13655.8 142.137   3
   1  -2   7 1883.15 118.622   4
   1  -2   7 1603.14 94.5102   6
  -1   2  -7 1581.46 112.219   4
  -1   2  -7 1888.07 143.032   2
   1   2   7 1742.68 113.344   5
   1  -2   7 1780.95 136.161   2
   1   2   7 1621.97 92.8188   4
  -1   2  -7 1691.13 62.7903   3
  -1  -2  -7 1992.09 149.287   3
  -1   2  -7 1473.80 118.920   6
   1  -2   7 1636.37 63.5103   3
   1  -2   8 95.2316 75.4017   4
   1   2   8 39.1172 72.2347   5
   1  -2   8 54.1553 87.7452   2
   1  -2   8-6.84397 36.3336   3
  -1  -2  -8 27.6289 12.0009   1
  -1  -2  -8 38.7962 30.3840   1
  -1   2  -8 60.4175 32.2713   3
  -1   2  -8-46.5898 87.6156   6
   1   2   8 20.8546 50.6379   4
   1  -2   8 49.5999 56.8443   6
  -1  -2  -8 105.489 95.6465   3
  -1   2  -8-22.0651 67.1760   4
  -1   2  -8 106.649 94.7549   2
   1  -2   9 7796.48 184.263   6
   1   2   9 8421.48 210.530   4
   1   2   9 7556.44 221.557   5
   1  -2   9 8480.20 261.094   2
  -1   2  -9 8511.30 255.285   6
  -1   2  -9 8426.38 273.180   2
  -1  -2  -9 8372.42 266.455   3
  -1   2  -9 8274.75 244.049   4
   1  -2   9 7984.78 238.612   4
   1  -2   9 8139.32 161.686   3
   1   2  10 21003.5 377.693   5
  -1  -2 -10 22478.2 427.473   3
  -1   2 -10 22247.9 411.709   6
  -1   2 -10 21191.6 242.219   3
   1  -2  10 21313.6 405.099   2
   1   2  10 21359.7 345.695   4
   1  -2  10 21020.6 277.089   3
  -1   2 -10 21004.3 397.409   4
   1  -2  10 20119.7 299.243   6
   1  -2  10 20578.5 388.549   4
  -1   2 -11 12961.0 203.527   3
  -1   2 -11 13335.1 333.783   6
   1  -2  11 12974.6 329.226   4
   1  -2  11 13037.6 320.981   2
   1   2  11 12719.4 284.406   4
  -1  -2 -11 13720.9 344.227   3
   1  -2  11 12687.7 238.246   3
  -1   2 -11 12817.5 346.538   2
  -1   2 -12 977.843 69.1203   3
   1   2  12 949.695 106.487   4
   1  -2  12 909.034 107.501   2
  -1   2 -12 1063.85 122.971   6
   1  -2  12 827.256 108.902   4
  -1   2 -12 935.720 126.058   2
   1  -2  12 1015.85 92.1758   3
  -1  -2 -12 871.312 122.978   3
   1   2  13-23.1404 68.4082   4
   1  -2  13 50.8697 59.5845   3
   1  -2  13-37.1910 70.5524   2
  -1   2 -13 2.59747 42.3586   3
  -1   2 -13 7.97914 94.8296   2
   1  -2  13 45.2122 80.9400   4
  -1  -2 -13-33.0680 86.9758   3
  -1   2 -13 140.963 93.5917   6
   1  -2  14 28.4967 74.4685   3
  -1   2 -14-134.574 106.706   2
   1  -2  14 107.205 70.2245   2
   1   2  14 177.210 78.9740   4
   1  -2  14 98.2082 90.9604   4
  -1   2 -14-57.9575 99.0909   6
  -1  -2 -14 81.3762 90.5427   3
  -1   2 -14-27.2318 50.4723   3
   1   2  15 3976.19 193.272   4
   1  -2  15 3770.98 213.070   4
  -1  -2 -15 3500.53 196.694   3
   1  -2  15 3454.41 173.629   2
  -1   2 -15 3740.10 141.708   3
  -1   2 -16 5507.24 263.636   6
   1  -2  16 5359.29 208.385   2
   1  -2  16 5172.20 250.711   4
   1   2  16 5701.80 232.303   4
  -1  -2 -16 4787.11 225.926   3
  -1   2 -16 5530.44 174.677   3
  -1  -2 -17 1522.59 149.449   3
   1  -2  17 1118.37 143.609   4
  -1   2 -17 1069.03 153.203   6
   1  -2  17 1250.99 113.006   2
  -1   2 -17 1287.55 94.1586   3
   1   2  17 1294.52 133.659   4
   1   2  18 2923.31 189.997   4
   1  -2  18 2386.62 192.489   4
  -1  -2 -18 3163.98 195.808   3
   1  -2  18 2775.44 159.355   2
  -1   2 -18 3065.65 150.450   3
  -1   2 -18 3131.87 225.753   6
   1  -2  19 2134.77 197.304   4
  -1   2 -19 1832.42 186.021   6
  -1  -2 -19 1901.44 169.248   3
   1   2  19 2089.24 169.305   4
   1  -2  19 1911.35 136.253   2
  -1   2 -19 1905.51 129.964   3
  -1   2 -20 1218.14 119.216   3
  -1   2 -20 1011.60 168.702   6
   1  -2  20 1054.44 106.654   2
   1   2  20 1002.59 145.180   4
   1  -2  20 1384.66 176.259   4
  -1  -2 -20 1213.65 151.613   3
  -1   2 -21-9.86474 70.0917   3
   1  -2  21 146.335 122.276   4
  -1  -2 -21-172.911 114.205   3
  -1   2 -21 278.998 127.426   6
   1  -2  21 181.705 77.5544   2
   1   2  21 82.9083 95.7443   4
   1  -2  22 5343.73 308.002   4
  -1   2 -22 5332.67 225.923   3
   1   2  22 4989.90 270.554   4
  -1   2 -22 4825.09 301.660   6
   1  -2  22 5309.10 202.919   2
  -1  -2 -22 5369.16 266.091   3
   1   2  23 73.6266 107.945   4
  -1  -2 -23 106.975 108.475   3
  -1   2 -23-26.6901 140.557   6
   1  -2  23-40.6888 67.0658   2
   1  -2  23 198.894 135.794   4
   1  -2  24 2292.31 238.011   4
  -1   2 -24 2065.61 168.852   3
   1   2  24 1899.51 202.967   4
   1  -2  24 2249.57 139.340   2
  -1  -2 -24 2020.95 182.199   3
  -1   2 -24 1902.71 230.243   6
  -1   2 -25 1332.34 148.133   3
  -1   2 -25 1321.09 220.870   6
  -1  -2 -25 1266.61 167.401   3
   1   2  25 1392.78 190.519   4
   1  -2  25 1526.77 227.410   4
   1  -2  25 1079.61 103.227   2
  -1  -2 -26 117.813 109.705   6
  -1  -2 -26-54.4682 115.951   3
  -1   2 -26 8.45433 104.799   3
   1   2  26 162.814 147.275   4
  -1   2 -26 249.108 181.962   6
   1  -2  26 116.637 164.485   4
  -1  -2 -27 916.063 152.846   6
  -1   2 -27 640.995 142.567   3
  -1  -2 -27 626.303 156.055   3
   1   2  27 810.485 183.832   4
  -1   2 -27 918.031 210.759   6
  -1   2 -28 529.884 229.042   6
  -1   2 -28 410.805 138.490   3
  -1  -2 -28 594.730 156.413   3
  -1  -2 -28 285.396 130.098   6
  -1  -2 -29-153.689 140.338   6
  -1  -2 -29 80.9727 137.280   3
  -1   2 -29 33.7673 135.850   3
  -1   2 -29 7.33352 207.727   6
   1  -3 -29 4775.67 299.236   3
   1   3 -29 5667.70 481.799   6
   1   3 -29 5139.65 344.515   3
   1  -3 -29 5404.97 291.450   6
   1  -3 -28 5322.84 303.930   3
   1  -3 -28 4648.37 268.272   6
   1   3 -28 5043.99 462.484   6
   1   3 -28 5769.30 340.854   3
   1   3 -27 31706.8 960.399   6
   1  -3 -27 30168.4 652.821   3
   1  -3 -27 29602.8 570.550   6
   1   3 -27 30624.5 707.335   3
   1  -3 -26 15618.6 467.393   3
   1   3 -26 15775.1 496.960   3
  -1  -3  26 16482.6 357.205   1
   1  -3 -26 15432.5 406.650   6
   1   3 -26 16441.3 687.071   6
   1  -3 -25 1191.37 171.630   3
  -1  -3  25 1336.36 126.553   1
   1   3 -25 1554.96 278.465   6
   1  -3 -25 945.529 134.010   6
  -1  -3  25 906.940 111.637   2
   1   3 -25 1374.62 184.874   3
  -1  -3  24 170.838 86.5287   1
  -1  -3  24 267.167 88.0635   2
   1  -3 -24 71.9324 126.711   3
   1   3 -24 253.944 197.182   6
   1   3 -24 229.016 125.576   3
   1   3 -23 121.443 193.867   6
   1  -3 -23 152.890 107.952   3
  -1  -3  23 116.562 76.4302   2
   1   3 -23-7.60886 113.018   3
  -1  -3  22 289.221 82.4384   2
   1   3 -22 378.895 189.648   6
   1  -3 -22 383.659 112.381   3
   1   3 -22 633.478 138.148   3
   1  -3 -21 2703.69 187.226   3
  -1  -3  21 2819.83 161.335   2
   1   3 -21 3291.33 211.327   3
   1   3 -21 2786.19 288.145   6
   1   3 -20 692.500 196.126   6
   1   3 -20 449.102 122.633   3
  -1   3  20 551.858 101.421   1
  -1  -3  20 413.677 92.9049   2
   1  -3 -20 657.877 122.291   3
   1   3 -19 677.275 119.150   3
  -1   3  19 864.280 108.664   1
   1  -3 -19 571.143 116.595   3
  -1  -3  19 657.635 100.708   2
   1   3 -18 12634.0 493.175   6
  -1   3  18 12742.3 299.227   1
   1   3 -18 11610.5 351.768   3
   1  -3 -18 10908.7 201.390   2
  -1  -3  18 11194.6 304.733   2
   1  -3 -18 11534.7 339.007   3
   1   3 -17 1482.32 142.494   3
   1  -3 -17 1152.33 67.3598   1
   1  -3 -17 1143.02 131.975   3
  -1   3  17 1214.38 123.299   1
  -1  -3  17 1139.12 110.143   2
   1   3 -16 23550.1 466.165   3
   1  -3 -16 22110.6 220.308   1
  -1   3  16 22988.9 402.978   1
   1  -3 -16 21370.7 393.254   4
   1  -3 -16 22894.7 453.517   3
  -1  -3  16 21747.1 413.082   2
   1   3 -15 8793.59 286.251   3
  -1   3  15 8714.43 259.697   1
  -1  -3  15 8846.31 271.764   2
   1  -3 -15 9038.53 285.045   3
   1  -3 -15 8220.55 236.854   4
   1  -3 -15 8354.04 131.569   1
   1   3 -14 5963.04 243.554   3
   1  -3 -14 5838.19 191.271   4
  -1   3  14 5931.13 218.247   1
   1  -3 -14 5996.01 111.598   1
   1  -3 -14 5980.07 232.840   3
   1   3 -14 6116.97 323.281   6
  -1  -3  14 5306.07 210.047   2
  -1   3  13 15960.8 344.041   1
   1   3 -13 16921.2 509.564   6
  -1  -3  13 15278.0 350.353   2
   1  -3 -13 14884.4 180.529   1
   1  -3 -13 15397.8 353.991   3
   1  -3 -13 15445.2 288.257   4
   1   3 -13 16384.8 367.779   3
   1  -3 -12 7166.42 186.835   4
   1   3 -12 7173.46 333.783   6
  -1  -3  12 7240.04 244.539   2
   1   3 -12 6624.56 230.638   3
  -1   3  12 6559.02 230.568   1
   1  -3 -12 6831.16 137.207   1
   1  -3 -12 6698.90 231.877   3
  -1  -3  11 25109.4 350.724   3
   1   3 -11 25860.3 596.795   6
   1  -3 -11 25797.9 286.437   1
   1  -3 -11 25243.7 320.270   4
  -1   3  11 24894.5 434.553   1
  -1  -3  11 24137.7 433.459   2
   1  -3 -11 24766.0 421.318   3
  -1  -3  10 17631.1 295.921   3
  -1   3  10 17418.4 368.505   1
  -1  -3  10 17813.4 371.065   2
   1  -3 -10 17714.5 257.950   1
   1  -3 -10 17953.1 249.572   4
   1  -3 -10 17878.2 346.402   3
  -1  -3   9 460.746 70.1971   3
   1  -3  -9 398.263 62.3388   1
   1  -3  -9 463.696 49.9850   4
   1  -3  -9 411.482 86.0347   3
   1   3  -9 429.009 90.5570   4
  -1   3   9 666.678 118.821   1
  -1   3   9 527.159 124.541   3
  -1  -3   9 361.740 86.8190   2
   1  -3  -8 2320.38 120.731   1
  -1  -3   8 2072.08 172.777   6
  -1   3   8 2650.99 169.816   1
   1   3  -8 2379.79 174.565   2
  -1  -3   8 2310.45 119.592   3
  -1  -3   8 2405.41 149.875   2
   1   3  -8 2529.38 148.454   4
  -1   3   8 2493.07 161.322   3
   1  -3  -8 2331.44 134.144   3
   1  -3  -8 2448.28 81.5073   4
   1  -3  -7 13000.7 274.007   1
  -1  -3   7 13253.4 266.908   3
  -1   3   7 13648.6 224.988   5
  -1   3   7 13319.5 324.194   3
   1  -3  -7 13271.6 279.051   3
  -1  -3   7 12931.7 309.745   2
   1   3  -7 13371.9 294.108   4
   1   3  -7 13452.0 352.360   2
  -1   3   7 13129.4 341.493   1
  -1  -3   7 12430.8 361.089   6
   1  -3  -7 12742.5 149.274   4
   1  -3  -6 46.2204 61.1710   3
   1  -3  -6 67.3130 76.1554   1
  -1  -3   6 124.945 76.6817   2
  -1   3   6 129.607 120.485   1
  -1  -3   6 133.099 72.4272   3
   1   3  -6 276.036 104.204   2
  -1   3   6 15.9619 43.3412   5
  -1  -3   6 46.7920 114.448   6
   1   3  -6 230.843 73.5546   4
   1  -3  -6 95.1657 18.5252   4
  -1  -3   5 1438.73 119.362   2
  -1  -3   5 1244.61 158.955   6
   1  -3  -5 1486.96 124.935   1
   1   3  -5 1192.70 131.557   2
  -1   3   5 1517.32 153.396   1
  -1   3   5 1522.83 71.8971   5
   1  -3  -5 1687.45 108.674   3
  -1  -3   4 5542.70 197.027   2
   1  -3  -4 5671.54 218.464   1
   1  -3  -4 5989.62 173.480   3
   1   3  -4 6009.44 231.343   2
   1  -3  -3 124.975 59.1108   3
  -1  -3   3 102.293 75.5622   2
   1  -3  -3 218.560 108.298   1
   1   3  -3 80.4074 89.6538   2
   1  -3  -3 210.286 92.0228   2
  -1  -3   2 20704.0 355.244   2
   1  -3  -2 21385.4 426.366   1
   1  -3  -2 21473.6 404.643   2
   1  -3  -2 19984.0 143.980   4
   1  -3  -2 20556.3 285.674   3
   1   3  -2 21749.5 396.230   2
   1  -3  -1 11843.7 333.863   1
  -1  -3   1 11813.0 264.399   2
   1  -3  -1 11454.1 301.941   2
   1  -3  -1 11402.8 205.786   3
   1  -3  -1 11459.5 134.407   4
   1   3  -1 11068.0 275.103   2
  -1  -3   0 95.9816 67.6332   2
   1   3   0 116.071 76.7781   2
   1  -3   0 76.7585 49.7722   3
   1  -3   0 134.513 35.5292   4
   1  -3   0 48.6109 116.434   1
   1  -3   0 42.1518 94.8873   2
   1  -3   1 21054.6 421.091   2
   1  -3   1 19973.6 229.816   4
  -1  -3  -1 20569.3 329.959   2
  -1   3  -1 20362.8 228.221   4
   1   3   1 20060.3 347.309   2
   1  -3   1 21220.1 458.973   1
   1  -3   2 5186.29 220.734   2
   1  -3   2 5378.10 261.121   1
   1  -3   2 5657.02 215.963   6
   1  -3   2 5394.28 137.220   4
  -1  -3  -2 5394.76 170.387   2
  -1   3  -2 5358.98 134.343   4
   1   3   2 5557.70 189.553   2
  -1   3  -3 23604.6 446.821   2
  -1  -3  -3 24169.4 331.319   2
  -1   3  -3 24335.0 301.486   4
   1  -3   3 23414.8 500.025   1
   1  -3   3 23722.1 410.290   6
   1  -3   3 23409.6 298.338   4
   1   3   3 24340.6 361.639   2
   1  -3   4 5733.64 237.276   2
  -1   3  -4 5726.08 236.627   2
   1  -3   4 5397.22 104.841   3
   1  -3   4 5301.26 267.666   1
   1  -3   4 5602.58 160.769   4
   1  -3   4 5312.27 204.742   6
  -1   3  -4 5543.82 160.422   4
   1   3   4 5580.46 173.381   2
  -1  -3  -4 5636.09 157.920   2
   1  -3   5 49.8005 26.6227   3
  -1  -3  -5-17.6470 50.7452   2
  -1  -3  -5 4.76094 56.3428   5
   1  -3   5 134.005 80.4519   6
   1   3   5-45.5731 60.3176   2
  -1   3  -5 120.643 107.792   2
  -1   3  -5-24.0856 60.1866   4
   1  -3   5 23.1312 54.1330   4
   1  -3   5 23.7017 95.6916   2
   1  -3   6 94798.4 371.885   3
  -1  -3  -6 98237.8 587.847   2
   1  -3   6 93879.0 724.916   4
   1  -3   6 94444.9 761.175   6
  -1   3  -6 97714.9 731.082   4
   1  -3   6 95529.3 930.780   2
   1   3   6 98572.7 634.173   2
  -1   3  -6 97026.2 941.150   2
  -1   3  -6 100168. 983.644   6
  -1  -3  -6 89731.4 698.856   5
  -1   3  -7 10728.8 333.883   2
  -1  -3  -7 10656.3 259.286   5
  -1   3  -7 10706.0 261.810   4
   1  -3   7 10354.8 132.508   3
  -1  -3  -7 10381.9 185.113   2
   1  -3   7 10277.4 258.259   4
  -1   3  -7 10751.6 338.448   6
   1  -3   7 9666.80 305.005   2
   1   3   7 10040.5 193.049   4
   1  -3   7 9831.65 262.434   6
  -1  -3  -8 36305.5 596.740   3
  -1   3  -8 36030.5 611.033   6
   1  -3   8 35584.8 581.370   2
  -1   3  -8 34736.7 483.588   4
   1   3   8 34328.7 373.640   4
  -1  -3  -8 34850.6 314.010   2
  -1   3  -8 35572.0 600.048   2
   1  -3   8 33884.1 480.979   4
   1  -3   8 34207.9 264.201   3
   1  -3   9 7329.94 280.024   2
   1  -3   9 6748.89 232.880   4
  -1  -3  -9 6214.86 127.593   2
  -1   3  -9 6454.45 276.460   2
  -1  -3  -9 7187.73 181.696   1
  -1   3  -9 6132.31 222.584   4
  -1   3  -9 6370.02 273.629   6
  -1  -3  -9 7275.19 280.915   3
   1   3   9 6289.22 175.660   4
   1  -3   9 6604.61 131.222   3
  -1  -3 -10 1262.12 73.3641   1
  -1   3 -10 1369.22 162.441   6
  -1   3 -10 1110.07 80.3438   3
   1  -3  10 1119.21 115.875   4
   1  -3  10 1416.50 146.956   2
  -1  -3 -10 1094.05 140.503   3
  -1  -3 -10 962.348 51.1214   2
   1   3  10 1129.44 92.6827   4
   1  -3  10 1002.89 66.5164   3
  -1  -3 -11 6808.07 110.107   1
  -1   3 -11 7409.15 304.881   6
   1  -3  11 7456.18 283.338   2
   1  -3  11 7263.75 166.355   3
   1  -3  11 7424.17 256.485   4
  -1   3 -11 7753.12 184.558   3
  -1  -3 -11 7200.20 282.510   3
   1   3  11 7148.62 207.247   4
   1  -3  12 99.2935 51.5657   3
   1  -3  12 308.680 106.076   2
  -1  -3 -12 149.015 104.393   3
   1  -3  12 194.180 89.1877   4
  -1   3 -12 266.674 116.867   6
  -1   3 -12 151.793 56.2639   3
   1   3  12 205.940 63.9699   4
  -1   3 -13 1063.29 86.2426   3
  -1   3 -13 1142.41 158.763   6
   1   3  13 1126.41 105.509   4
   1  -3  13 1085.72 124.814   4
   1  -3  13 1292.64 135.493   2
   1  -3  13 1080.96 87.9711   3
   1  -3  14 291.624 101.236   2
   1  -3  14 369.801 73.2661   3
   1  -3  14 345.595 108.036   4
   1   3  14 453.671 87.1467   4
  -1   3 -14 615.950 139.724   6
  -1   3 -14 425.603 68.5663   3
  -1   3 -15 2765.76 132.531   3
   1  -3  15 2565.89 189.541   4
   1  -3  15 2563.00 176.234   2
   1  -3  15 2264.57 136.659   3
  -1   3 -15 2976.97 227.818   6
   1   3  15 2558.20 155.517   4
  -1  -3 -15 2812.42 199.479   3
   1  -3  16 65.7648 83.1170   2
   1  -3  16 100.317 81.0641   3
  -1  -3 -16 9.95005 104.157   3
  -1   3 -16 119.365 63.9841   3
   1  -3  16 242.322 106.786   4
  -1   3 -16 290.677 135.408   6
   1   3  16 85.3528 83.8016   4
  -1   3 -17 1280.06 109.171   3
   1  -3  17 1184.73 143.025   2
   1   3  17 1481.59 139.243   4
   1  -3  17 1337.64 164.045   4
  -1   3 -17 1598.42 199.764   6
  -1  -3 -17 1445.70 161.947   3
   1   3  18 13136.4 361.735   4
  -1   3 -18 13863.2 307.268   3
   1  -3  18 13483.5 371.792   2
  -1   3 -18 13305.4 479.235   6
  -1  -3 -18 13709.9 406.038   3
   1  -3  18 13273.4 429.309   4
  -1   3 -19 33040.8 755.938   6
   1  -3  19 31375.2 550.643   2
  -1  -3 -19 32358.5 617.146   3
  -1   3 -19 33798.3 495.059   3
   1   3  19 32570.1 570.429   4
   1  -3  19 33132.2 691.524   4
  -1  -3 -20 3204.66 223.095   3
   1   3  20 3522.02 209.736   4
  -1   3 -20 3944.99 296.924   6
   1  -3  20 3823.71 208.955   2
  -1   3 -20 3846.75 188.071   3
   1  -3  20 3647.03 259.759   4
   1  -3  21 14069.3 479.330   4
   1  -3  21 14395.5 379.640   2
  -1   3 -21 15288.9 361.728   3
   1   3  21 14551.8 411.236   4
  -1  -3 -21 14685.8 438.370   3
  -1   3 -22 3770.77 199.435   3
   1   3  22 3497.51 236.812   4
  -1   3 -22 3577.95 307.365   6
   1  -3  22 3129.29 187.846   2
   1  -3  22 3427.98 262.950   4
  -1  -3 -22 3397.04 236.384   3
  -1  -3 -23 218.970 129.454   3
   1  -3  23 314.438 101.449   2
  -1   3 -23-18.1390 176.338   6
  -1   3 -23 96.5037 96.5291   3
   1   3  23 227.983 118.104   4
   1  -3  23 117.924 125.904   4
   1   3  24 2830.21 227.371   4
   1  -3  24 2753.79 257.527   4
  -1   3 -24 2948.69 194.720   3
   1  -3  24 2532.50 171.183   2
  -1   3 -24 2853.08 299.613   6
  -1  -3 -24 2772.86 222.372   3
  -1   3 -25 1365.20 152.252   3
  -1   3 -25 1700.19 267.719   6
   1   3  25 1580.04 190.505   4
   1  -3  25 1454.02 140.785   2
  -1  -3 -25 1441.22 193.541   3
  -1  -3 -26-200.502 135.342   3
  -1   3 -26-260.815 212.780   6
   1  -3  26 218.252 93.2065   2
  -1   3 -26-44.5179 120.897   3
   1   3  26 189.104 145.852   4
  -1   3 -27 786.552 148.562   3
   1   3  27 1026.07 184.936   4
  -1  -3 -27 615.603 163.782   3
  -1   3 -27 998.450 280.110   6
  -1   3 -28 2460.45 335.103   6
  -1  -3 -28 2308.28 230.779   3
   1   4 -28 1169.32 324.577   6
   1  -4 -28 1329.62 206.616   3
  -1  -4  28 1196.62 146.966   2
   1  -4 -28 1385.19 166.022   6
   1  -4 -27 389.506 161.698   3
  -1  -4  27 68.6800 93.4570   2
   1   4 -27 196.781 270.512   6
  -1  -4  27 260.957 118.854   1
   1   4 -26 3177.15 394.428   6
  -1  -4  26 2997.70 193.437   2
   1  -4 -26 3543.25 255.233   3
   1  -4 -25 228.757 129.000   3
   1   4 -25 814.720 258.327   6
  -1  -4  25 552.554 112.341   2
  -1  -4  24 532.032 106.052   2
   1  -4 -24 377.609 129.626   3
   1  -4 -23 47.5482 105.747   3
   1   4 -23-82.0531 207.411   6
  -1  -4  23 91.2276 86.4378   2
  -1  -4  22 60.4468 98.3046   2
   1   4 -22 250.249 197.487   6
   1  -4 -22 0.66968 106.030   3
   1   4 -21 667.748 151.717   3
   1   4 -21 649.420 224.046   6
  -1  -4  21 636.294 116.505   2
   1  -4 -21 735.607 142.186   3
   1   4 -20 2645.44 209.856   3
  -1  -4  20 2596.78 179.392   2
   1   4 -20 3016.22 321.136   6
   1  -4 -20 2260.46 188.807   3
   1  -4 -19 611.347 118.531   3
  -1  -4  19 870.709 128.676   2
  -1  -4  18 2490.25 176.767   2
   1  -4 -18 2336.41 184.471   3
   1   4 -18 2448.66 279.851   6
  -1  -4  17 12569.0 360.658   2
   1   4 -17 12505.2 529.642   6
   1  -4 -17 13226.6 384.990   3
   1  -4 -16 3965.33 104.734   1
   1  -4 -16 3577.59 159.120   4
  -1  -4  16 4031.54 217.344   2
   1  -4 -16 4285.03 228.258   3
  -1  -4  15 2326.20 172.585   2
   1  -4 -15 1953.43 114.762   4
   1  -4 -15 1943.50 163.138   3
  -1  -4  14 3748.43 208.937   2
   1  -4 -14 3517.40 134.996   4
   1  -4 -14 3799.29 205.842   3
   1  -4 -13 4041.16 135.915   1
   1  -4 -13 3734.10 128.821   4
  -1  -4  13 3994.12 212.948   2
   1  -4 -13 3692.18 194.586   3
  -1  -4  12 6347.68 256.777   2
   1  -4 -12 6256.00 176.672   1
   1  -4 -12 6178.37 147.720   4
  -1   4  12 5909.60 208.712   5
   1  -4 -12 6588.19 247.318   3
   1  -4 -11 3260.49 178.470   3
   1  -4 -11 3006.15 141.114   1
  -1  -4  11 2804.40 179.992   2
  -1   4  11 3063.90 152.835   5
   1  -4 -11 2879.74 94.2803   4
  -1  -4  10 4333.33 171.247   3
  -1  -4  10 4373.52 216.348   2
  -1   4  10 4527.78 170.915   5
   1  -4 -10 4026.75 191.400   3
   1  -4 -10 4626.37 181.403   1
   1  -4  -9 8459.70 247.755   1
  -1  -4   9 8337.98 229.405   3
  -1  -4   9 8431.33 293.689   2
  -1   4   9 8667.62 214.901   5
   1  -4  -9 8859.22 271.746   3
  -1   4   8 3727.86 140.170   5
   1  -4  -8 3417.99 189.824   2
  -1  -4   8 3605.55 163.874   3
   1  -4  -7 8617.07 277.820   1
   1  -4  -7 8532.72 280.488   2
   1  -4  -7 8221.06 249.666   3
   1   4  -7 8034.07 245.774   4
  -1  -4   7 7876.59 275.951   2
  -1  -4   7 8658.45 249.372   3
   1  -4  -6 2047.43 151.692   1
   1  -4  -6 1913.01 145.328   2
   1  -4  -6 1865.44 126.381   3
   1   4  -6 2096.17 130.729   4
  -1  -4   6 1905.10 149.167   2
  -1  -4   5 100.949 75.8817   2
   1  -4  -5 303.897 68.3604   3
   1   4  -5 241.183 68.8142   4
   1  -4  -5 319.577 104.068   1
   1  -4  -5 175.008 82.9021   2
   1  -4  -4 2404.23 171.351   2
   1  -4  -4 2525.46 182.450   1
  -1  -4   4 2092.66 147.268   2
   1  -4  -4 2647.24 140.313   3
   1  -4  -3 8272.71 289.758   2
   1  -4  -3 7866.48 303.800   1
   1  -4  -3 7733.15 216.429   3
  -1  -4   3 7661.18 258.581   2
   1   4  -3 7643.17 285.569   2
  -1  -4   2 4628.63 203.383   2
   1  -4  -2 4944.08 234.301   2
   1   4  -2 4665.24 225.558   2
   1  -4  -2 5291.09 263.716   1
   1  -4  -2 4582.94 165.521   3
   1  -4  -1 8165.27 327.692   1
  -1  -4   1 8173.42 259.585   2
   1  -4  -1 9055.58 313.224   2
   1  -4  -1 8551.40 114.720   5
   1   4  -1 8453.99 290.673   2
   1  -4  -1 8711.83 217.985   3
   1  -4   0 3021.00 195.361   2
   1  -4   0 3305.34 236.324   1
  -1  -4   0 2851.64 160.477   2
   1   4   0 2883.69 179.062   2
   1  -4   0 2723.67 84.7840   4
   1  -4   1 447.168 115.672   2
   1   4   1 444.233 110.016   2
  -1   4  -1 464.349 53.1741   4
   1  -4   1 366.313 154.931   1
   1  -4   1 478.110 53.9810   4
  -1  -4  -1 312.712 78.5399   2
   1  -4   2 3692.27 216.701   6
   1  -4   2 3676.16 121.809   4
  -1  -4  -2 3593.98 168.036   2
   1  -4   2 3753.19 258.757   1
  -1   4  -2 3702.01 121.978   4
   1   4   2 3485.46 176.709   2
   1  -4   2 3609.08 210.744   2
  -1  -4  -3 20630.2 369.481   2
   1  -4   3 21445.5 464.689   6
   1  -4   3 20713.1 475.612   2
   1  -4   3 21119.9 301.588   4
  -1   4  -3 21012.2 300.726   4
   1   4   3 21086.6 410.694   2
   1   4   4 20253.4 392.704   2
   1  -4   4 19487.1 442.344   6
  -1   4  -4 19932.3 314.455   4
   1  -4   4 19577.0 311.998   4
   1  -4   4 20318.4 479.086   2
  -1  -4  -4 19701.3 351.008   2
   1  -4   5 45432.0 373.518   3
   1   4   5 45416.3 555.731   2
  -1  -4  -5 44317.1 511.518   5
   1  -4   5 44767.6 494.652   4
  -1   4  -5 44949.8 497.153   4
  -1  -4  -5 44125.7 511.447   2
   1  -4   6 55046.3 786.982   2
   1   4   6 54915.4 597.226   2
  -1  -4  -6 55332.9 558.787   2
  -1  -4  -6 54123.2 573.967   5
  -1   4  -6 54775.4 577.317   4
   1  -4   6 54609.1 576.100   4
   1   4   7 269870. 943.238   4
   1  -4   7 271168. 784.601   3
  -1  -4  -7 269390. 1188.95   2
   1  -4   7 268226. 1733.79   2
  -1   4  -7 271568. 1345.37   4
   1  -4   7 269216. 1336.41   4
  -1  -4  -7 271259. 1315.21   5
   1  -4   8 152316. 592.974   3
  -1  -4  -8 152413. 1011.71   5
  -1  -4  -8 152219. 863.202   2
   1  -4   8 149716. 1047.07   4
   1   4   8 152544. 753.048   4
  -1   4  -8 150177. 1050.16   4
   1  -4   8 154109. 1342.95   2
  -1  -4  -9 38479.4 542.986   1
   1   4   9 37754.7 396.670   4
   1  -4   9 37247.5 305.482   3
  -1  -4  -9 38131.3 418.989   2
   1  -4   9 37024.2 546.420   4
  -1   4  -9 36938.6 722.331   6
   1  -4   9 39299.8 706.597   2
  -1  -4  -9 38378.6 657.027   3
   1  -4  10 358.592 48.3933   3
   1  -4  10 388.431 125.059   2
  -1  -4 -10 535.701 126.800   3
   1  -4  10 476.108 94.3809   4
  -1   4 -10 304.381 144.788   6
   1   4  10 462.890 66.6089   4
  -1  -4 -10 500.910 64.6785   2
  -1  -4 -10 610.245 99.8905   1
  -1  -4 -11 6890.72 198.448   1
   1  -4  11 6270.11 147.663   3
   1  -4  11 6565.30 289.494   2
   1  -4  11 6426.48 251.736   4
   1   4  11 6359.86 188.910   4
  -1  -4 -11 6470.82 159.348   2
  -1   4 -11 6097.47 329.563   6
  -1  -4 -11 6134.74 284.082   3
  -1  -4 -12 334.793 47.2466   2
  -1  -4 -12 332.093 63.0619   1
  -1  -4 -12 343.439 113.395   3
   1  -4  12 180.459 50.9356   3
   1  -4  12 235.972 113.888   2
   1  -4  12 365.700 93.8221   4
   1   4  12 328.707 69.8698   4
  -1  -4 -13 3447.05 98.1967   1
  -1  -4 -13 3356.03 99.8465   2
   1  -4  13 3883.53 215.576   4
   1  -4  13 3654.01 233.808   2
  -1  -4 -13 3726.04 235.870   3
   1  -4  13 3447.18 131.153   3
   1   4  13 3715.91 160.472   4
   1  -4  14 50.7385 102.417   2
  -1  -4 -14-0.34699 19.6575   2
  -1  -4 -14-2.54860 16.1456   1
  -1  -4 -14 215.545 126.922   3
   1  -4  14 31.4243 60.9539   3
   1  -4  14 35.4855 94.8880   4
   1   4  14 59.2852 68.4210   4
   1  -4  15 89.9058 107.654   2
   1  -4  15 174.668 74.9105   3
  -1  -4 -15 256.594 120.405   3
   1  -4  15 67.5247 91.5398   4
   1   4  15 113.845 70.1633   4
  -1   4 -16 3431.05 170.614   3
  -1  -4 -16 3755.70 248.697   3
  -1   4 -16 3348.98 289.004   6
   1  -4  16 3359.41 231.675   2
   1  -4  16 3623.30 231.176   4
   1   4  16 3707.75 182.299   4
   1  -4  16 3325.27 158.926   3
  -1   4 -17 848.393 113.435   3
  -1   4 -17 909.460 196.870   6
   1  -4  17 549.317 119.544   2
   1   4  17 693.475 109.638   4
   1  -4  17 815.278 137.117   4
  -1  -4 -17 963.176 156.683   3
  -1   4 -18 4910.25 215.804   3
   1  -4  18 4362.69 266.595   4
  -1   4 -18 4814.15 345.477   6
   1  -4  18 4171.49 245.354   2
   1   4  18 4450.25 210.090   4
  -1  -4 -18 4731.25 272.341   3
   1  -4  19 0.55293 105.950   2
   1   4  19 2.47242 89.3568   4
  -1  -4 -19-101.001 132.895   3
  -1   4 -19-136.828 96.7706   3
   1  -4  19 79.8379 115.366   4
  -1   4 -19-260.836 196.007   6
  -1   4 -20 2840.44 300.533   6
   1   4  20 2850.79 189.397   4
  -1   4 -20 2551.30 174.634   3
   1  -4  20 2434.68 200.061   2
   1  -4  20 2589.87 231.430   4
  -1  -4 -20 2744.62 225.156   3
  -1   4 -21 3748.23 215.294   3
   1  -4  21 3247.63 221.206   2
  -1   4 -21 3894.06 348.438   6
   1   4  21 3385.68 211.213   4
  -1  -4 -21 3323.52 241.730   3
   1  -4  21 3344.83 259.369   4
  -1  -4 -22 56.1925 129.471   3
   1  -4  22 152.243 116.388   2
  -1   4 -22 301.241 191.247   6
   1   4  22 116.381 109.641   4
  -1   4 -22 168.590 108.376   3
   1  -4  23 3411.78 220.337   2
   1   4  23 3128.58 216.684   4
  -1   4 -23 3154.71 211.083   3
  -1  -4 -23 2901.07 246.429   3
   1   4  24 1823.08 188.630   4
  -1   4 -24 2197.47 197.788   3
  -1  -4 -24 2207.35 230.820   3
  -1   4 -24 2247.46 323.680   6
   1  -4  24 1818.40 175.360   2
   1  -4  25 41.6214 109.166   2
  -1   4 -25-240.367 229.522   6
  -1  -4 -25 195.382 148.228   3
   1   4  25-91.9008 120.688   4
  -1   4 -26 73.9727 240.567   6
   1  -4  26 69.0696 109.959   2
  -1  -4 -26 62.4085 146.102   3
  -1  -4 -27 3026.82 264.611   3
  -1   4 -27 3319.22 397.711   6
   1  -4  27 3313.21 213.769   2
  -1  -5  26 262.370 117.778   2
   1  -5 -26 418.337 145.906   3
   1  -5 -25 1346.07 193.997   3
  -1  -5  25 1086.61 148.506   2
  -1  -5  24 27.2619 105.583   2
   1  -5 -24 234.602 132.309   3
   1  -5 -23 2648.56 224.152   3
  -1  -5  23 2645.30 204.140   2
  -1  -5  22 71.2246 109.965   2
   1  -5 -22 147.785 125.404   3
  -1  -5  21 1267.22 155.877   2
   1  -5 -21 1509.46 179.718   3
  -1  -5  20 651.780 138.173   2
   1  -5 -20 492.114 132.722   3
  -1  -5  19 737.196 136.013   2
   1  -5 -19 615.649 141.378   3
   1  -5 -18 6242.48 272.261   2
  -1  -5  18 5995.60 284.127   2
   1  -5 -17 24467.7 509.428   2
  -1  -5  17 25391.4 564.281   2
   1  -5 -17 25589.7 555.966   3
  -1  -5  16 766.944 135.978   2
   1  -5 -16 506.144 121.751   3
   1  -5 -16 520.609 119.009   2
   1  -5 -15 4578.15 244.547   2
  -1  -5  15 4764.12 258.935   2
   1  -5 -14 12261.0 267.409   1
  -1  -5  14 11772.1 386.221   2
   1  -5 -14 11493.3 356.851   2
   1  -5 -14 12214.7 367.819   3
   1  -5 -13 149.787 102.805   3
  -1  -5  13 41.2308 96.6831   2
   1  -5 -13 37.6251 75.1293   1
   1  -5 -13 105.565 113.627   2
   1  -5 -12 4862.45 234.892   3
   1  -5 -12 4893.37 199.821   1
   1  -5 -12 4857.36 240.600   2
  -1  -5  12 4956.27 256.832   2
   1  -5 -11 8808.64 276.526   1
  -1  -5  11 9244.12 339.192   2
   1  -5 -11 8741.41 300.847   3
   1  -5 -11 9098.44 320.335   2
   1  -5 -10 1074.64 135.379   2
  -1  -5  10 1249.33 147.871   2
  -1  -5   9 614.175 115.015   2
   1  -5  -9 526.241 113.904   2
  -1  -5   8 935.718 137.293   2
   1  -5  -8 1275.12 143.067   2
   1  -5  -8 1156.41 123.776   3
   1  -5  -7 333.211 85.7947   3
  -1  -5   7 432.785 106.860   2
   1  -5  -7 374.199 95.2260   2
   1  -5  -6 3278.23 214.786   2
   1   5  -6 3209.86 168.587   4
  -1  -5   6 2906.48 196.729   2
   1  -5  -6 3165.24 172.976   3
   1  -5  -5 8776.48 329.447   2
  -1  -5   5 8502.24 311.954   2
   1   5  -5 9040.67 255.062   4
   1  -5  -5 8959.78 273.130   3
   1  -5  -4 29869.2 584.333   2
   1  -5  -4 30559.1 478.751   3
  -1  -5   4 31080.4 570.896   2
   1  -5  -3 9570.08 268.416   3
   1  -5  -3 9621.75 339.428   2
  -1  -5   3 9999.80 327.126   2
   1   5  -3 10018.1 244.451   4
  -1  -5   2 22203.4 475.459   2
   1  -5  -2 22152.7 508.123   2
   1  -5  -2 21843.5 393.341   3
   1  -5  -1 4581.15 101.655   5
  -1  -5   1 4770.74 228.354   2
   1  -5  -1 4439.68 181.318   3
   1  -5   0 256.306 108.969   2
  -1  -5   0 271.944 88.7220   2
   1  -5   1 59.6163 100.921   2
  -1   5  -1 82.6579 41.6503   4
  -1  -5  -1 28.5897 86.0045   2
  -1  -5  -2 12197.1 335.089   2
   1  -5   2 12372.8 406.145   2
  -1   5  -2 12252.4 226.600   4
  -1   5  -3 2423.69 118.148   4
   1  -5   3 2454.99 203.464   2
  -1  -5  -3 2436.32 158.127   2
   1   5   3 2282.99 181.042   2
   1   5   4 2752.62 187.047   2
  -1   5  -4 3135.86 143.100   4
  -1  -5  -4 3038.03 170.231   2
  -1  -5  -5 6029.44 226.293   2
  -1   5  -5 5904.83 199.278   4
  -1  -5  -5 6600.85 216.698   5
   1   5   5 6305.92 258.046   2
   1  -5   5 5909.31 295.531   2
   1  -5   6 1441.94 90.8859   3
  -1  -5  -6 1342.13 117.497   5
  -1   5  -6 1501.17 116.578   4
   1  -5   6 1146.88 155.575   2
  -1  -5  -6 1244.59 108.611   2
   1  -5   6 1445.83 114.380   4
   1  -5   7-20.9330 122.939   2
  -1  -5  -7 60.2588 65.6911   2
   1   5   7 134.950 42.5968   4
  -1  -5  -7 77.5487 76.6265   5
   1  -5   7 88.8083 64.6425   4
   1  -5   7 123.376 47.2506   3
  -1  -5  -8 8688.03 262.920   5
  -1  -5  -8 7778.77 237.868   2
  -1  -5  -8 8643.04 327.443   1
   1  -5   8 9145.48 377.730   2
   1  -5   8 8344.26 262.221   4
   1   5   8 8331.65 170.709   4
   1  -5   8 8727.66 171.887   3
   1  -5   9 96.5424 120.869   2
  -1  -5  -9 41.1844 62.3422   2
  -1  -5  -9 51.7278 115.162   3
   1   5   9 44.0296 41.9389   4
   1  -5   9 25.7184 40.7600   3
   1  -5   9-89.6734 74.8117   4
  -1  -5  -9 67.5002 121.074   1
   1  -5  10 1954.66 85.7161   3
  -1  -5 -10 2378.05 133.755   2
   1  -5  10 1966.67 148.888   4
   1  -5  10 1639.10 181.239   2
  -1  -5 -10 1949.81 173.687   1
   1   5  10 2196.36 106.179   4
  -1  -5 -10 1923.08 188.986   3
  -1  -5 -11 199.056 101.744   1
  -1  -5 -11 73.5759 60.3439   2
  -1  -5 -11 162.697 126.013   3
   1  -5  11 4.33283 42.8640   3
   1  -5  11 21.6118 122.180   2
   1   5  11-7.49726 52.6307   4
   1  -5  11-30.2089 83.6919   4
   1  -5  12 4291.27 131.322   3
  -1  -5 -12 4182.75 189.307   1
   1  -5  12 4523.61 284.903   2
   1   5  12 4504.83 159.502   4
   1  -5  12 4399.72 231.282   4
  -1  -5 -12 4348.86 162.238   2
  -1  -5 -12 3954.93 248.030   3
   1  -5  13 30987.3 352.782   3
   1   5  13 32307.3 415.300   4
  -1  -5 -13 33366.8 457.326   1
   1  -5  13 31694.9 597.349   4
  -1  -5 -13 32204.8 391.649   2
  -1  -5 -13 31814.2 668.349   3
   1  -5  13 31008.3 680.055   2
  -1  -5 -14 5830.20 305.793   3
   1  -5  14 6203.20 316.465   2
   1   5  14 5668.46 191.743   4
   1  -5  14 5249.25 260.578   4
  -1  -5 -14 5380.01 156.247   2
   1  -5  14 5670.45 169.021   3
  -1  -5 -15 5296.78 135.510   2
   1  -5  15 6470.06 322.544   2
   1  -5  15 6257.18 294.515   4
  -1  -5 -15 5775.60 310.059   3
  -1   5 -15 6443.25 393.650   6
   1   5  15 6262.40 211.766   4
  -1   5 -16 3807.41 332.734   6
   1  -5  16 4165.91 250.041   4
   1  -5  16 3658.24 260.870   2
   1   5  16 3881.46 177.893   4
  -1   5 -17 1128.90 245.076   6
  -1  -5 -17 1438.73 189.458   3
   1  -5  17 1304.23 175.330   2
   1   5  17 1033.69 115.608   4
  -1   5 -18 4623.70 373.140   6
   1   5  18 4767.73 209.833   4
  -1  -5 -18 4948.84 309.282   3
   1  -5  18 4301.06 273.606   2
  -1  -5 -19 177.432 138.971   3
   1  -5  19 283.273 130.326   2
  -1   5 -19 179.510 201.377   6
   1   5  19 227.094 94.5677   4
   1  -5  20 3368.44 252.087   2
  -1   5 -20 3062.39 347.549   6
  -1  -5 -20 2666.65 238.392   3
   1   5  20 3030.74 191.989   4
  -1  -5 -21 581.550 166.394   3
  -1   5 -21 629.001 247.702   6
   1  -5  21 586.618 163.901   2
   1  -5  22 412.398 146.507   2
  -1  -5 -22 787.124 181.986   3
  -1   5 -22 1114.39 300.905   6
   1  -5  23 1999.55 210.320   2
  -1   5 -23 1908.28 338.745   6
  -1  -5 -23 2485.54 247.783   3
  -1   5 -24 4475.04 444.417   6
  -1  -5 -24 4096.91 301.031   3
   1  -5  24 3769.25 261.207   2
  -1   5 -25 5515.60 501.037   6
   1  -5  25 5322.36 299.588   2
  -1  -5 -25 5729.28 349.765   3
  -1  -5 -26 152.813 174.868   3
  -1   5 -26 108.145 299.740   6
   1  -5  26 261.098 138.710   2
  -1  -6  25 165.694 128.617   2
   1  -6 -25 279.497 144.509   3
   1  -6 -24 2851.22 253.231   3
  -1  -6  24 2660.08 219.803   2
   1  -6 -23 387.716 148.293   3
  -1  -6  23 263.851 134.387   2
   1  -6 -22 372.941 147.267   3
  -1  -6  22 195.471 122.945   2
   1  -6 -21 3984.67 272.672   3
  -1  -6  21 4158.25 268.869   2
   1  -6 -20 2986.99 239.672   3
  -1  -6  20 2853.47 229.660   2
  -1  -6  19 727.917 149.379   2
   1  -6 -19 658.151 155.409   3
   1  -6 -18 3323.25 245.289   3
  -1  -6  18 2932.59 236.537   2
   1  -6 -17 243.900 122.844   3
   1  -6 -17 441.630 134.855   2
  -1  -6  17 235.322 124.738   2
   1  -6 -16 1139.24 153.120   3
   1  -6 -16 1357.58 165.436   2
  -1  -6  16 1159.94 173.533   2
  -1  -6  15 2364.89 219.128   2
   1  -6 -15 2901.13 213.296   2
   1  -6 -15 3106.75 220.298   3
   1  -6 -14 981.277 149.025   2
   1  -6 -14 1049.21 148.127   3
  -1  -6  14 1020.34 160.599   2
   1  -6 -13 7405.07 323.327   2
   1  -6 -13 7995.33 319.640   3
  -1  -6  13 7611.48 339.826   2
   1  -6 -12-99.4121 104.838   2
   1  -6 -12 3.30244 99.9000   3
   1  -6 -11 8386.52 319.359   3
   1  -6 -11 7822.34 327.442   2
  -1  -6  11 7782.57 342.395   2
  -1  -6  10 9539.74 373.963   2
   1  -6 -10 10539.2 373.320   2
   1  -6  -9-46.1365 87.6468   3
   1  -6  -9 143.357 107.289   2
  -1  -6   9-92.5938 109.465   2
   1  -6  -8 801.764 131.098   2
  -1  -6   8 828.117 144.629   2
   1  -6  -7 774.802 128.834   2
  -1  -6   7 775.808 144.035   2
   1  -6  -7 760.552 112.217   3
   1  -6  -6 3195.49 220.431   2
  -1  -6   6 3335.68 227.820   2
   1  -6  -6 3451.96 196.993   3
   1  -6  -5 5918.00 245.807   3
   1  -6  -5 5716.71 288.608   2
  -1  -6   5 5892.65 285.850   2
   1  -6  -4 4155.94 256.789   2
   1  -6  -4 4508.83 212.668   3
  -1  -6   4 4132.42 243.747   2
   1   6  -4 3896.89 180.304   4
  -1  -6   3 2515.36 202.590   2
   1   6  -3 2256.31 139.626   4
   1  -6  -3 2162.20 197.200   2
   1  -6  -3 2109.30 154.606   3
   1  -6  -2 16385.5 377.785   3
   1   6  -2 16110.0 317.949   4
   1  -6  -2 15727.7 480.022   2
   1   6  -1 1108.00 101.816   4
   1  -6  -1 1013.40 120.117   3
  -1  -6   1 772.851 133.062   2
   1  -6  -1 1028.49 61.1493   5
   1  -6  -1 962.224 158.433   2
   1  -6   0 3119.61 100.001   5
   1  -6   0 3394.28 245.431   2
   1   6   0 3307.77 137.801   4
   1  -6   0 3496.30 185.663   3
   1  -6   1 2129.29 210.343   2
   1   6   1 1992.82 106.579   4
  -1  -6  -1 1983.07 168.202   2
   1  -6   2 245.349 126.132   2
  -1  -6  -2 101.492 90.4643   2
  -1   6  -2 145.666 59.2114   4
  -1  -6  -3 692.626 116.257   2
   1  -6   3 956.253 153.752   2
  -1   6  -3 973.129 90.5705   4
  -1   6  -4 2951.71 146.789   4
  -1  -6  -4 2933.07 161.434   5
  -1  -6  -4 3095.92 194.213   2
   1  -6   4 2981.64 237.736   2
  -1  -6  -5 4477.69 222.746   2
  -1   6  -5 4163.90 184.930   4
   1  -6   5 4690.09 291.847   2
  -1  -6  -5 4051.24 185.001   5
   1  -6   6 339.838 151.570   2
  -1  -6  -6 79.0407 74.6023   2
   1  -6   6 195.613 65.4252   3
   1   6   6 214.053 37.3997   4
  -1  -6  -6 349.485 85.7580   5
   1   6   7 40.1873 29.6486   4
   1  -6   7 47.2208 59.6007   3
   1  -6   7-112.647 145.635   2
  -1  -6  -7-83.5001 78.8069   5
  -1  -6  -7 118.679 79.2593   2
   1  -6   8 1243.62 90.5997   3
  -1  -6  -8 1190.79 125.545   5
  -1  -6  -8 1353.92 131.704   2
   1   6   8 1077.13 61.7843   4
   1  -6   8 1669.85 204.817   2
  -1  -6  -8 1540.05 189.625   3
   1  -6   9 6864.96 167.727   3
   1   6   9 6583.27 141.047   4
   1  -6   9 6924.15 357.522   2
  -1  -6  -9 7411.33 349.911   3
  -1  -6  -9 7170.44 257.026   2
   1  -6  10 20781.1 592.347   2
   1   6  10 20481.3 256.145   4
  -1  -6 -10 20354.5 414.047   2
  -1  -6 -10 20727.2 570.894   3
  -1  -6 -11 54752.4 654.876   2
  -1  -6 -11 54911.4 911.814   3
   1  -6  11 55671.0 965.726   2
   1   6  11 55330.6 432.346   4
  -1  -6 -12 86238.4 791.247   2
  -1  -6 -12 84310.1 1124.00   3
   1  -6  12 83945.9 1187.49   2
   1   6  12 85591.3 571.672   4
   1  -6  13 7329.03 368.114   2
  -1  -6 -13 7227.36 228.551   2
   1   6  13 7609.18 184.498   4
  -1  -6 -14 12616.9 459.114   3
   1  -6  14 12262.0 473.394   2
   1  -6  15 27.7274 145.434   2
  -1  -6 -15 192.875 143.180   3
  -1  -6 -16 407.524 159.434   3
   1  -6  16 667.303 176.537   2
  -1  -6 -17 577.319 160.308   3
   1  -6  17 671.150 161.987   2
   1  -6  18 1556.72 203.663   2
   1  -6  19 595.650 171.334   2
  -1  -6 -19 386.192 167.036   3
  -1  -6 -20 1479.37 217.859   3
   1  -6  20 1316.14 197.825   2
   1  -6  21 56.3879 151.306   2
  -1  -6 -21 60.0495 146.299   3
  -1  -6 -22 551.672 174.996   3
   1  -6  22 347.420 163.468   2
   1  -6  23 2901.93 259.355   2
  -1  -6 -23 2732.54 264.304   3
  -1  -6 -24 171.590 162.261   3
   1  -6  24 376.041 166.432   2
   1  -7 -22 3304.74 277.396   3
  -1  -7  22 3535.30 282.987   2
  -1  -7  21 4290.91 301.035   2
   1  -7 -21 3921.59 287.204   3
  -1  -7  20 410.250 158.091   2
   1  -7 -20 308.299 152.650   3
  -1  -7  19 276.558 146.421   2
   1  -7 -19 531.847 161.612   3
   1  -7 -18 377.457 149.946   3
  -1  -7  18 348.069 158.112   2
  -1  -7  17 20.7850 135.332   2
   1  -7 -17 67.6780 124.432   3
   1  -7 -16 202.046 126.398   3
  -1  -7  16-120.008 129.838   2
   1  -7 -15 79.2474 121.855   2
   1  -7 -15-49.4080 115.910   3
  -1  -7  15-19.7004 131.659   2
  -1  -7  14-22.2103 130.116   2
   1  -7 -14 93.4991 116.114   3
   1  -7 -14 76.4557 115.980   2
   1  -7 -13 177.529 120.154   2
  -1  -7  13 174.836 135.300   2
   1  -7 -13 336.336 126.260   3
   1  -7 -12 3082.20 234.037   2
   1  -7 -12 3188.01 229.249   3
  -1  -7  12 2913.02 250.815   2
   1  -7 -11-17.2330 114.465   2
   1  -7 -11 274.340 123.559   3
  -1  -7  11-114.273 139.782   2
   1  -7 -10 4268.61 272.611   2
  -1  -7  10 3871.42 266.907   2
  -1  -7   9 1790.26 198.409   2
   1  -7  -9 1597.37 179.339   2
   1  -7  -9 1773.99 173.763   3
  -1  -7   8 44.3315 116.336   2
   1  -7  -8 31.1194 110.793   2
  -1  -7   7 4275.66 268.236   2
   1  -7  -7 4354.43 277.068   2
   1  -7  -7 4639.35 243.092   3
   1  -7  -6 209.819 134.259   2
   1  -7  -6-17.4957 98.9024   3
  -1  -7   6 197.347 123.243   2
   1  -7  -5 943.969 169.760   2
   1  -7  -5 1034.74 147.795   3
  -1  -7   5 1301.49 176.738   2
   1  -7  -4 422.833 154.399   2
  -1  -7   4 392.720 137.558   2
   1  -7  -4 333.153 108.605   3
   1  -7  -3 4189.96 222.065   3
  -1  -7   3 3800.32 254.495   2
   1  -7  -3 4069.65 279.895   2
   1  -7  -2 1242.44 188.146   2
   1  -7  -2 1336.66 143.964   3
   1   7  -2 1137.63 119.069   4
  -1  -7   2 1141.67 160.578   2
   1  -7  -1 3741.44 116.512   5
   1   7  -1 3182.17 155.518   4
  -1  -7   1 3193.14 231.709   2
   1  -7  -1 3519.11 204.274   3
   1  -7  -1 3528.65 265.592   2
  -1  -7   0 29295.7 637.261   2
   1  -7   0 29699.3 533.720   3
   1   7   0 28173.8 393.785   4
   1  -7   0 29694.7 309.661   5
   1  -7   1 13575.1 365.070   3
   1  -7   1 12679.2 475.106   2
  -1  -7  -1 12847.7 422.482   2
  -1  -7  -2 7608.00 326.264   2
   1  -7   2 7466.24 374.015   2
   1  -7   3 3195.84 264.362   2
  -1  -7  -3 2466.83 198.727   2
   1  -7   4 1516.97 220.594   2
  -1  -7  -4 1137.47 149.274   2
  -1  -7  -4 1078.63 114.923   5
   1  -7   5 1027.37 186.193   2
  -1  -7  -5 1370.22 126.713   5
  -1  -7  -5 1119.03 152.634   2
   1  -7   6 183.929 145.973   2
  -1  -7  -6 146.609 95.8734   2
  -1  -7  -6 55.4890 75.2517   5
  -1  -7  -7 460.600 114.061   2
  -1  -7  -7 248.086 93.3884   5
   1  -7   7 237.658 155.185   2
  -1  -7  -8 109.185 141.116   3
  -1  -7  -8 181.588 89.5419   2
   1  -7   9 138.397 144.416   2
  -1  -7  -9 233.096 100.456   2
  -1  -7  -9 184.023 154.490   3
   1  -7  10 510.596 171.000   2
  -1  -7 -10 760.998 120.353   2
  -1  -7 -10 634.807 160.895   3
   1  -7  11 386.500 156.864   2
  -1  -7 -11 338.293 98.9998   2
  -1  -7 -11 263.292 142.735   3
  -1  -7 -12 10168.6 316.269   2
  -1  -7 -12 10609.9 442.648   3
   1  -7  12 11077.7 475.998   2
   1  -7  13 5158.05 348.832   2
  -1  -7 -13 5362.97 337.821   3
   1  -7  14 168.141 173.299   2
  -1  -7 -14 230.347 145.452   3
   1  -7  15 2735.97 265.607   2
  -1  -7 -15 2891.13 262.842   3
   1  -7  16 2319.01 255.469   2
  -1  -7 -16 3034.49 277.772   3
   1  -7  17 7741.29 411.762   2
  -1  -7 -17 6883.70 385.809   3
   1  -7  18 4422.07 326.791   2
  -1  -7 -19 320.382 181.650   3
   1  -7  19 253.669 176.363   2
   1  -7  20 120.684 162.373   2
  -1  -7 -20 547.106 196.444   3
   1  -7  21-215.222 178.682   2
  -1  -7 -21 1.94393 170.201   3
   1  -7  22 345.848 181.730   2
  -1  -7 -22-51.2747 178.187   3
  -1  -8  19 910.872 200.492   2
   1  -8 -19 1237.52 205.648   3
   1  -8 -18 173.365 157.451   3
  -1  -8  18 256.848 178.836   2
  -1  -8  17 1416.31 227.503   2
   1  -8 -17 1976.90 218.935   3
  -1  -8  16 489.356 165.515   2
   1  -8 -16 491.859 156.043   3
  -1  -8  15 82.4678 152.529   2
   1  -8 -15 5.30985 133.299   3
   1  -8 -14 807.525 169.047   3
  -1  -8  14 927.228 202.448   2
   1  -8 -13 257.935 144.150   2
  -1  -8  13 337.602 157.200   2
   1  -8 -13 191.153 135.855   3
  -1  -8  12 1917.34 222.098   2
   1  -8 -12 2210.15 226.677   2
   1  -8 -12 2228.83 207.152   3
  -1  -8  11 6716.19 366.926   2
   1  -8 -11 6266.80 353.605   2
   1  -8 -11 6933.11 330.266   3
   1  -8 -10 199.171 126.188   3
  -1  -8  10-25.5858 134.185   2
   1  -8 -10 102.454 140.509   2
   1  -8  -9 139.257 126.299   2
  -1  -8   9 270.176 151.913   2
   1  -8  -9 140.129 118.742   3
  -1  -8   8 4928.73 311.749   2
   1  -8  -8 5233.04 321.724   2
   1  -8  -8 5095.43 275.602   3
   1  -8  -7 550.071 160.928   2
   1  -8  -7 418.065 125.663   3
  -1  -8   7 409.989 150.848   2
   1  -8  -6 14105.5 515.620   2
  -1  -8   6 14270.0 499.772   2
   1  -8  -6 14745.9 437.032   3
   1  -8  -5 550.401 134.394   3
   1  -8  -5 425.497 166.159   2
  -1  -8   5 29.6022 139.364   2
  -1  -8   4 203.672 141.571   2
   1  -8  -4 139.954 124.694   3
   1  -8  -4 209.417 154.368   2
   1  -8  -3 274.264 157.540   2
   1  -8  -3 154.709 112.823   3
  -1  -8   3 335.457 144.034   2
   1  -8  -2 1014.41 196.464   2
   1  -8  -2 1144.70 151.657   3
  -1  -8   2 779.783 166.811   2
  -1  -8   1-125.947 133.402   2
   1  -8  -1-41.9104 139.095   2
   1  -8  -1-37.9408 105.730   3
   1  -8   0 179.147 157.672   2
  -1  -8   0-27.1236 135.682   2
   1  -8   0-23.5515 109.712   3
   1  -8   1 2357.44 256.690   2
  -1  -8  -1 2228.99 215.377   2
   1  -8   1 2757.71 198.470   3
   1  -8   2 1207.93 156.974   3
  -1  -8  -2 1114.93 129.395   5
  -1  -8  -2 1001.98 171.993   2
   1  -8   2 945.240 198.897   2
  -1  -8  -3 254.857 132.387   2
  -1  -8  -3 65.4295 84.0241   5
   1  -8   3-17.2694 165.319   2
   1  -8   4 1244.85 213.125   2
  -1  -8  -4 1340.78 136.891   5
  -1  -8  -4 1436.20 184.399   2
   1  -8   5 4189.43 313.816   2
  -1  -8  -5 3691.80 199.487   5
  -1  -8  -5 4270.24 268.174   2
   1  -8   6-80.2893 167.308   2
  -1  -8  -6-60.1170 124.093   2
  -1  -8  -6 41.4496 91.4034   5
  -1  -8  -7 583.065 137.907   2
  -1  -8  -7 285.085 155.800   3
   1  -8   7 498.741 187.665   2
  -1  -8  -7 468.568 108.413   5
   1  -8   8 490.423 183.688   2
  -1  -8  -8 695.192 190.029   3
  -1  -8  -8 453.103 123.994   2
  -1  -8  -9 1242.43 204.725   3
  -1  -8  -9 1296.27 151.517   2
   1  -8   9 1518.29 235.957   2
  -1  -8 -10 5381.94 267.474   2
  -1  -8 -10 5527.48 344.069   3
   1  -8  10 5694.67 371.392   2
   1  -8  11 596.204 217.096   2
  -1  -8 -11 429.750 179.412   3
   1  -8  12-30.8353 177.208   2
  -1  -8 -12-42.1476 157.061   3
   1  -8  13 5944.94 395.839   2
  -1  -8 -13 5511.53 360.634   3
  -1  -8 -14 442.381 176.301   3
   1  -8  14 228.871 170.281   2
   1  -8  15 5236.59 382.619   2
  -1  -8 -15 5004.02 351.328   3
   1  -8  16 24839.8 755.591   2
   1  -8  17 8847.60 470.562   2
  -1  -8 -17 8918.41 460.925   3
   1  -8  18 316.143 187.001   2
  -1  -8 -19 117.807 183.651   3
   1  -8  19 421.544 211.078   2
  -1  -9  15-20.3330 160.428   2
   1  -9 -15 170.620 156.658   3
   1  -9 -14 919.153 178.409   3
  -1  -9  14 1029.59 202.511   2
  -1  -9  13 83.1851 164.404   2
   1  -9 -13 305.390 153.830   3
  -1  -9  12 107.628 153.931   2
   1  -9 -12-50.3250 129.678   3
  -1  -9  11 573.024 187.995   2
   1  -9 -11 1243.77 202.982   2
   1  -9 -11 980.600 178.844   3
   1  -9 -10 155.925 156.228   2
   1  -9 -10-34.2754 133.005   3
  -1  -9  10 140.140 149.480   2
   1  -9  -9 325.381 137.998   3
  -1  -9   9 141.578 148.477   2
   1  -9  -9-82.6536 147.944   2
   1  -9  -8 4002.03 315.805   2
  -1  -9   8 4727.70 349.614   2
   1  -9  -8 4660.74 291.908   3
   1  -9  -7 627.573 182.244   2
  -1  -9   7 409.661 173.253   2
   1  -9  -7 246.597 150.575   3
   1  -9  -6 2724.37 284.779   2
  -1  -9   6 2663.62 261.848   2
   1  -9  -5 1232.75 221.506   2
  -1  -9   5 1506.48 218.300   2
   1  -9  -5 1026.39 169.711   3
   1  -9  -4 1782.37 197.019   3
  -1  -9   4 1695.93 221.567   2
   1  -9  -4 1518.55 245.492   2
   1  -9  -3 294.131 193.343   2
  -1  -9   3 43.2949 154.853   2
   1  -9  -3-3.95486 124.169   3
  -1  -9   2 1427.86 204.245   2
   1  -9  -2 1593.62 177.986   3
   1  -9  -1 194.536 138.380   3
   1  -9  -1 75.8186 173.226   2
  -1  -9   1-7.69858 138.549   2
   1  -9   0 373.420 187.872   2
  -1  -9   0 339.771 152.803   2
   1  -9   1 1071.96 218.150   2
  -1  -9  -1 906.510 172.963   2
   1  -9   2 7861.10 441.177   2
  -1  -9  -2 7725.13 381.663   2
  -1  -9  -3 452.556 149.929   2
   1  -9   3 1105.41 231.244   2
   1  -9   4 7060.72 429.489   2
  -1  -9  -4 6456.72 347.961   2
  -1  -9  -5 4529.70 338.476   3
   1  -9   5 3784.96 330.875   2
  -1  -9  -5 3925.35 286.611   2
  -1  -9  -6 6056.12 369.857   3
   1  -9   6 5952.60 400.204   2
  -1  -9  -6 5632.23 320.609   2
   1  -9   7 2595.57 283.931   2
  -1  -9  -7 2735.08 245.572   2
  -1  -9  -7 2929.58 280.492   3
   1  -9   8 371.271 181.452   2
  -1  -9  -8 584.663 208.515   3
  -1  -9  -8 186.682 129.452   2
   1  -9   9 1806.66 265.074   2
  -1  -9  -9 2502.44 280.435   3
   1  -9  10 220.110 174.224   2
  -1  -9 -10 137.561 168.234   3
   1  -9  11 831.972 226.065   2
  -1  -9 -11 1173.74 222.195   3
   1  -9  12-133.149 206.050   2
  -1  -9 -12 29.4506 183.843   3
   1  -9  13-82.9299 217.600   2
  -1  -9 -13 227.928 191.658   3
   1  -9  14 469.583 223.159   2
  -1  -9 -14 525.879 202.102   3
   1 -10  -8 517.946 202.419   2
  -1 -10   8 394.917 191.616   2
   1 -10  -7 4719.98 366.531   2
  -1 -10   7 4434.52 356.333   2
   1 -10  -6 2618.92 291.161   2
  -1 -10   6 2732.20 278.030   2
   1 -10  -5 12.1782 202.667   2
  -1 -10   5 337.860 186.626   2
   1 -10  -4 2284.20 290.142   2
  -1 -10   4 2312.98 259.357   2
   1 -10  -3-58.8170 184.794   2
  -1 -10   3 574.686 189.452   2
   1 -10  -2 3255.22 323.658   2
  -1 -10   2 3483.88 302.653   2
   1 -10  -1-55.3372 195.744   2
  -1 -10   1-87.6528 167.388   2
   1 -10   0 591.884 219.809   2
  -1 -10   0 891.071 202.533   2
   1 -10   1 259.075 220.633   2
  -1 -10  -1 52.3972 159.490   2
   1 -10   2 1327.18 261.534   2
  -1 -10  -2 920.120 192.223   2
  -1 -10  -3 1321.33 211.096   2
   1 -10   3 1295.25 258.789   2
  -1 -10  -3 840.781 227.358   3
  -1 -10  -4 667.805 200.846   3
   1 -10   4 882.223 218.408   2
  -1 -10  -4 880.624 187.329   2
  -1 -10  -5 2041.76 271.242   3
  -1 -10  -5 2310.18 237.286   2
  -1 -10  -6 1163.05 236.918   3
  -1 -10  -6 1157.95 197.753   2
   1 -10   6 926.864 233.862   2
   1 -10   7-23.7409 204.679   2
  -1 -10  -7-175.226 177.876   3
   1 -10   8-159.053 218.603   2
  -1 -10  -8 265.650 215.343   3
   2   0 -30 655.628 223.250   6
   2   0 -30 1020.80 205.597   3
   2   0 -29-45.1158 182.176   6
   2   0 -29-116.567 147.906   3
   2   0 -28 4885.54 299.747   3
   2   0 -28 4805.44 339.537   6
   2   0 -27 120.366 165.669   6
   2   0 -27-25.3799 125.776   3
   2   0 -26 17915.8 493.718   3
   2   0 -26 16102.6 543.388   6
  -2   0  25 126.555 60.9353   1
   2   0 -25-54.6701 114.285   3
   2   0 -25-19.4103 142.289   6
  -2   0  24 104.261 54.2328   1
   2   0 -24 54.6798 133.755   6
   2   0 -24 82.0620 108.128   3
  -2   0  23 22.8647 49.4083   1
   2   0 -23 189.980 131.635   6
   2   0 -23 7.28016 104.450   3
   2   0 -22 33868.9 662.124   6
  -2   0  22 31522.0 346.296   1
  -2   0  21-18.8894 46.3313   1
   2   0 -21 166.453 107.179   6
  -2   0  20 14322.3 231.349   1
   2   0 -20 14276.9 403.080   6
   2   0 -19 44.3711 87.6500   3
   2   0 -19-39.1473 94.7747   6
  -2   0  19 12.4209 43.7390   1
  -2   0  18 2040.76 96.5783   1
   2   0 -18 1998.40 151.484   3
   2   0 -18 1905.21 159.846   6
   2   0 -17 26.8113 83.5376   3
  -2   0  17-65.0602 39.7267   1
   2   0 -16 11831.2 311.299   3
  -2   0  16 11106.6 192.205   1
   2   0 -15-95.8917 73.1246   3
  -2   0  15 57.5363 33.2991   1
   2   0 -14 4891.48 195.847   6
  -2   0  14 4682.93 121.961   1
   2   0 -14 5157.23 195.259   3
  -2   0  13 1.81512 32.8604   1
   2   0 -13 105.892 54.0786   2
   2   0 -13-66.9366 69.4971   6
   2   0 -12 12348.2 277.530   6
  -2   0  12 12342.2 179.411   1
   2   0 -12 12186.7 304.182   4
   2   0 -12 12493.1 246.688   2
   2   0 -11-56.8373 63.9586   3
   2   0 -11 9.63526 47.3128   2
  -2   0  11-1.34217 31.6175   1
   2   0 -11 61.9673 62.7788   6
  -2   0  10-14.8557 57.6037   3
   2   0 -10 141.405 63.5535   6
   2   0 -10 78.9111 48.7849   2
   2   0 -10 39.0536 57.6394   3
  -2   0  10 6.70512 33.0366   1
   2   0  -9-26.7251 58.9840   3
  -2   0   9-45.2344 55.5620   3
   2   0  -9 57.3767 56.2719   6
   2   0  -9-2.74254 44.4022   2
   2   0  -9-47.8357 47.7836   1
  -2   0   9 15.5035 36.9246   1
  -2   0   8 267318. 1002.24   3
   2   0  -8 273771. 1115.61   3
  -2   0   8 277086. 773.767   1
  -2   0   8 278825. 741.504   6
   2   0  -8 268905. 1063.44   6
   2   0  -7-8.85429 56.7302   6
  -2   0   7 21.0684 49.9512   3
  -2   0   7-2.22786 32.2002   6
   2   0  -7-82.7337 62.2388   3
   2   0  -7 7.22246 38.5300   1
  -2   0   7-49.8223 35.1658   1
  -2   0   6 1431.69 79.8400   3
   2   0  -6 1555.35 69.0787   1
  -2   0   6 1649.46 66.7511   1
  -2   0   6 1549.79 60.0150   6
   2   0  -6 1588.46 96.1225   3
  -2   0   5-49.9487 35.5733   6
   2   0  -5 55.0156 31.4229   1
   2   0  -5 6.51476 55.7772   3
  -2   0   5 3.83355 30.7725   1
  -2   0   4 98010.1 445.716   6
  -2   0   4 97282.6 544.980   3
   2   0  -4 97568.6 618.544   3
   2   0  -3-5.55538 29.0103   1
  -2   0   3-47.9582 46.6942   3
   2   0  -3 4.12425 58.4226   3
  -2   0   2 4407.58 128.003   3
  -2   0   2 4283.13 96.8385   1
  -2   0   1-36.6567 38.0879   1
  -2   0   1 45.5519 50.6990   3
   2   0  -1-8.93407 27.9618   1
   2   0   0 1420.47 55.6490   1
  -2   0   0 1623.46 71.7255   1
  -2   0  -1 36.5544 40.5677   1
  -2   0  -2 316.237 52.9847   1
   2   0   2 288.647 34.8860   1
  -2   0  -3-60.2340 47.3518   1
  -2   0  -4 171.658 54.1074   5
  -2   0  -4 215.349 61.5580   1
   2   0   4 243.673 41.2926   1
  -2   0  -5-42.6061 62.2255   1
  -2   0  -5 20.5305 59.6357   5
   2   0   5-19.3013 35.9061   1
  -2   0  -6 2540.14 123.148   5
   2   0   6 2549.56 132.497   4
   2   0   6 2639.18 130.401   5
   2   0   6 2657.02 86.3281   1
  -2   0  -6 2663.95 122.484   1
   2   0   7-14.7091 38.9681   1
   2   0   7-34.1472 67.1585   5
   2   0   7 36.1406 70.3389   4
   2   0   7-27.4272 56.6892   2
  -2   0  -7 90.7967 69.8425   1
  -2   0  -8-17.2410 69.2553   3
   2   0   8-25.7549 61.9028   5
   2   0   8 9.89072 42.5590   1
   2   0   8-69.5984 75.0510   4
  -2   0  -8 20.2365 75.1677   1
   2   0   8 74.4092 57.6373   2
  -2   0  -9-32.7611 66.4439   3
   2   0   9 26.6848 70.8077   5
   2   0   9-12.9746 44.0504   1
   2   0   9-25.4495 70.0112   4
   2   0   9-53.0783 50.7663   2
   2   0  10 16106.6 255.888   2
   2   0  10 16057.2 341.121   5
  -2   0 -10 16140.1 308.797   3
   2   0  10 16724.7 218.837   1
   2   0  11 12.8415 53.3103   2
   2   0  11-43.0090 78.0697   4
   2   0  11-52.5024 46.5222   1
   2   0  12 26862.9 278.653   1
   2   0  12 26154.3 316.009   2
   2   0  12 25575.8 476.624   4
   2   0  13 42.6596 43.5135   2
   2   0  13 18.4267 41.0660   1
   2   0  13 50.3472 81.0744   4
   2   0  14 3244.93 107.215   1
   2   0  14 2948.61 108.748   2
   2   0  14 3236.58 196.553   4
  -2   0 -14 3306.15 159.999   3
   2   0  15-57.9563 42.5250   2
  -2   0 -15 73.9596 64.6636   3
   2   0  15-27.1034 41.2463   1
   2   0  15 107.975 92.6762   4
   2   0  16 8598.26 162.352   1
   2   0  16 8389.30 315.767   4
   2   0  16 8644.37 166.105   2
  -2   0 -16 8164.01 248.643   3
   2   0  17 13.6137 37.9026   2
   2   0  17-61.8305 40.9995   1
  -2   0 -17 98.1537 76.1309   3
  -2   0 -17-127.334 73.1255   6
   2   0  17 55.7451 105.123   4
   2   0  18 3884.01 240.218   4
   2   0  18 3940.80 108.309   2
  -2   0 -18 3729.38 183.600   6
  -2   0 -18 3889.47 186.094   3
   2   0  18 3662.81 109.251   1
   2   0  19 33.2644 34.1314   1
   2   0  19-50.1353 106.124   4
   2   0  19-8.94739 32.9513   2
  -2   0 -19 31.9274 81.1706   6
  -2   0 -19 72.1958 73.2753   3
  -2   0 -20-66.3744 78.9321   3
  -2   0 -20 138.176 92.6022   6
   2   0  20 277.933 125.104   4
   2   0  20 104.480 33.9414   2
  -2   0 -21 106.945 91.8104   3
  -2   0 -21 64.7569 93.0112   6
   2   0  21-64.3456 119.159   4
   2   0  22 1023.63 174.487   4
  -2   0 -22 840.138 131.423   6
  -2   0 -22 997.280 124.348   3
  -2   0 -23-100.462 89.8567   3
  -2   0 -23 38.9432 108.046   6
   2   0  23 9.39275 123.723   4
  -2   0 -24 5665.51 250.854   3
  -2   0 -24 5580.56 285.107   6
   2   0  24 6079.87 337.279   4
  -2   0 -25 84.0160 122.962   6
  -2   0 -25 108.090 102.370   3
   2   0  25 130.220 136.877   4
  -2   0 -26 13937.4 458.696   6
  -2   0 -26 14083.6 398.908   3
   2   0  26 13886.0 528.084   4
  -2   0 -27 162.665 109.850   3
  -2   0 -27-29.0083 141.931   6
   2   0  27 131.635 177.840   4
  -2   0 -28 1874.92 188.007   3
   2   0  28 2412.66 276.536   4
  -2   0 -28 2253.06 255.641   6
  -2   0 -29 71.4715 119.139   3
   2   0  29 154.165 180.398   4
   2  -1 -30-58.9983 154.101   3
   2  -1 -30-188.976 178.246   6
   2   1 -30 155.321 219.119   6
   2   1 -30 269.662 184.583   3
   2   1 -29 6706.89 361.491   3
   2  -1 -29 5929.52 363.928   6
   2   1 -29 6862.12 458.480   6
   2   1 -28 945.151 196.462   3
   2  -1 -28 573.140 159.202   3
   2   1 -28 816.516 226.105   6
   2  -1 -28 430.455 166.661   6
   2  -1 -27 373.443 135.605   3
   2   1 -27 217.221 196.779   6
   2   1 -27 356.600 145.536   3
   2   1 -26 9828.70 468.983   6
   2  -1 -26 9266.39 362.176   3
   2   1 -26 9726.00 389.096   3
   2  -1 -26 8511.37 379.491   6
  -2  -1  26 9029.52 216.227   1
   2  -1 -25 20078.7 509.885   3
   2  -1 -25 20475.4 540.528   6
   2   1 -25 19884.8 633.792   6
  -2  -1  25 19610.6 296.404   1
   2   1 -25 20720.9 529.670   3
   2  -1 -24 21769.0 506.566   3
   2   1 -24 22456.0 545.049   3
   2  -1 -24 22172.2 543.059   6
  -2  -1  24 22195.4 308.150   1
   2   1 -24 22689.6 644.956   6
  -2   1  24 21065.5 359.873   1
   2  -1 -23 14648.8 405.190   3
   2   1 -23 15113.6 437.436   3
  -2  -1  23 14758.9 251.606   1
   2  -1 -23 14738.5 433.287   6
  -2   1  23 14028.7 291.740   1
   2   1 -23 14423.8 506.693   6
   2   1 -22 10751.6 353.720   3
  -2  -1  22 10772.1 211.703   1
  -2   1  22 10731.2 251.076   1
   2   1 -22 11345.4 443.916   6
   2   1 -21 20040.1 557.510   6
   2  -1 -21 19418.0 440.708   3
  -2  -1  21 19374.1 280.701   1
   2   1 -21 19242.8 455.774   3
  -2   1  21 20481.9 335.773   1
   2  -1 -20 47725.6 663.582   3
   2   1 -20 49245.9 833.538   6
  -2  -1  20 46137.6 420.156   1
   2  -1 -20 48084.9 654.772   6
   2   1 -20 47756.8 691.917   3
  -2   1  20 47831.5 492.808   1
   2  -1 -19 49912.1 658.094   3
   2   1 -19 49055.9 682.687   3
   2  -1 -19 50288.4 628.340   6
  -2  -1  19 50589.7 439.753   1
  -2   1  19 50628.6 495.955   1
   2  -1 -18 8288.52 272.613   3
   2   1 -18 8214.93 279.519   3
   2  -1 -18 8123.92 251.873   6
   2   1 -18 7785.69 329.198   6
  -2   1  18 8153.04 199.980   1
  -2  -1  18 7960.35 178.630   1
  -2   1  17 240.382 56.8665   1
   2   1 -17 224.484 89.2175   3
   2  -1 -17 210.809 78.3893   3
   2  -1 -17 152.084 71.5415   6
  -2  -1  17 257.799 52.4121   1
   2   1 -17 139.274 107.565   6
  -2   1  16 3424.22 129.414   1
   2  -1 -16 2855.04 159.429   3
   2   1 -16 3092.59 176.623   3
   2  -1 -16 3259.54 149.965   6
   2   1 -16 3147.68 209.042   6
  -2  -1  16 3253.93 116.929   1
   2  -1 -15 1499.65 122.851   3
   2   1 -15 1608.81 132.541   3
  -2   1  15 1459.23 87.8571   1
  -2  -1  15 1601.18 87.0318   1
   2  -1 -15 1490.01 101.348   6
   2   1 -15 1559.81 151.653   6
   2  -1 -14 11071.6 272.813   3
   2  -1 -14 9968.67 206.594   2
   2   1 -14 9937.08 281.277   3
  -2  -1  14 10664.6 199.624   1
   2  -1 -14 10535.4 227.947   6
   2   1 -14 10651.3 327.530   6
   2  -1 -14 10179.4 212.005   1
  -2   1  14 10614.3 205.507   1
   2  -1 -13 800.475 89.2555   3
   2   1 -13 799.850 100.135   3
  -2   1  13 856.853 69.4942   1
   2  -1 -13 790.294 100.691   4
  -2  -1  13 769.708 69.4237   1
   2  -1 -13 990.985 79.9640   6
  -2  -1  13 827.941 79.0466   6
   2   1 -13 851.578 117.954   6
   2  -1 -13 810.838 66.3027   2
   2  -1 -13 744.903 67.9947   1
   2  -1 -12 25396.8 380.444   3
   2   1 -12 25674.8 420.309   3
   2   1 -12 25327.4 482.200   6
   2  -1 -12 26649.6 294.255   1
  -2  -1  12 26038.9 327.862   6
  -2   1  12 25499.0 309.046   1
   2  -1 -12 26001.6 411.457   4
   2  -1 -12 25695.2 303.164   6
  -2  -1  12 26712.3 308.078   1
   2  -1 -11 3244.62 142.555   3
   2   1 -11 3894.16 167.992   3
   2  -1 -11 3836.61 109.973   1
  -2  -1  11 3793.64 121.622   1
  -2   1  11 3602.66 125.908   1
   2   1 -11 3960.58 203.279   6
  -2  -1  11 3670.50 135.170   6
   2   1 -11 3565.52 156.693   2
   2  -1 -11 3611.36 118.188   6
  -2  -1  10 45313.8 465.350   3
   2  -1 -10 45776.0 468.375   3
   2   1 -10 48675.5 624.000   6
   2   1 -10 46108.8 537.137   3
   2  -1 -10 46899.4 340.418   1
   2   1 -10 46566.2 502.163   2
  -2  -1  10 47923.2 402.165   1
  -2  -1  10 47511.2 451.912   6
   2  -1 -10 47225.0 363.828   6
  -2   1  10 48172.1 415.640   1
  -2   1  10 45855.4 497.473   3
   2  -1  -9 42967.8 441.606   3
  -2  -1   9 45035.2 454.251   6
   2   1  -9 42865.3 509.019   3
   2   1  -9 45168.1 589.733   6
  -2  -1   9 43280.1 376.807   1
   2  -1  -9 43108.5 317.752   6
   2  -1  -9 41884.6 310.059   1
   2   1  -9 43524.0 464.698   2
  -2   1   9 43458.1 451.276   3
  -2   1   9 43609.3 401.817   1
  -2  -1   9 43504.7 440.441   3
   2  -1  -8 37882.1 396.098   3
   2   1  -8 38402.7 474.077   3
  -2  -1   8 40969.6 425.392   3
   2  -1  -8 38850.2 279.652   6
   2   1  -8 39337.5 540.325   6
   2   1  -8 39083.5 418.745   2
  -2  -1   8 35954.6 337.181   1
   2  -1  -8 39046.4 286.854   1
  -2   1   8 37700.0 395.688   3
  -2   1   8 39133.4 377.894   1
  -2  -1   8 38145.7 416.804   6
   2  -1  -7 9433.73 124.935   6
   2  -1  -7 9189.08 192.243   3
  -2  -1   7 9460.70 205.226   3
   2   1  -7 8219.75 228.443   3
  -2  -1   7 9573.85 173.014   1
  -2   1   7 9194.35 189.751   3
   2  -1  -7 10323.5 152.555   1
   2   1  -7 8988.46 196.226   2
  -2   1   7 9669.80 192.693   1
  -2  -1   7 9030.17 211.842   6
  -2   1   6 82353.0 515.792   3
   2  -1  -6 82777.9 530.863   3
  -2  -1   6 82960.3 591.208   3
   2   1  -6 79836.0 667.323   3
  -2  -1   6 82136.4 472.414   1
  -2  -1   6 81675.6 634.196   6
   2  -1  -6 83027.0 325.322   6
   2  -1  -6 85528.3 421.617   1
   2   1  -6 81807.1 541.186   2
  -2   1   6 80875.5 546.425   1
  -2   1   5 13708.6 200.654   3
  -2  -1   5 14431.1 282.079   6
   2  -1  -5 13738.4 216.208   3
   2  -1  -5 14128.3 119.528   6
   2  -1  -5 13267.0 168.962   1
  -2  -1   5 14032.7 193.679   1
  -2   1   5 14357.7 234.442   1
   2   1  -5 14242.2 219.088   2
  -2   1   4 93223.5 479.482   3
  -2  -1   4 93251.7 653.410   3
   2  -1  -4 95914.6 516.772   3
   2   1  -4 91637.9 519.631   2
   2  -1  -4 98017.2 504.758   1
  -2   1   4 96214.7 617.902   1
  -2   1   3 23135.2 223.773   3
   2  -1  -3 23191.5 247.197   3
  -2  -1   3 23590.5 232.024   1
   2   1  -3 22853.3 244.886   2
  -2   1   3 22927.8 313.183   1
  -2   1   2 6418.10 114.975   3
   2  -1  -2 6560.39 145.120   1
  -2  -1   2 6356.54 118.377   1
  -2   1   2 6322.60 171.895   1
   2  -1  -2 6590.53 132.884   3
   2   1  -2 6707.61 128.795   2
   2  -1  -1 118.263 46.8065   3
   2   1  -1 157.471 34.0643   2
   2  -1  -1 43.8161 49.9035   1
   2   1  -1 71.2197 40.1950   1
  -2   1   1 104.910 73.1546   1
  -2   1   0 22344.9 163.397   6
  -2   1   0 22060.2 191.820   3
  -2   1   0 21290.9 326.551   1
  -2  -1   0 21803.9 188.890   1
   2   1   0 20737.0 225.227   1
   2   1   0 21630.1 203.630   2
   2  -1   0 21607.9 281.383   1
  -2  -1  -1 2145.39 61.5273   1
  -2   1  -1 2016.97 68.1118   3
  -2   1  -1 2075.95 131.685   1
  -2   1  -1 2095.16 57.8550   6
   2   1   1 1779.30 70.6816   1
   2  -1   1 1863.25 104.611   1
  -2   1  -2 14298.4 154.249   6
   2  -1   2 14600.2 249.759   1
  -2   1  -2 14926.9 300.870   1
   2   1   2 14762.3 166.998   1
  -2   1  -2 14634.9 201.902   5
  -2  -1  -2 15340.0 147.541   1
   2  -1   3 2093.79 114.232   1
  -2   1  -3 2039.61 68.1889   6
  -2   1  -3 2118.21 135.042   1
   2   1   3 1913.52 63.9852   1
  -2  -1  -3 2109.30 59.5892   1
  -2   1  -3 2013.36 87.9979   5
   2  -1   4 4438.39 154.988   1
  -2   1  -4 4329.69 187.344   1
  -2   1  -4 4150.44 99.8582   6
   2   1   4 4536.45 83.8936   1
   2  -1   4 4303.08 149.224   4
  -2  -1  -4 4236.54 81.2092   1
   2  -1   5 11279.2 244.240   1
  -2   1  -5 10453.7 278.705   1
   2   1   5 10933.4 121.907   1
   2  -1   5 10816.2 213.863   5
  -2  -1  -5 11089.7 244.068   5
  -2   1  -5 10481.2 168.815   6
   2  -1   5 10970.3 245.990   4
  -2  -1  -5 10893.4 138.946   1
   2   1   6 7360.58 96.4241   1
   2  -1   6 7721.38 217.743   1
   2  -1   6 6616.56 209.007   2
  -2   1  -6 7135.11 243.618   1
  -2  -1  -6 6587.51 202.107   5
   2  -1   6 7476.45 214.326   4
   2  -1   6 6754.55 179.394   5
  -2   1  -6 6692.90 143.596   3
  -2  -1  -6 7271.49 123.892   1
  -2   1  -6 7023.55 151.701   6
  -2  -1  -7 12971.4 175.949   1
   2   1   7 12170.5 266.369   4
  -2   1  -7 13188.8 213.979   6
   2   1   7 13693.3 121.932   1
   2  -1   7 14249.0 293.340   1
  -2  -1  -7 13847.1 292.491   5
   2  -1   7 12777.7 292.901   4
  -2   1  -7 13036.7 329.092   1
   2  -1   7 13397.9 258.771   5
  -2   1  -7 12910.5 202.746   3
   2  -1   7 13355.1 292.722   2
  -2  -1  -8 1180.71 72.5984   1
   2  -1   8 1115.06 111.240   1
  -2   1  -8 1116.30 84.1206   6
   2  -1   8 1121.67 110.907   4
   2   1   8 997.446 103.026   5
   2  -1   8 933.224 89.6262   5
   2   1   8 1072.65 37.3124   1
   2  -1   8 949.547 105.435   2
   2   1   8 1156.51 106.560   4
   2   1   8 820.929 50.9769   2
   2   1   9 3536.16 58.5327   1
   2  -1   9 3617.92 164.910   1
  -2  -1  -9 3587.84 109.946   1
   2   1   9 3440.37 175.131   5
   2  -1   9 3239.51 156.957   2
   2  -1   9 3758.58 160.796   5
  -2   1  -9 3629.71 135.256   6
   2  -1   9 3713.49 179.807   4
  -2  -1  -9 3298.02 174.338   3
  -2   1  -9 3335.82 116.309   3
   2   1   9 3172.64 156.597   4
   2   1  10 12247.8 103.478   1
   2   1  10 13135.0 309.377   4
  -2  -1 -10 12612.6 204.216   1
  -2  -1 -10 14087.2 335.318   3
   2  -1  10 13075.7 292.102   1
  -2   1 -10 12978.6 250.501   6
   2  -1  10 13166.8 296.570   2
   2  -1  10 13661.5 339.438   4
   2  -1  10 12913.5 291.895   5
  -2   1 -10 13086.1 224.551   3
   2  -1  11-20.2104 70.8359   2
  -2  -1 -11 61.6438 87.5104   3
  -2   1 -11-6.14480 48.6510   3
  -2   1 -11-26.2429 58.0262   6
   2  -1  11 9.57126 77.5526   1
   2   1  11 13.3158 72.9932   4
   2   1  11 19.8693 12.9524   1
   2  -1  11-4.16662 75.7074   4
  -2   1 -12 714.236 87.3874   6
   2  -1  12 822.915 102.994   1
   2  -1  12 720.122 111.555   4
   2   1  12 881.141 114.785   4
   2  -1  12 786.463 100.092   2
  -2  -1 -12 783.572 114.931   3
  -2   1 -12 969.370 79.7112   3
   2  -1  13 595.957 95.1940   1
  -2   1 -13 643.260 89.5242   6
   2   1  13 650.550 111.360   4
   2  -1  13 523.549 83.6151   2
   2  -1  13 567.467 109.591   4
  -2  -1 -13 772.122 111.087   3
  -2   1 -13 689.074 71.8523   3
   2   1  14 1890.91 156.180   4
   2  -1  14 1750.01 134.966   1
   2  -1  14 1888.80 127.762   2
  -2   1 -14 1828.66 131.519   6
   2  -1  14 1788.95 159.558   4
  -2  -1 -14 1827.89 148.435   3
  -2   1 -14 1834.18 106.482   3
   2  -1  15 56.1884 65.0865   2
  -2  -1 -15-109.251 88.5907   3
   2  -1  15 90.9493 99.3600   1
  -2   1 -15 36.5934 50.8941   3
  -2   1 -15 35.6052 73.6227   6
   2   1  15-34.8101 86.1905   4
   2  -1  15 194.686 108.474   4
   2  -1  16 3616.73 189.906   1
  -2  -1 -16 3780.36 200.890   3
  -2   1 -16 3446.67 183.682   6
   2   1  16 3666.45 212.720   4
   2  -1  16 3964.91 231.286   4
   2  -1  16 3558.95 157.110   2
  -2   1 -16 3704.71 153.767   3
   2  -1  17 2561.93 165.405   1
  -2   1 -17 2663.00 172.134   6
   2  -1  17 2676.04 209.775   4
   2   1  17 2602.95 193.328   4
   2  -1  17 2864.26 142.621   2
  -2  -1 -17 2719.66 180.068   3
  -2   1 -17 2865.67 143.674   3
   2  -1  18 813.679 121.042   1
  -2   1 -18 1097.96 133.603   6
   2  -1  18 1098.86 99.6188   2
   2   1  18 838.417 133.364   4
   2  -1  18 982.098 139.630   4
  -2   1 -18 985.125 98.5022   3
  -2  -1 -18 940.774 121.603   3
   2  -1  19 165.114 65.7223   2
  -2  -1 -19 128.408 96.6823   3
   2  -1  19 395.518 112.891   1
  -2   1 -19 149.619 97.5026   6
  -2   1 -19 259.417 82.4952   3
   2  -1  19 302.006 133.278   4
   2   1  19 254.296 110.986   4
  -2  -1 -20 151.208 97.8243   3
  -2   1 -20-3.27976 62.1086   3
   2  -1  20-90.8509 66.4602   2
  -2   1 -20 36.5615 99.7749   6
   2  -1  20-4.56750 126.700   4
   2   1  20 27.1448 103.491   4
   2  -1  21 194.926 131.032   4
  -2  -1 -21-25.3806 99.6193   3
   2  -1  21-5.80866 53.2641   2
  -2   1 -21-27.9126 78.3646   3
  -2   1 -21 51.9949 111.541   6
   2   1  21-144.265 126.158   4
   2  -1  22 3889.26 146.723   2
  -2   1 -22 4125.68 263.513   6
   2   1  22 3901.63 262.805   4
   2  -1  22 4135.35 276.825   4
  -2   1 -22 4344.94 196.394   3
  -2  -1 -22 4171.17 228.245   3
  -2   1 -23 3787.03 194.234   3
  -2  -1 -23 4015.51 225.353   6
   2   1  23 4217.15 285.874   4
   2  -1  23 4287.34 292.438   4
  -2  -1 -23 4326.70 230.008   3
  -2  -1 -24 287.374 113.507   3
  -2   1 -24 433.852 110.003   3
  -2  -1 -24 436.242 120.533   6
   2   1  24 400.622 151.916   4
   2  -1  24 354.561 160.534   4
  -2   1 -25 1412.66 140.508   3
   2   1  25 1614.48 204.219   4
  -2  -1 -25 1479.17 174.550   6
  -2  -1 -25 1334.88 168.600   3
  -2  -1 -26 6329.12 289.180   3
  -2   1 -26 5820.03 347.858   6
   2  -1  26 5829.80 364.693   4
   2   1  26 6080.39 347.441   4
  -2  -1 -26 5503.72 289.150   6
  -2   1 -26 5857.94 261.835   3
   2  -1  27 38.3317 160.731   4
  -2  -1 -27 57.0830 112.781   3
  -2   1 -27-87.6795 116.763   3
  -2  -1 -27-175.663 138.880   6
   2   1  27 174.188 167.213   4
  -2   1 -27 19.0768 163.349   6
  -2   1 -28 1237.18 157.680   3
  -2   1 -28 1684.35 251.583   6
  -2  -1 -28 1267.48 190.314   6
   2   1  28 1169.00 226.873   4
  -2  -1 -28 1084.49 173.595   3
   2  -1  28 1472.11 239.787   4
  -2   1 -29 887.572 164.762   3
  -2   1 -29 926.874 230.048   6
  -2  -1 -29 1016.48 167.440   3
  -2  -1 -29 1308.43 201.538   6
   2   1  29 1609.34 249.750   4
   2  -1  29 1460.02 246.796   4
   2  -2 -29 2756.10 251.087   3
   2   2 -29 2321.55 264.248   3
   2   2 -29 3154.68 366.493   6
   2  -2 -29 2335.69 244.400   6
   2  -2 -28 328.139 143.825   3
   2   2 -28 379.777 222.629   6
   2   2 -28 678.108 183.387   3
   2  -2 -27 3448.99 246.984   3
   2   2 -27 3885.92 280.185   3
   2   2 -27 3756.08 360.158   6
   2  -2 -26 1952.95 196.754   3
   2   2 -26 2221.26 227.310   3
  -2  -2  26 1721.81 112.235   1
   2  -2 -26 2311.26 213.203   6
   2   2 -26 2147.32 293.857   6
   2   2 -25 1786.02 197.597   3
   2  -2 -25 1322.73 166.526   6
   2   2 -25 1602.28 255.500   6
   2  -2 -25 2001.46 190.176   3
   2  -2 -24 28.1863 97.4424   6
   2  -2 -24 107.333 105.824   3
   2   2 -24-39.3154 127.499   3
   2   2 -24-35.8132 175.228   6
  -2  -2  24 64.1154 58.7878   1
   2  -2 -23 322.302 112.805   3
   2   2 -23 543.629 137.781   3
   2  -2 -23 497.759 105.407   6
   2   2 -23 203.119 176.471   6
  -2  -2  23 622.401 85.6764   1
  -2   2  23 615.454 116.344   1
   2  -2 -22 4744.25 239.452   3
  -2   2  22 5149.00 208.899   1
   2   2 -22 5291.36 358.898   6
   2   2 -22 5527.21 276.133   3
   2  -2 -22 4902.49 222.916   6
  -2  -2  22 5004.27 173.499   1
   2  -2 -21 129.690 90.4185   3
   2  -2 -21 71.8253 80.3417   6
  -2   2  21 276.182 95.6552   1
   2   2 -21 209.041 162.369   6
  -2  -2  21 238.786 65.2247   1
   2   2 -21 170.847 112.391   3
  -2   2  20 655.086 104.912   1
   2  -2 -20 592.021 90.4590   6
   2  -2 -20 363.500 100.297   3
   2   2 -20 598.685 167.872   6
   2   2 -20 512.367 118.964   3
  -2  -2  20 329.055 68.1317   1
   2  -2 -19 4286.60 212.632   3
  -2   2  19 4498.55 189.662   1
   2   2 -19 4339.37 236.405   3
   2  -2 -19 4532.85 180.075   6
  -2  -2  19 4662.49 170.128   1
   2   2 -19 4301.19 290.124   6
  -2   2  18 23026.0 395.457   1
   2   2 -18 23172.4 489.695   3
  -2  -2  18 22624.5 361.666   1
   2   2 -18 24626.6 636.365   6
   2  -2 -18 23864.4 448.949   3
   2  -2 -18 23687.7 368.074   6
   2   2 -17 20794.8 452.064   3
   2  -2 -17 21213.5 325.860   6
   2   2 -17 21782.9 585.855   6
   2  -2 -17 20871.4 305.349   1
  -2  -2  17 20703.6 345.879   1
  -2   2  17 19656.4 357.341   1
   2  -2 -17 21175.7 412.443   3
   2  -2 -16 2077.34 141.256   3
  -2  -2  16 2019.58 120.428   1
  -2   2  16 1855.76 125.405   1
   2   2 -16 2241.75 164.478   3
   2  -2 -16 1942.66 99.0042   1
   2   2 -16 2194.31 206.494   6
  -2  -2  16 2019.24 119.537   2
  -2   2  15 15609.7 312.986   1
   2  -2 -15 15560.3 336.501   3
   2   2 -15 15348.5 379.995   3
  -2  -2  15 15451.5 291.104   2
   2  -2 -15 15908.7 232.715   1
  -2  -2  15 15937.0 300.800   1
  -2   2  14 1197.27 108.055   1
   2   2 -14 1411.11 138.162   3
   2   2 -14 1504.91 175.378   6
   2  -2 -14 1196.10 70.1886   1
   2  -2 -14 1228.99 110.820   3
  -2  -2  14 1104.59 91.9770   2
   2  -2 -14 1156.09 105.374   4
  -2  -2  14 1384.69 101.929   1
   2  -2 -13 40674.5 507.169   3
  -2   2  13 37928.5 477.329   1
   2  -2 -13 40275.0 322.033   1
   2   2 -13 42178.5 592.399   3
  -2  -2  13 39392.9 461.543   1
   2   2 -13 40264.3 712.272   6
   2  -2 -13 38491.2 488.700   4
  -2  -2  13 38664.0 451.682   2
   2  -2 -12 56350.6 575.971   3
   2   2 -12 55912.7 683.787   3
   2   2 -12 55772.6 826.603   6
   2  -2 -12 57041.4 375.499   1
  -2   2  12 56569.8 580.687   1
   2  -2 -12 56483.8 572.800   4
  -2  -2  12 55791.2 531.568   2
   2  -2 -11 17447.0 313.027   3
   2   2 -11 18079.5 385.203   3
  -2  -2  11 17644.4 353.702   6
  -2  -2  11 17761.1 297.116   2
   2  -2 -11 18301.9 214.437   1
   2  -2 -11 17262.2 303.667   4
   2   2 -11 17335.0 454.338   6
   2  -2 -10 2322.40 121.461   3
  -2   2  10 2467.02 137.267   1
   2   2 -10 2308.26 157.189   3
  -2  -2  10 2366.61 149.685   6
  -2  -2  10 2528.29 121.019   2
   2  -2 -10 2614.28 87.6708   1
   2  -2  -9 1595.19 102.077   3
  -2   2   9 1295.64 110.556   1
  -2  -2   9 1426.46 101.151   3
  -2   2   9 1238.02 107.756   3
   2   2  -9 1315.62 116.951   2
   2  -2  -9 1263.98 66.2444   1
  -2  -2   9 1472.14 127.592   6
  -2  -2   9 1189.03 90.9021   2
   2   2  -9 1370.37 126.216   3
   2  -2  -8 57.6425 47.1905   1
   2   2  -8 42.7773 68.5395   2
  -2   2   8 65.2249 69.7154   3
   2  -2  -8 22.2546 51.2920   3
  -2  -2   8 41.5221 67.8982   3
  -2  -2   8 25.0169 54.5537   2
  -2  -2   8 81.7498 86.2583   6
  -2   2   8 186.603 86.4320   1
  -2  -2   7 41.3671 66.3812   3
   2  -2  -7-0.47496 48.2390   1
   2   2  -7 91.5303 66.6784   2
   2  -2  -7 64.2902 52.6161   3
  -2  -2   7 69.4527 53.2377   2
  -2  -2   7 117.150 101.371   6
  -2   2   7 70.2727 62.2303   3
  -2   2   7 62.6633 80.2050   1
   2  -2  -6 4552.61 132.469   3
  -2   2   6 4740.08 191.080   1
  -2  -2   6 4822.98 178.584   3
  -2  -2   6 4139.46 205.540   6
   2   2  -6 4310.17 167.413   2
  -2  -2   6 4599.63 147.645   2
   2  -2  -6 4551.68 143.990   1
  -2   2   6 4394.36 146.196   3
  -2  -2   5 6350.57 209.197   3
  -2   2   5 7385.74 242.848   1
   2   2  -5 7156.18 204.891   2
  -2  -2   5 6404.32 163.247   2
   2  -2  -5 7017.73 148.642   3
   2  -2  -5 6859.61 176.981   1
  -2   2   5 6384.91 161.754   3
   2  -2  -4 5246.81 121.554   3
  -2   2   4 5144.43 207.474   1
   2   2  -4 5354.22 169.634   2
  -2  -2   4 5310.34 145.155   2
  -2   2   4 5364.98 139.114   3
   2  -2  -4 5779.91 177.467   1
   2  -2  -3 11996.7 167.326   3
  -2   2   3 11312.9 296.427   1
   2   2  -3 11484.1 233.979   2
  -2  -2   3 11818.4 200.735   2
  -2   2   3 11619.9 183.658   3
   2  -2  -2 4549.14 96.4909   3
   2  -2  -2 4490.75 169.024   1
  -2  -2   2 4941.43 127.815   2
  -2   2   2 4407.60 199.112   1
   2   2  -2 4554.21 150.916   2
   2  -2  -2 4425.15 115.376   6
  -2   2   2 4590.89 109.162   3
   2  -2  -1 25293.3 206.685   3
  -2   2   1 26056.5 455.851   1
   2  -2  -1 26174.1 250.756   6
   2   2  -1 26110.4 325.536   2
  -2  -2   1 26412.4 273.100   2
  -2   2   1 25722.4 220.942   3
   2  -2   0 2844.69 66.8372   3
   2  -2   0 2952.29 155.626   1
   2  -2   0 2951.36 88.9340   6
  -2   2   0 2899.22 66.1422   5
   2   2   0 2729.86 110.925   2
  -2  -2   0 3132.82 95.2175   2
  -2   2   0 3013.19 70.8464   3
  -2  -2  -1 7546.89 150.468   1
  -2   2  -1 7900.30 110.501   5
   2  -2   1 6914.57 100.174   3
   2  -2   1 8086.21 247.762   1
   2  -2   1 8017.01 144.594   6
  -2  -2  -1 7998.62 136.497   2
  -2   2  -1 7937.30 273.946   1
   2   2   1 7634.47 166.139   2
  -2   2  -1 7422.79 190.002   6
  -2   2  -1 7526.61 91.5319   3
   2  -2   2 9314.30 200.741   4
  -2  -2  -2 9810.76 162.065   1
   2  -2   2 10156.3 280.276   1
   2  -2   2 9562.16 154.443   6
  -2   2  -2 9295.41 211.080   6
  -2   2  -2 10247.1 318.492   1
   2   2   2 8932.34 172.930   2
  -2  -2  -2 9774.97 140.982   2
  -2  -2  -3 1552.41 66.9124   1
   2  -2   3 1689.03 147.365   1
   2  -2   3 1508.22 71.0446   6
  -2   2  -3 1401.05 99.5486   6
  -2   2  -3 1557.09 156.913   1
   2  -2   3 1470.14 98.7894   4
   2   2   3 1519.81 79.0136   2
  -2   2  -4 109.409 119.570   1
   2   2   4 357.115 46.8078   2
   2  -2   4 384.798 52.8490   6
  -2  -2  -4 402.700 41.0403   1
   2  -2   4 321.170 103.481   1
  -2   2  -4 358.986 73.4844   6
   2  -2   4 328.319 71.1813   4
   2  -2   4 369.644 52.3360   5
   2  -2   4 259.061 94.5718   2
   2  -2   5 4147.27 205.046   1
  -2  -2  -5 4217.23 173.186   5
   2  -2   5 3991.40 114.529   6
   2  -2   5 3911.03 124.698   5
  -2   2  -5 3836.14 225.117   1
   2  -2   5 3940.68 159.252   4
  -2  -2  -5 3919.27 81.2091   1
   2   2   5 3800.21 102.576   2
   2  -2   5 4085.72 201.255   2
  -2   2  -5 3669.69 152.439   6
  -2   2  -6 4316.07 57.0437   3
   2   2   6 4735.05 108.067   2
  -2   2  -6 4626.83 172.551   6
   2  -2   6 5077.29 228.566   1
   2  -2   6 4873.95 148.444   5
  -2  -2  -6 4873.99 81.6356   1
   2  -2   6 4977.81 184.509   4
   2  -2   6 5040.96 220.594   2
  -2  -2  -6 4791.53 181.496   5
  -2   2  -7 192.610 23.0204   3
  -2  -2  -7 202.185 24.7248   1
   2  -2   7 211.640 56.8617   5
   2  -2   7 298.142 123.564   1
   2   2   7 190.688 32.2311   2
   2  -2   7 339.630 83.3804   4
  -2  -2  -7 235.786 68.3307   5
   2  -2   7 213.923 95.1341   2
   2   2   8 759.305 93.5513   4
  -2   2  -8 864.960 42.5135   3
  -2  -2  -8 680.992 96.0735   5
   2  -2   8 867.524 114.697   2
  -2   2  -8 817.349 98.1770   4
   2  -2   8 648.446 94.9768   4
  -2  -2  -8 727.993 33.4397   1
  -2   2  -8 720.925 95.3747   6
  -2   2  -9 6931.31 115.264   3
  -2   2  -9 6649.28 218.442   6
   2  -2   9 6170.25 244.027   2
   2  -2   9 6483.15 236.200   4
   2   2   9 6765.24 212.381   4
  -2  -2  -9 6648.11 98.0600   1
   2  -2   9 6387.88 265.422   1
  -2   2 -10 1865.01 71.0302   3
  -2  -2 -10 1570.31 51.4012   1
   2  -2  10 2168.15 174.119   1
   2  -2  10 2100.10 159.042   2
   2   2  10 1929.62 126.879   4
   2  -2  10 1973.68 149.528   4
  -2  -2 -10 1513.78 154.462   3
  -2   2 -10 2006.35 138.362   6
  -2   2 -11 2085.92 80.9555   3
  -2   2 -11 2335.22 150.629   6
   2  -2  11 2083.53 155.784   2
   2  -2  11 2190.49 179.430   1
   2   2  11 1960.00 132.747   4
   2  -2  11 2394.90 163.012   4
  -2  -2 -11 2140.79 168.691   3
  -2   2 -12 13794.4 205.425   3
  -2   2 -12 13908.8 348.564   6
   2   2  12 13869.0 337.005   4
   2  -2  12 13841.6 383.897   1
   2  -2  12 14251.8 377.075   4
  -2  -2 -12 13647.8 372.587   3
   2  -2  12 13949.2 358.862   2
  -2   2 -13 5362.54 138.440   3
  -2  -2 -13 5258.56 249.632   3
   2  -2  13 5497.82 261.482   1
   2  -2  13 5215.49 231.973   2
   2   2  13 4822.83 216.728   4
  -2   2 -13 5710.44 239.644   6
   2  -2  13 5018.34 241.637   4
  -2   2 -14 1443.06 85.8080   3
   2  -2  14 1379.64 142.207   2
   2  -2  14 1579.30 180.173   1
   2  -2  14 1505.93 148.429   4
  -2   2 -14 1609.46 151.808   6
   2   2  14 1455.01 138.065   4
  -2  -2 -14 1720.73 165.680   3
   2  -2  15 120.307 86.4182   2
   2  -2  15 96.0073 125.154   1
  -2  -2 -15 7.35864 98.3736   3
  -2   2 -15 69.0902 48.6464   3
  -2   2 -15 37.5197 95.3125   6
   2   2  15 42.3054 83.6925   4
   2  -2  15 37.4337 89.7629   4
  -2   2 -16 900.542 78.3965   3
  -2  -2 -16 739.367 134.722   3
  -2   2 -16 901.927 136.905   6
   2   2  16 934.178 124.836   4
   2  -2  16 995.307 130.052   2
   2  -2  16 1047.32 149.867   4
   2  -2  16 1012.88 171.249   1
  -2   2 -17 7413.22 307.614   6
   2  -2  17 7217.91 262.071   2
  -2   2 -17 6886.61 192.338   3
   2   2  17 7418.70 291.210   4
   2  -2  17 6969.64 314.455   4
  -2  -2 -17 7345.59 306.724   3
  -2   2 -18 1077.26 162.280   6
   2   2  18 1187.53 152.825   4
   2  -2  18 1167.79 170.781   4
   2  -2  18 959.107 121.978   2
  -2  -2 -18 928.095 145.217   3
  -2   2 -18 1212.61 100.458   3
   2  -2  19 99.1357 86.7176   2
  -2  -2 -19-50.4261 101.923   3
  -2   2 -19 37.0274 67.3813   3
   2   2  19 170.025 105.320   4
  -2   2 -19 109.483 117.032   6
   2  -2  19 20.6378 117.527   4
  -2   2 -20 1890.56 130.900   3
   2   2  20 1587.22 176.651   4
   2  -2  20 2090.95 211.609   4
   2  -2  20 1730.71 142.979   2
  -2  -2 -20 2033.09 183.892   3
  -2   2 -20 1775.00 199.420   6
  -2   2 -21 12966.5 307.365   3
  -2   2 -21 12875.4 452.403   6
   2  -2  21 12898.3 458.030   4
   2  -2  21 13429.2 332.692   2
   2   2  21 13244.6 429.798   4
  -2  -2 -21 12844.1 397.083   3
  -2   2 -22 620.923 99.2373   3
   2  -2  22 680.235 158.066   4
   2   2  22 869.242 161.759   4
   2  -2  22 948.599 111.163   2
  -2  -2 -22 816.070 147.266   3
   2   2  23-57.5022 131.808   4
   2  -2  23-40.4094 134.820   4
  -2  -2 -23 40.8635 120.417   3
   2  -2  23 126.283 79.0201   2
  -2   2 -23-100.785 85.9765   3
  -2  -2 -24 203.615 126.865   3
  -2   2 -24 111.409 91.4875   3
   2   2  24 212.074 132.364   4
   2  -2  24 157.264 143.129   4
  -2   2 -24-100.208 171.672   6
   2  -2  25-196.049 158.732   4
  -2  -2 -25 45.2377 126.226   3
  -2   2 -25 60.3551 176.967   6
  -2   2 -25 92.9622 95.6019   3
   2   2  25-45.1633 128.911   4
  -2  -2 -26 761.434 155.823   3
   2   2  26 512.396 174.781   4
  -2   2 -26 426.830 192.052   6
  -2   2 -26 617.041 130.679   3
   2  -2  26 475.273 180.053   4
  -2  -2 -27 234.331 135.486   3
  -2  -2 -27 278.189 124.008   6
   2   2  27 511.550 173.157   4
   2  -2  27 112.787 166.430   4
  -2   2 -27 212.967 193.511   6
  -2  -2 -28 545.122 145.576   3
   2   2  28 523.448 180.771   4
  -2  -2 -28 284.164 139.977   6
  -2   2 -28 223.815 200.049   6
   2  -2  28 565.791 205.281   4
   2  -3 -29 5217.48 311.431   6
   2   3 -29 6416.74 506.772   6
   2   3 -29 6034.96 391.633   3
   2  -3 -28 2477.43 239.138   3
   2  -3 -28 2407.73 208.609   6
   2   3 -28 2960.20 287.367   3
   2   3 -28 2770.75 363.420   6
   2  -3 -27 6326.19 323.828   3
   2   3 -27 7021.80 387.674   3
   2  -3 -27 6258.22 294.578   6
   2   3 -27 6961.73 499.831   6
  -2  -3  27 6053.60 218.549   1
   2  -3 -26 448.985 141.569   3
   2   3 -26 580.556 186.960   3
   2  -3 -26 211.367 107.878   6
   2   3 -26 270.335 227.611   6
  -2  -3  26 426.192 87.4914   1
   2   3 -25 1763.15 223.138   3
   2  -3 -25 1195.01 137.971   6
   2   3 -25 1109.69 268.107   6
  -2  -3  25 1288.52 120.636   1
   2  -3 -25 1369.47 170.376   3
   2  -3 -24 1750.73 177.698   3
   2   3 -24 1767.00 283.598   6
   2   3 -24 1608.61 201.687   3
  -2  -3  24 1804.66 138.741   1
   2  -3 -24 1656.63 148.867   6
   2  -3 -23 3372.08 184.210   6
   2   3 -23 3175.94 250.013   3
   2   3 -23 3912.42 365.852   6
  -2  -3  23 3546.32 176.499   1
   2  -3 -23 3586.45 222.918   3
   2   3 -22 545.932 142.657   3
   2   3 -22 470.433 195.599   6
   2  -3 -22 969.580 111.770   6
   2  -3 -22 600.834 130.925   3
  -2  -3  22 760.765 107.092   1
   2   3 -21 1138.97 174.572   3
  -2   3  21 662.468 131.261   1
   2  -3 -21 777.070 125.301   3
   2   3 -21 787.176 203.625   6
  -2  -3  21 797.991 107.571   1
  -2  -3  21 984.691 105.532   2
   2   3 -20 668.188 146.368   3
   2  -3 -20 284.450 98.8768   3
  -2   3  20 241.876 108.926   1
  -2  -3  20 231.700 78.2880   2
   2   3 -20 445.312 199.878   6
  -2  -3  20 433.743 100.214   1
   2   3 -19 1191.18 164.210   3
  -2  -3  19 852.997 105.418   1
  -2  -3  19 715.067 98.7704   2
   2  -3 -19 573.595 109.981   3
  -2   3  19 806.621 131.024   1
   2   3 -19 724.283 193.574   6
   2  -3 -18 5876.83 247.291   3
   2   3 -18 5696.42 278.126   3
  -2   3  18 5975.15 246.430   1
   2   3 -18 5958.20 361.529   6
  -2  -3  18 5380.31 210.637   2
   2  -3 -17 5452.84 232.155   3
  -2   3  17 5415.72 238.888   1
   2  -3 -17 4722.19 134.995   1
   2   3 -17 5663.80 351.952   6
  -2  -3  17 5521.51 208.732   2
   2   3 -17 5696.16 272.825   3
   2  -3 -16 57023.0 685.739   3
   2   3 -16 58136.5 803.557   3
   2  -3 -16 55360.7 645.304   4
  -2   3  16 57585.6 709.047   1
   2   3 -16 58652.4 1020.92   6
   2  -3 -16 54914.7 401.515   1
  -2  -3  16 58275.3 638.761   2
   2  -3 -15 10301.7 288.794   3
  -2   3  15 10369.2 310.719   1
   2  -3 -15 10094.7 173.503   1
   2  -3 -15 9588.25 261.359   4
  -2  -3  15 9680.69 265.963   2
   2  -3 -14 42647.1 557.500   3
   2  -3 -14 42048.1 355.130   1
  -2  -3  14 42356.8 542.754   2
  -2   3  14 41374.7 601.271   1
   2  -3 -13 30.2457 35.6185   1
   2  -3 -13-92.6457 70.1936   3
  -2  -3  13 14.7164 63.4347   2
   2  -3 -13-43.0936 60.0431   4
  -2   3  13 89.5066 95.5559   1
   2  -3 -12 202.707 44.7145   1
   2  -3 -12 172.906 68.9550   3
  -2  -3  12 93.4169 62.5452   2
   2  -3 -12 125.607 57.0834   4
  -2   3  12 108.264 90.1254   1
  -2   3  11 743.369 121.996   1
   2  -3 -11 722.368 72.6705   4
  -2  -3  11 759.648 92.4412   2
   2  -3 -11 778.077 91.3553   3
   2  -3 -10 337.582 69.7893   3
  -2  -3  10 355.172 74.0910   2
   2  -3 -10 423.362 66.5126   1
   2  -3 -10 304.465 54.8173   4
   2  -3  -9 14966.2 285.141   3
  -2   3   9 15324.6 384.010   1
   2  -3  -9 14874.2 232.934   4
  -2  -3   9 14363.7 310.960   2
   2  -3  -9 14930.9 274.787   1
   2  -3  -8 3690.87 150.824   1
  -2  -3   8 3509.07 158.904   2
  -2   3   8 3684.74 176.267   3
   2  -3  -8 3885.38 147.601   3
  -2  -3   7 15983.2 345.188   3
  -2  -3   7 15954.6 434.928   6
  -2   3   7 16204.6 399.468   1
   2  -3  -7 15616.0 266.828   3
  -2  -3   7 15586.4 311.078   2
  -2   3   7 15840.2 328.722   3
   2  -3  -7 15531.0 306.929   1
   2  -3  -6 2973.84 157.675   1
  -2  -3   6 3449.30 154.952   2
  -2  -3   6 3197.98 172.065   3
  -2   3   6 3368.63 201.705   1
  -2  -3   6 3174.08 216.269   6
   2   3  -6 3264.32 183.021   2
  -2   3   6 3439.29 159.514   3
   2  -3  -6 3442.25 124.489   3
   2  -3  -5 6221.08 211.489   1
   2   3  -5 5658.16 221.976   2
  -2  -3   5 5853.55 188.188   2
  -2   3   5 6460.13 275.071   1
   2  -3  -5 5911.27 151.421   3
  -2   3   5 5768.87 186.589   3
   2   3  -4 493.976 101.770   2
  -2   3   4 460.668 78.5389   3
  -2   3   4 601.370 130.854   1
   2  -3  -4 601.677 62.0592   3
  -2  -3   4 528.769 79.4106   2
   2  -3  -4 588.575 105.167   1
   2  -3  -3 20538.2 241.115   3
  -2   3   3 20152.7 471.062   1
   2  -3  -3 20948.9 404.219   1
   2   3  -3 20110.0 381.885   2
  -2  -3   3 19861.5 320.687   2
  -2   3   3 19470.5 299.302   3
   2  -3  -2 1103.83 140.169   1
  -2   3   2 1165.15 162.558   1
   2   3  -2 1365.37 124.136   2
  -2  -3   2 1233.03 92.4370   2
  -2   3   2 1126.45 87.6580   3
   2  -3  -2 1199.52 64.4632   3
  -2  -3   1 9561.16 213.151   2
   2  -3  -1 9201.77 136.574   3
   2   3  -1 8948.89 252.538   2
  -2   3   1 9117.45 338.080   1
   2  -3  -1 8987.95 230.927   6
   2  -3   0 15809.0 154.415   3
   2  -3   0 15178.5 287.431   6
   2  -3   0 14832.7 372.436   1
   2  -3   0 15254.1 232.952   4
  -2   3   0 15839.2 442.693   1
   2   3   0 15676.5 316.487   2
  -2  -3   0 15355.5 259.288   2
   2   3   1 23.9727 70.4682   2
  -2  -3  -1 33.7587 47.9441   2
   2  -3   1 9.48140 18.2725   3
  -2   3  -1-129.907 142.810   1
   2  -3   1-9.38707 114.967   1
   2  -3   1-0.38765 46.8472   4
   2  -3   1-27.5692 102.191   2
   2  -3   1 12.0873 63.5147   6
   2  -3   2 1835.90 111.841   6
   2  -3   2 1849.89 177.457   1
   2  -3   2 1860.79 174.492   2
  -2   3  -2 1812.95 194.359   1
   2  -3   2 1746.65 99.1153   4
   2   3   2 1657.28 113.512   2
  -2  -3  -2 1805.20 91.8688   2
   2   3   3 191.744 67.7392   2
  -2  -3  -3 85.7636 39.5074   2
   2  -3   3 122.394 67.7000   6
   2  -3   3 208.679 34.8850   5
   2  -3   3 283.304 111.402   2
   2  -3   3 148.421 53.8928   4
   2  -3   3 134.825 135.825   1
   2  -3   4 1263.13 162.907   1
   2  -3   4 1417.06 105.122   6
   2  -3   4 1278.47 149.224   2
   2   3   4 1295.48 100.317   2
   2  -3   4 1298.33 64.8993   5
  -2  -3  -4 1232.69 69.5576   2
   2  -3   4 1393.24 102.247   4
  -2   3  -4 1177.57 123.978   6
   2   3   5 179.023 61.2277   2
   2  -3   5 208.575 49.5191   5
   2  -3   5-70.9137 133.170   1
  -2  -3  -5 127.912 35.7801   2
  -2   3  -5 98.2308 91.4851   6
   2  -3   5 138.468 68.0279   4
   2  -3   5 31.4136 100.039   2
   2  -3   6 2805.28 127.632   6
   2  -3   6 2597.30 207.945   1
  -2   3  -6 3181.15 191.650   6
   2  -3   6 2866.81 192.669   2
  -2  -3  -6 2796.39 156.546   5
   2   3   6 2947.55 120.247   2
   2  -3   6 2810.09 146.505   4
  -2  -3  -6 2833.04 78.1308   2
  -2  -3  -7 4223.42 105.896   1
  -2   3  -7 4489.97 225.587   6
  -2  -3  -7 4240.63 183.697   5
  -2   3  -7 4373.27 181.765   4
   2  -3   7 4252.95 251.957   1
   2  -3   7 4389.00 231.753   2
   2   3   7 4206.12 131.018   2
   2  -3   7 3928.00 148.825   6
  -2  -3  -7 4067.97 83.3096   2
   2  -3   7 4214.86 183.335   4
   2  -3   8 1186.43 91.9869   6
  -2   3  -8 1084.49 143.735   6
   2   3   8 1136.66 72.1188   2
  -2  -3  -8 1268.08 56.0637   1
   2  -3   8 1080.86 140.861   2
  -2  -3  -8 1148.55 111.948   5
   2  -3   8 1325.81 120.321   4
  -2  -3  -9 889.325 112.017   5
  -2   3  -9 779.504 123.276   6
  -2  -3  -9 890.887 41.2580   1
   2   3   9 830.483 90.3869   4
   2  -3   9 733.103 99.6548   4
   2  -3   9 915.573 140.121   2
  -2   3 -10 4471.71 109.244   3
  -2   3 -10 4743.68 237.001   6
  -2  -3 -10 4656.35 70.6544   1
   2  -3  10 4841.61 244.644   2
   2   3  10 4659.90 179.314   4
   2  -3  10 4499.02 211.749   4
   2  -3  11 1437.09 144.297   4
  -2   3 -11 1455.74 72.7699   3
  -2   3 -11 1696.59 160.679   6
   2  -3  11 1776.66 163.674   2
   2   3  11 1539.19 121.951   4
  -2  -3 -11 1648.59 171.164   3
   2  -3  11 1372.50 93.4284   3
  -2   3 -12 1399.59 76.3768   3
   2  -3  12 1570.32 161.082   2
  -2   3 -12 1618.34 172.322   6
   2   3  12 1248.18 114.639   4
   2  -3  12 1446.90 141.002   4
   2  -3  12 1251.82 100.948   3
  -2  -3 -12 1650.00 174.068   3
   2  -3  13 170.588 102.006   2
   2  -3  13 126.660 69.4074   3
  -2  -3 -13 109.737 114.414   3
  -2   3 -13 188.839 51.0430   3
   2   3  13 163.023 78.3998   4
   2  -3  13 142.499 92.9576   4
  -2   3 -13 228.202 110.445   6
  -2   3 -14 3639.19 130.331   3
  -2  -3 -14 3781.85 236.224   3
   2  -3  14 3995.74 228.645   2
   2   3  14 3607.63 192.873   4
   2  -3  14 3750.39 222.321   4
  -2   3 -14 3963.82 243.416   6
   2  -3  14 3555.66 163.563   3
  -2   3 -15 577.921 146.155   6
  -2   3 -15 378.543 64.1339   3
   2  -3  15 293.629 109.618   2
   2  -3  15 402.036 99.7597   3
  -2  -3 -15 536.332 137.839   3
   2   3  15 395.738 103.909   4
   2  -3  15 462.655 119.728   4
   2  -3  16 307.538 112.521   2
   2  -3  16 316.711 104.597   3
  -2  -3 -16 569.963 144.378   3
  -2   3 -16 286.663 63.5479   3
  -2   3 -16 351.442 136.018   6
   2   3  16 419.550 110.567   4
   2  -3  16 213.454 118.937   4
  -2   3 -17 16265.1 492.445   6
  -2   3 -17 15706.3 286.460   3
   2  -3  17 15919.5 437.472   2
   2  -3  17 15320.4 460.856   4
   2   3  17 16320.0 416.980   4
  -2   3 -18 2989.29 141.439   3
   2   3  18 2911.39 204.889   4
   2  -3  18 2733.16 203.738   2
   2  -3  18 3186.27 237.930   4
  -2   3 -18 3293.29 252.495   6
  -2   3 -19 728.536 93.2926   3
   2  -3  19 497.665 121.788   2
  -2  -3 -19 441.488 140.651   3
  -2   3 -19 389.133 146.897   6
   2   3  19 385.205 119.140   4
   2  -3  19 577.678 132.568   4
  -2   3 -20 984.361 107.723   3
  -2   3 -20 590.358 167.476   6
   2   3  20 773.096 134.584   4
   2  -3  20 908.322 135.116   2
   2  -3  20 979.980 160.328   4
  -2  -3 -20 1019.69 170.974   3
  -2   3 -21 560.019 100.051   3
   2  -3  21 351.873 102.109   2
  -2  -3 -21 439.950 137.135   3
  -2   3 -21 795.508 198.442   6
   2   3  21 530.659 129.892   4
   2  -3  21 296.851 141.677   4
   2  -3  22 270.859 108.841   2
  -2  -3 -22 219.216 138.199   3
   2   3  22-185.209 133.065   4
  -2   3 -22 123.918 173.597   6
  -2   3 -22 160.989 91.9225   3
   2  -3  22 131.877 139.680   4
   2   3  23 2718.68 227.744   4
  -2   3 -23 2314.65 163.892   3
   2  -3  23 2858.10 269.559   4
   2  -3  23 2222.31 179.362   2
  -2   3 -23 2505.66 265.400   6
  -2  -3 -23 2704.75 232.723   3
  -2   3 -24 39.3481 96.1657   3
  -2  -3 -24 85.1591 142.676   3
   2  -3  24-33.1764 94.8543   2
   2  -3  24 368.374 166.485   4
   2   3  24 42.4963 126.928   4
  -2   3 -24 319.570 205.295   6
  -2  -3 -25-202.633 149.994   3
   2  -3  25-220.798 185.023   4
   2   3  25-49.2633 143.703   4
  -2   3 -25 54.8781 204.199   6
   2   3  26 434.352 178.503   4
  -2  -3 -26 330.919 154.525   3
   2  -3  26 474.055 188.572   4
  -2   3 -26 522.362 240.713   6
   2   3  27-0.79068 144.726   4
  -2  -3 -27 372.765 160.858   3
  -2   3 -27 126.931 242.206   6
   2  -3  27 523.648 193.900   4
  -2  -3 -28 671.219 180.369   3
   2   3  28 743.457 195.093   4
   2  -4 -27 6995.27 349.566   3
   2  -4 -27 7611.12 297.829   6
  -2  -4  27 7195.90 271.893   1
  -2  -4  26 1145.50 141.137   1
   2  -4 -26 968.703 139.888   6
   2  -4 -26 1183.19 168.798   3
   2  -4 -25 5699.53 242.568   6
   2  -4 -25 5338.91 290.719   3
  -2  -4  25 5591.56 248.028   2
  -2  -4  25 6187.56 259.326   1
   2  -4 -24 1273.70 168.528   3
  -2  -4  24 1278.36 148.500   1
  -2  -4  24 1038.49 128.051   2
   2  -4 -23 294.411 122.348   3
  -2  -4  23 245.379 95.1756   2
  -2  -4  23 234.177 102.871   1
   2  -4 -22 10.9954 101.489   3
  -2  -4  22-132.334 88.6869   2
   2  -4 -21 820.411 137.468   3
  -2  -4  21 810.430 120.384   2
  -2   4  20-14.7733 129.899   1
   2  -4 -20 11.6003 90.7129   3
  -2  -4  20 86.1561 85.3649   2
   2  -4 -19 636.840 123.626   3
  -2   4  19 692.399 157.928   1
  -2  -4  19 762.710 115.526   2
   2  -4 -18 2211.04 172.837   3
  -2   4  18 2550.67 212.792   1
  -2  -4  18 2241.52 160.084   2
   2  -4 -17 7643.53 278.715   3
  -2  -4  17 7724.24 274.258   2
  -2  -4  16 7640.65 273.010   2
   2  -4 -16 7935.17 235.046   4
   2  -4 -16 8384.33 285.734   3
  -2  -4  15 22570.4 450.390   2
   2  -4 -15 22197.9 361.993   4
   2  -4 -15 23329.7 453.190   3
   2  -4 -14 28073.3 380.509   4
  -2  -4  14 28840.7 510.090   2
   2  -4 -14 28321.7 484.691   3
  -2   4  13 13110.7 406.339   1
   2  -4 -13 12881.7 246.305   4
  -2  -4  13 12820.5 343.618   2
   2  -4 -13 13128.7 324.751   3
  -2   4  12 7383.32 314.869   1
   2  -4 -12 6952.58 170.337   4
  -2  -4  12 7525.51 265.540   2
   2  -4 -12 6972.26 235.521   3
   2  -4 -11 6717.34 226.626   3
   2  -4 -11 6883.41 156.369   4
  -2  -4  11 7102.51 258.017   2
  -2   4  10 6219.42 292.565   1
   2  -4 -10 6520.56 140.072   4
  -2  -4  10 6585.14 246.923   2
   2  -4 -10 6572.28 217.671   3
  -2   4   9 5629.36 161.054   5
   2  -4  -9 4924.58 185.984   3
  -2   4   9 4959.13 267.477   1
   2  -4  -9 5120.50 115.828   4
  -2  -4   9 5292.69 220.980   2
  -2  -4   8 382.636 91.4268   2
  -2   4   8 620.752 138.106   1
  -2   4   8 490.084 61.6922   5
   2  -4  -8 387.558 36.4540   4
   2  -4  -8 480.945 74.6655   3
  -2   4   7 820.406 62.4079   5
  -2   4   7 1079.10 176.617   1
  -2  -4   7 725.231 100.327   2
   2  -4  -7 781.702 42.3017   4
  -2   4   7 841.401 126.080   3
   2  -4  -7 739.926 78.4434   3
  -2   4   6 351.131 44.1822   5
  -2  -4   6 373.935 86.6767   2
  -2   4   6 251.979 143.939   1
   2  -4  -6 489.390 67.4823   3
  -2   4   5 10279.1 389.972   1
  -2  -4   5 10807.2 291.508   2
   2  -4  -5 10680.4 230.395   3
   2  -4  -4 17.0734 24.3274   4
   2  -4  -4 13.7306 50.2020   3
  -2  -4   4 47.1967 66.0296   2
  -2   4   4 73.5239 141.718   1
   2  -4  -3 10959.4 158.779   4
  -2  -4   3 10727.4 281.786   2
   2  -4  -3 11156.8 210.218   3
   2  -4  -2 36469.4 353.660   3
   2  -4  -2 36859.9 312.937   4
  -2  -4   2 35419.2 487.764   2
   2  -4  -2 36356.1 640.372   2
   2   4  -1 299.829 106.229   2
  -2  -4   1 201.958 66.8394   2
   2  -4  -1 202.146 44.5648   3
   2  -4  -1 182.404 44.1859   4
   2  -4  -1 127.524 102.161   2
   2  -4   0 7462.20 307.182   2
   2  -4   0 7336.63 253.489   6
   2   4   0 8243.31 289.149   2
   2  -4   0 7751.38 171.603   4
  -2  -4   0 7694.08 219.919   2
   2  -4   0 7950.19 144.542   3
   2  -4   1 4799.00 207.028   6
   2   4   1 4917.22 217.079   2
   2  -4   1 5095.69 263.069   2
   2  -4   1 5313.52 153.876   4
  -2  -4  -1 5082.78 175.973   2
   2  -4   1 5275.53 107.592   3
   2  -4   2 1242.81 49.2181   3
   2  -4   2 1383.17 94.4257   4
   2  -4   2 1342.08 154.295   2
   2   4   2 1237.15 129.185   2
   2  -4   2 1290.65 125.733   6
  -2  -4  -2 1157.45 96.3231   2
   2  -4   3 6396.54 227.154   6
   2  -4   3 6138.73 98.9828   5
   2  -4   3 6419.30 187.918   4
   2  -4   3 7028.92 310.842   2
  -2  -4  -3 6465.55 187.669   2
   2  -4   3 5925.76 84.3546   3
   2   4   3 6671.30 232.710   2
   2  -4   4 5450.36 274.372   2
  -2  -4  -4 5400.47 164.283   2
   2  -4   4 5139.65 205.071   6
   2   4   4 5352.43 209.381   2
   2   4   5 828.204 100.207   2
   2  -4   5 848.869 97.5871   4
   2  -4   5 891.079 146.610   2
   2  -4   5 784.997 99.0347   6
  -2  -4  -5 716.013 71.4227   2
   2   4   6 12384.3 284.891   2
   2  -4   6 11955.4 395.618   2
  -2  -4  -6 11672.1 313.977   5
   2  -4   6 11706.4 292.330   4
  -2  -4  -6 12042.8 217.921   2
   2  -4   7 7976.12 332.020   2
   2  -4   7 7986.79 252.211   4
  -2  -4  -7 7354.83 247.889   5
  -2  -4  -7 8433.13 170.367   2
   2   4   7 8715.89 236.809   2
  -2   4  -8 1628.89 174.068   6
   2   4   8 1727.70 109.983   2
  -2  -4  -8 1858.27 142.853   5
   2  -4   8 1945.40 190.934   2
   2  -4   8 2014.47 146.943   4
  -2  -4  -8 1939.47 79.9383   2
  -2   4  -9 862.956 151.632   6
   2  -4   9 1370.08 167.519   2
   2  -4   9 820.438 110.331   4
  -2  -4  -9 1102.02 55.7691   2
  -2  -4  -9 985.615 118.976   5
   2   4   9 1324.16 103.567   4
  -2   4 -10 1754.49 193.200   6
   2  -4  10 1489.50 178.119   2
   2   4  10 1813.77 121.937   4
   2  -4  10 1559.90 138.536   4
  -2  -4 -10 1643.12 143.000   5
  -2  -4 -10 1745.82 56.8655   2
   2  -4  10 1243.18 63.3511   3
   2   4  11 845.035 97.2877   4
   2  -4  11 885.242 153.433   2
   2  -4  11 1051.90 130.970   4
  -2  -4 -11 940.988 51.8940   1
  -2  -4 -11 1023.91 167.346   3
   2  -4  11 797.909 56.6795   3
  -2  -4 -12-18.6163 63.4505   1
   2  -4  12 166.240 116.357   2
  -2  -4 -12-26.3429 124.659   3
   2  -4  12 52.5196 49.2647   3
  -2  -4 -12 2.66566 20.0012   1
   2   4  12 39.6602 66.4691   4
   2  -4  12 19.7207 86.7433   4
  -2   4 -12 24.1057 138.306   6
  -2  -4 -13 1015.52 67.5220   1
  -2   4 -13 1331.35 185.706   6
   2   4  13 1453.12 129.003   4
   2  -4  13 1353.86 155.767   4
   2  -4  13 1373.18 96.6341   3
  -2  -4 -13 1288.44 173.426   3
   2  -4  13 1273.95 165.807   2
   2  -4  14-62.5045 117.587   2
   2  -4  14 10.1445 63.4280   3
  -2  -4 -14 241.505 137.657   3
  -2   4 -14-172.742 153.401   6
   2   4  14 56.3295 74.1944   4
   2  -4  14 53.0308 92.4875   4
   2  -4  15 93.9923 117.109   2
  -2  -4 -15 249.133 131.846   3
  -2   4 -15 205.189 141.515   6
   2  -4  15 462.616 125.066   4
   2   4  15 348.265 97.7850   4
   2  -4  16 105.562 124.438   2
  -2  -4 -16 93.5400 133.961   3
  -2   4 -16 144.261 143.419   6
   2   4  16 116.213 87.0762   4
   2  -4  16 142.814 107.762   4
  -2   4 -17 7544.36 227.284   3
  -2   4 -17 6965.71 390.284   6
   2  -4  17 7154.90 330.509   2
   2   4  17 6970.57 278.483   4
   2  -4  17 6577.55 314.449   4
  -2  -4 -17 6562.63 337.476   3
  -2   4 -18 4820.74 194.487   3
   2  -4  18 4638.90 276.877   4
   2  -4  18 4791.18 277.846   2
   2   4  18 4715.38 236.932   4
  -2   4 -18 4849.99 340.925   6
  -2   4 -19 2295.86 273.112   6
  -2   4 -19 1778.21 137.947   3
   2   4  19 1770.39 171.097   4
   2  -4  19 1936.12 203.187   2
   2  -4  19 2349.02 221.851   4
  -2  -4 -19 2034.73 218.387   3
  -2   4 -20 85.4029 90.7032   3
   2  -4  20 13.5171 113.410   2
  -2  -4 -20 154.424 147.421   3
  -2   4 -20-93.8226 176.253   6
   2   4  20 134.574 106.295   4
   2  -4  20 90.8416 138.334   4
  -2   4 -21 3169.62 324.560   6
   2   4  21 2740.20 208.631   4
   2  -4  21 2482.08 213.387   2
   2  -4  21 2788.64 254.015   4
  -2  -4 -21 2648.54 241.949   3
  -2   4 -22 1869.64 280.947   6
  -2  -4 -22 1617.20 214.605   3
   2   4  22 1936.83 198.759   4
   2  -4  22 1862.39 189.429   2
   2  -4  22 2013.82 233.353   4
  -2  -4 -23 738.498 175.850   3
  -2   4 -23 932.724 276.374   6
   2   4  23 803.524 156.435   4
   2  -4  23 993.322 204.237   4
   2  -4  23 967.067 148.446   2
  -2  -4 -24 861.533 181.601   3
  -2   4 -24 1265.39 293.215   6
   2   4  24 951.325 167.977   4
   2  -4  24 1064.14 204.338   4
   2  -4  24 966.593 160.551   2
   2   4  25 222.283 133.219   4
  -2  -4 -25 582.611 177.353   3
   2  -4  25 501.483 133.325   2
  -2   4 -25 669.323 277.933   6
   2  -4  25 630.767 184.276   4
  -2  -4 -26 296.016 169.430   3
   2  -4  26-135.537 167.226   4
  -2   4 -26-329.599 273.071   6
   2   4  26-289.271 169.072   4
   2  -5 -26 627.487 168.022   3
  -2  -5  26 590.378 142.004   1
  -2  -5  26 756.337 139.995   2
   2  -5 -25 246.048 131.732   3
  -2  -5  25-189.195 110.004   2
  -2  -5  25 165.379 133.359   1
   2  -5 -24 784.070 149.846   3
  -2  -5  24 954.366 145.079   2
  -2  -5  23 55.2416 98.8019   2
   2  -5 -23 14.2663 120.897   3
   2  -5 -22 1529.69 179.534   3
  -2  -5  22 1772.55 168.935   2
   2  -5 -21-80.5449 102.626   3
  -2  -5  21 28.9563 99.0240   2
   2  -5 -20 5484.10 275.286   3
  -2  -5  20 5971.87 274.635   2
  -2  -5  19 669.294 125.156   2
   2  -5 -19 728.533 134.247   3
   2  -5 -18 345.147 113.122   3
  -2  -5  18 197.470 101.638   2
  -2  -5  17 1725.09 165.487   2
   2  -5 -17 1913.55 170.946   3
   2  -5 -16 344.974 102.994   3
  -2  -5  16 276.680 96.2029   2
   2  -5 -15-33.8504 88.1323   3
  -2  -5  15-69.7425 97.5604   2
   2  -5 -14 1785.46 153.470   3
  -2  -5  14 2101.82 178.244   2
  -2  -5  13 5826.67 265.115   2
   2  -5 -13 6536.58 253.921   3
  -2  -5  12 860.540 129.440   2
  -2   5  12 1107.56 108.236   5
   2  -5 -12 764.967 42.1463   4
   2  -5 -12 1305.99 132.112   3
  -2   5  11 18167.0 328.155   5
  -2  -5  11 18404.3 446.006   2
   2  -5 -11 19410.6 406.903   3
  -2   5  10 8758.43 220.610   5
  -2  -5  10 8778.39 311.366   2
   2  -5 -10 8960.56 272.652   3
  -2  -5   9 1811.94 156.197   2
   2  -5  -9 2056.12 136.461   3
   2  -5  -8-38.7636 59.4579   3
  -2  -5   8 63.6322 90.3907   2
   2  -5  -8-26.2526 97.4200   2
   2  -5  -7 920.050 92.6467   3
  -2  -5   7 829.945 116.245   2
   2  -5  -7 823.087 152.742   2
   2  -5  -6 2681.24 209.800   2
  -2  -5   6 2324.13 162.455   2
   2  -5  -6 2848.09 141.862   3
   2  -5  -5 4693.68 172.875   3
   2  -5  -5 4842.24 275.672   2
  -2  -5   5 4488.18 218.213   2
   2  -5  -4 90.0686 59.1802   3
  -2  -5   4 186.627 74.7266   2
   2  -5  -4 106.475 125.115   2
   2  -5  -3 2976.41 222.732   2
   2  -5  -3 2590.40 68.6199   4
  -2  -5   3 2722.07 171.120   2
   2  -5  -3 2827.64 128.437   3
  -2  -5   2 75.2325 74.5891   2
   2  -5  -2-19.8204 51.6720   3
   2  -5  -2 11.8107 26.8310   4
   2  -5  -2-11.4825 108.695   2
  -2  -5   1-3.64627 69.9399   2
   2  -5  -1 103.070 55.9475   3
   2  -5  -1 130.066 37.7514   4
   2  -5  -1 122.110 111.878   2
   2  -5   0 5888.03 303.511   2
   2  -5   0 5773.05 148.766   4
   2  -5   0 5954.79 280.204   6
  -2  -5   0 5713.32 220.059   2
   2  -5   0 5976.54 159.876   3
   2  -5   1 79.0101 45.5775   3
  -2  -5  -1 9.02604 66.4008   2
   2  -5   1 15.8496 44.4143   4
   2  -5   1-114.113 124.682   2
   2  -5   2 1319.57 173.700   2
   2  -5   2 1384.66 94.3937   4
  -2  -5  -2 1560.65 122.096   2
   2  -5   2 1336.89 75.4035   3
   2   5   3 116.980 102.016   2
   2  -5   3 56.9337 16.1381   5
   2  -5   3 56.6314 34.4507   3
  -2  -5  -3 97.9499 62.4294   2
   2  -5   3 90.1848 56.6624   4
   2  -5   4 2742.54 223.865   2
   2   5   4 2456.04 176.817   2
   2  -5   4 2922.84 143.602   4
  -2  -5  -4 2773.47 141.990   2
   2  -5   5 650.142 36.1966   3
   2  -5   5 699.481 167.461   2
   2   5   5 967.524 133.234   2
   2  -5   5 961.468 100.434   4
  -2  -5  -5 855.945 91.9473   2
   2  -5   5 517.185 39.6180   3
   2   5   6 4897.26 225.886   2
  -2  -5  -6 4671.05 215.646   5
   2  -5   6 5167.50 301.880   2
   2  -5   6 4393.15 186.335   4
  -2  -5  -6 4780.07 170.654   2
   2   5   7 4545.01 210.443   2
  -2  -5  -7 4148.79 203.298   5
   2  -5   7 4288.21 195.017   4
  -2  -5  -7 3840.12 145.589   2
   2  -5   8-63.4142 126.513   2
  -2  -5  -8-0.13229 46.4679   2
   2  -5   8-14.0722 74.9616   4
  -2  -5  -8-136.992 85.5867   5
   2   5   8 122.756 90.3894   2
   2  -5   9 7885.01 361.667   2
   2   5   9 8238.31 222.638   4
  -2  -5  -9 8212.83 189.772   2
  -2  -5  -9 7672.60 278.562   5
  -2  -5 -10 10752.8 335.490   5
   2  -5  10 11281.0 426.689   2
  -2  -5 -10 11575.7 204.205   2
   2   5  10 11510.8 267.510   4
   2  -5  11 142.210 132.109   2
  -2  -5 -11 63.5047 142.264   3
  -2  -5 -11 266.593 39.3922   2
   2   5  11 213.882 77.1461   4
   2  -5  11 283.448 94.2430   4
   2  -5  11 243.572 35.4306   3
   2  -5  12 2067.01 230.390   2
  -2  -5 -12 1966.17 162.512   1
   2   5  12 1626.20 124.717   4
   2  -5  12 1900.49 165.022   4
  -2  -5 -12 1536.78 61.9021   2
  -2  -5 -12 2129.80 224.232   3
   2  -5  12 1470.39 71.9089   3
  -2   5 -13 3539.13 298.457   6
  -2  -5 -13 3624.41 99.8846   1
   2  -5  13 3889.44 277.945   2
   2   5  13 3940.84 184.148   4
   2  -5  13 3616.06 219.121   4
  -2  -5 -13 3559.64 272.776   3
  -2   5 -14 8278.23 440.135   6
   2  -5  14 8511.95 388.959   2
   2   5  14 8219.33 264.216   4
   2  -5  14 7730.64 317.264   4
  -2  -5 -14 8712.18 391.161   3
  -2   5 -15 2767.14 299.257   6
   2  -5  15 2557.44 236.688   2
   2   5  15 2750.11 171.846   4
   2  -5  15 2668.69 211.262   4
  -2  -5 -15 2586.73 240.940   3
  -2   5 -16 5628.95 388.221   6
   2  -5  16 5662.30 299.458   4
   2  -5  16 5146.27 309.735   2
   2   5  16 5679.99 239.622   4
  -2  -5 -16 5127.09 321.863   3
   2  -5  17-65.2687 112.364   4
   2  -5  17 36.9377 134.818   2
  -2  -5 -17-43.3394 143.151   3
   2   5  17 130.047 85.2432   4
  -2   5 -18 2509.12 311.605   6
   2   5  18 2735.21 193.989   4
   2  -5  18 2636.64 226.220   4
  -2  -5 -18 2909.83 262.215   3
   2  -5  18 2324.29 234.398   2
   2  -5  19 288.351 148.226   2
  -2  -5 -19 242.180 158.360   3
  -2   5 -19 294.441 212.828   6
   2   5  19 138.493 98.7261   4
   2  -5  19-12.9653 138.909   4
   2  -5  20 683.356 166.532   2
  -2   5 -20 505.592 234.766   6
   2   5  20 357.258 122.072   4
   2  -5  20 574.545 159.609   4
  -2   5 -21 6036.76 453.104   6
   2   5  21 5573.50 277.153   4
   2  -5  21 5985.07 325.597   2
   2  -5  21 5493.00 339.285   4
  -2  -5 -21 5745.27 354.661   3
   2  -5  22 9781.21 412.442   2
   2  -5  22 9702.10 451.158   4
  -2  -5 -22 9198.38 423.324   3
   2  -5  23 1960.92 218.195   2
   2  -5  23 2033.21 248.886   4
  -2  -5 -23 2327.29 253.127   3
   2  -5  24 1349.11 201.399   2
   2  -5  24 1315.59 223.256   4
  -2  -5 -24 1513.55 230.921   3
   2  -5  25 96.7667 142.550   2
  -2  -5 -25-96.9263 169.529   3
   2  -6 -24 3325.96 258.968   3
  -2  -6  24 2919.19 223.537   2
   2  -6 -23 2046.86 217.779   3
  -2  -6  23 2030.12 200.729   2
   2  -6 -22 801.561 152.861   3
  -2  -6  22 620.654 136.178   2
  -2  -6  21 12072.9 417.020   2
   2  -6 -21 11044.8 398.191   3
   2  -6 -20 143.798 121.608   3
  -2  -6  20 234.777 123.884   2
   2  -6 -19 545.182 135.706   3
  -2  -6  19 560.306 141.770   2
   2  -6 -18 92.3687 123.356   3
  -2  -6  18-92.3659 108.632   2
   2  -6 -18 173.337 146.567   2
   2  -6 -17 66.2709 107.559   3
  -2  -6  17-109.345 104.015   2
   2  -6 -17-152.655 130.654   2
   2  -6 -16 641.684 126.135   3
  -2  -6  16 700.442 141.748   2
   2  -6 -16 779.342 159.119   2
   2  -6 -15 2235.45 184.190   3
   2  -6 -15 2057.75 208.307   2
  -2  -6  14 451.997 137.730   2
   2  -6 -14 511.820 143.519   2
   2  -6 -14 758.050 131.642   3
   2  -6 -13 419.061 115.100   3
  -2  -6  13 646.548 141.801   2
   2  -6 -13 634.861 150.875   2
   2  -6 -12 84.9996 90.9942   3
  -2  -6  12-48.4388 111.303   2
   2  -6 -12-65.2049 125.593   2
   2  -6 -11 7593.78 350.611   2
  -2  -6  11 7532.08 312.726   2
   2  -6 -11 7980.50 283.687   3
   2  -6 -10 6853.99 336.265   2
  -2  -6  10 7213.40 307.383   2
   2  -6 -10 7265.77 264.916   3
   2  -6  -9 13274.8 458.107   2
  -2  -6   9 14373.5 421.113   2
   2  -6  -9 14230.0 353.834   3
   2  -6  -8 12801.1 455.865   2
   2  -6  -8 12879.8 327.891   3
   2  -6  -7 18389.6 541.764   2
  -2  -6   7 18172.2 468.520   2
   2  -6  -7 18429.6 380.372   3
   2  -6  -6 21722.8 588.177   2
  -2  -6   6 20756.2 486.860   2
   2  -6  -6 22021.9 405.866   3
   2  -6  -5 3425.87 263.872   2
  -2  -6   5 3164.48 205.111   2
   2  -6  -5 3831.36 175.334   3
   2  -6  -4 1059.99 178.194   2
  -2  -6   4 885.985 132.880   2
   2  -6  -4 811.261 102.154   3
  -2  -6   3 189.384 95.6721   2
   2  -6  -3 221.440 69.1390   3
   2  -6  -3 161.090 137.318   2
   2  -6  -2-6.29061 65.0656   3
  -2  -6   2 158.338 86.4664   2
   2  -6  -2 219.918 136.379   2
   2  -6  -1 4896.58 296.130   2
  -2  -6   1 4834.79 233.428   2
   2  -6   0 2364.02 226.815   2
  -2  -6   0 2340.44 167.063   2
   2  -6   0 2541.43 131.386   3
   2  -6   1 132.055 136.378   2
  -2  -6  -1 134.579 83.0573   2
   2  -6   1 323.096 69.3633   3
   2  -6   1 217.694 53.6931   4
   2  -6   2-98.6314 144.810   2
  -2  -6  -2 113.825 75.7921   2
   2  -6   2 99.3967 58.1482   4
   2  -6   3 399.542 153.468   2
  -2  -6  -3 244.546 77.3535   2
   2  -6   3 324.902 65.3870   4
   2  -6   3 366.096 64.6849   3
   2  -6   4 3099.83 255.910   2
   2  -6   4 2778.52 144.976   4
  -2  -6  -4 2964.00 168.576   2
   2  -6   4 3152.47 114.731   3
   2  -6   5 4740.90 120.185   3
   2  -6   5 4538.10 307.237   2
  -2  -6  -5 4402.59 219.343   5
  -2  -6  -5 4449.20 198.290   2
   2  -6   5 4658.69 191.416   4
   2  -6   5 4443.31 126.765   3
   2  -6   6 122.462 140.718   2
   2  -6   6 143.039 40.1234   3
  -2  -6  -6 232.458 82.4472   2
  -2  -6  -6 76.8278 86.8262   5
   2  -6   6 92.9479 28.5166   3
   2  -6   6 224.269 81.1295   4
   2  -6   7 957.970 42.2129   3
  -2  -6  -7 1192.19 134.844   5
   2  -6   7 1127.80 119.143   4
  -2  -6  -7 1120.55 109.909   2
   2  -6   7 1070.89 193.211   2
   2  -6   7 844.551 54.0061   3
  -2  -6  -8 1132.37 142.675   5
   2  -6   8 1384.97 137.143   4
  -2  -6  -8 1491.30 115.897   2
   2  -6   8 1075.77 55.7512   3
   2  -6   8 1726.43 223.583   2
  -2  -6  -9 20910.7 473.676   5
   2  -6   9 22265.5 635.914   2
   2   6   9 20588.0 336.519   4
  -2  -6  -9 21916.1 363.004   2
   2  -6   9 22335.1 472.034   4
  -2  -6 -10 9031.89 325.251   5
   2  -6  10 8984.23 427.895   2
   2   6  10 8790.44 232.854   4
  -2  -6 -10 8977.47 226.849   2
   2  -6  10 9042.32 318.479   4
   2   6  11 23302.5 380.051   4
   2  -6  11 25011.9 700.392   2
   2  -6  11 24155.9 527.818   4
  -2  -6 -11 23584.4 650.519   3
   2   6  12 8105.27 238.131   4
   2  -6  12 8056.37 320.699   4
  -2  -6 -12 7952.97 398.922   3
  -2  -6 -12 7816.44 180.327   2
   2  -6  12 8319.36 410.281   2
   2  -6  13 27.2016 151.587   2
  -2  -6 -13-169.211 155.694   3
   2   6  13 1.39104 71.5573   4
   2  -6  13-23.3388 96.1188   4
   2  -6  14 1084.58 196.193   2
   2  -6  14 963.929 150.698   4
   2   6  14 1348.70 122.369   4
  -2  -6 -14 1417.17 211.026   3
   2  -6  15 1008.16 159.773   4
   2   6  15 1120.75 123.558   4
   2  -6  15 1448.57 219.386   2
  -2  -6 -15 1285.66 213.700   3
   2  -6  16-52.5411 149.748   2
  -2  -6 -16 157.339 171.984   3
   2  -6  16 93.0786 129.310   4
   2  -6  17 1857.34 256.196   2
   2  -6  17 1984.97 207.816   4
  -2  -6 -17 1677.43 231.532   3
   2  -6  18 351.723 168.354   2
  -2  -6 -18 328.095 184.098   3
   2  -6  18 436.335 147.216   4
   2  -6  19 386.307 172.513   2
   2  -6  19 545.436 166.168   4
   2  -6  20 417.923 185.337   2
  -2  -6 -20 649.921 218.357   3
   2  -6  20 466.751 161.512   4
   2  -6  21 3027.60 270.519   2
  -2  -6 -21 3305.24 302.555   3
   2  -6  22 1489.56 236.332   2
  -2  -6 -22 1649.98 250.766   3
  -2  -6 -23 1028.66 222.999   3
  -2   6 -23 776.723 319.005   6
   2  -6  23 1261.60 225.240   2
   2  -7 -22 3696.04 268.312   3
  -2  -7  22 3635.11 275.515   2
   2  -7 -21 109.458 135.371   3
  -2  -7  21 59.2172 132.020   2
  -2  -7  20 1102.72 186.016   2
   2  -7 -20 914.522 167.365   3
   2  -7 -19 792.196 152.996   3
  -2  -7  19 431.999 146.711   2
   2  -7 -18 8.37996 118.016   3
  -2  -7  18 93.7733 123.292   2
   2  -7 -17 126.507 124.152   3
  -2  -7  17-234.307 153.619   2
   2  -7 -17-50.6936 144.165   2
   2  -7 -16 130.649 124.179   3
  -2  -7  16 72.0192 130.843   2
   2  -7 -16-160.079 144.811   2
   2  -7 -15-68.0156 114.324   3
  -2  -7  15-102.231 121.575   2
   2  -7 -15-24.8378 154.663   2
   2  -7 -14 110.405 107.784   3
  -2  -7  14 66.9879 119.641   2
   2  -7 -14 4.42836 136.995   2
   2  -7 -13 4032.90 293.852   2
  -2  -7  13 3807.76 253.839   2
   2  -7 -13 3898.70 231.189   3
   2  -7 -12 1971.82 224.271   2
  -2  -7  12 2502.53 217.377   2
   2  -7 -12 2138.95 178.052   3
  -2  -7  11 918.596 158.896   2
   2  -7 -11 711.246 129.331   3
   2  -7 -11 677.790 177.399   2
   2  -7 -10 1236.15 139.000   3
  -2  -7  10 1542.53 183.010   2
   2  -7 -10 1430.44 203.294   2
   2  -7  -9 19639.4 597.023   2
  -2  -7   9 18046.1 507.227   2
   2  -7  -9 19087.2 434.443   3
   2  -7  -8 1172.79 200.039   2
   2  -7  -8 1078.06 128.055   3
   2  -7  -7 2092.96 231.616   2
  -2  -7   7 1638.94 176.297   2
   2  -7  -7 2096.60 157.369   3
   2  -7  -6 237.311 158.843   2
  -2  -7   6 180.920 111.359   2
   2  -7  -6 219.444 88.4421   3
   2  -7  -5-159.555 157.642   2
  -2  -7   5-95.6159 107.121   2
   2  -7  -5 173.077 83.2973   3
   2  -7  -4 1378.42 204.717   2
  -2  -7   4 1279.32 160.914   2
   2  -7  -4 1397.90 131.719   3
  -2  -7   3 68.1320 99.3248   2
   2  -7  -3 110.073 85.1669   3
   2  -7  -3 31.2772 139.249   2
   2  -7  -2 1574.35 214.674   2
  -2  -7   2 1593.79 166.993   2
   2  -7  -2 1493.23 129.018   3
   2  -7  -1 248.074 154.882   2
  -2  -7   1 362.630 115.972   2
   2  -7   0 1356.17 211.566   2
  -2  -7   0 1454.73 158.833   2
   2  -7   0 1371.83 115.579   3
   2  -7   1 6257.59 363.768   2
  -2  -7  -1 5783.52 270.160   2
   2  -7   1 6659.97 207.947   3
   2  -7   2-57.2532 145.585   2
  -2  -7  -2 4.06024 87.4995   2
   2  -7   3 5823.98 356.442   2
  -2  -7  -3 5582.38 258.013   2
   2  -7   3 5417.64 175.792   3
   2  -7   4 2720.13 275.079   2
  -2  -7  -4 2668.70 185.321   2
   2  -7   4 2535.69 124.602   3
  -2  -7  -5 23855.5 504.006   5
  -2  -7  -5 23453.5 481.243   2
   2  -7   5 23692.3 686.355   2
   2  -7   6 14541.9 544.163   2
  -2  -7  -6 14267.1 392.768   5
  -2  -7  -6 13901.8 367.879   2
  -2  -7  -7 8835.11 319.610   5
  -2  -7  -7 8823.86 287.768   2
  -2  -7  -8 81.3149 91.4557   5
  -2  -7  -8 202.047 92.4463   2
   2  -7   9-128.138 173.880   2
  -2  -7  -9 2.58322 77.8165   2
  -2  -7  -9 5.62400 98.7324   5
   2  -7  10 10962.9 510.735   2
  -2  -7 -10 9916.52 356.712   5
  -2  -7 -10 9627.86 268.940   2
  -2  -7 -10 10685.2 475.129   3
   2  -7  11 3775.06 319.590   2
  -2  -7 -11 3735.71 311.501   3
   2  -7  12 10154.7 484.138   2
  -2  -7 -12 9596.11 460.624   3
  -2  -7 -13 1033.71 208.502   3
   2  -7  13 1566.78 240.737   2
   2  -7  14 2944.28 288.118   2
  -2  -7 -14 3380.90 294.478   3
  -2  -7 -15 5371.61 358.482   3
   2  -7  15 5414.86 366.710   2
   2  -7  16 2094.13 273.690   2
  -2  -7 -16 1543.76 245.194   3
   2  -7  17 378.514 190.120   2
  -2  -7 -17 225.843 178.750   3
   2  -7  18 2562.76 280.476   2
  -2  -7 -18 2478.22 277.696   3
   2  -7  19-114.776 176.150   2
   2  -7  20 167.946 178.353   2
  -2  -7 -20 135.776 185.528   3
   2  -7  21 733.674 213.012   2
  -2  -7 -21 275.171 213.963   3
  -2  -8  19 640.499 184.912   2
   2  -8 -19 905.881 182.798   3
   2  -8 -18 607.159 162.093   3
  -2  -8  18 688.207 174.901   2
   2  -8 -17 288.184 135.371   3
  -2  -8  17 144.842 152.607   2
   2  -8 -16-59.8906 129.352   3
  -2  -8  16 340.922 158.419   2
   2  -8 -15 664.611 195.109   2
  -2  -8  15 917.981 180.053   2
   2  -8 -15 1139.69 173.290   3
   2  -8 -14 1471.37 220.000   2
  -2  -8  14 1074.05 193.977   2
   2  -8 -14 1481.17 176.717   3
   2  -8 -13 1725.62 233.681   2
  -2  -8  13 1398.35 196.535   2
   2  -8 -13 1543.81 175.949   3
   2  -8 -12 10906.1 473.363   2
  -2  -8  12 9791.85 410.126   2
   2  -8 -12 10721.8 373.254   3
   2  -8 -11 4524.61 323.498   2
  -2  -8  11 4644.54 297.216   2
   2  -8 -11 4419.17 245.383   3
   2  -8 -10 11376.4 486.816   2
  -2  -8  10 10504.8 431.087   2
   2  -8 -10 12022.8 377.415   3
   2  -8  -9 3185.58 287.536   2
  -2  -8   9 2948.08 248.177   2
   2  -8  -9 3395.86 210.748   3
   2  -8  -8 1369.14 231.138   2
  -2  -8   8 1474.40 193.488   2
   2  -8  -8 1443.28 153.532   3
   2  -8  -7 346.655 178.091   2
   2  -8  -7 83.6769 97.1684   3
  -2  -8   7 321.402 142.143   2
   2  -8  -6 2374.70 261.390   2
  -2  -8   6 2799.62 241.944   2
   2  -8  -6 2515.32 179.925   3
   2  -8  -5 8603.63 435.431   2
  -2  -8   5 8519.46 372.575   2
   2  -8  -5 8888.98 299.641   3
   2  -8  -4 469.172 175.559   2
  -2  -8   4 477.750 143.027   2
   2  -8  -4 614.944 120.820   3
   2  -8  -3 3022.79 288.581   2
  -2  -8   3 3193.27 242.597   2
   2  -8  -3 3404.61 191.437   3
   2  -8  -2 557.542 193.326   2
  -2  -8   2 577.749 134.955   2
   2  -8  -2 573.879 113.806   3
  -2  -8   1 558.080 138.638   2
   2  -8  -1 1054.96 229.034   2
   2  -8  -1 814.870 114.945   3
  -2  -8   0 3589.25 242.605   2
   2  -8   0 3885.41 314.334   2
   2  -8   1 124.323 166.360   2
  -2  -8  -1 173.889 125.831   2
   2  -8   2-263.332 186.517   2
  -2  -8  -2 49.6653 111.021   2
   2  -8   3 486.912 195.363   2
  -2  -8  -3 258.589 125.458   2
   2  -8   4 2195.28 276.919   2
  -2  -8  -4 1481.64 164.215   2
  -2  -8  -4 1973.06 184.503   5
  -2  -8  -5 6803.31 293.870   2
  -2  -8  -5 6592.51 289.325   5
   2  -8   5 7395.39 425.618   2
   2  -8   6 698.881 207.632   2
  -2  -8  -6 1024.24 145.180   5
  -2  -8  -6 1159.14 154.744   2
  -2  -8  -7 2066.47 183.163   5
   2  -8   7 2650.86 288.122   2
  -2  -8  -7 2454.77 180.368   2
   2  -8   8 581.187 205.410   2
  -2  -8  -8 565.408 119.487   2
  -2  -8  -8 645.275 147.411   5
   2  -8   9 604.838 203.270   2
  -2  -8  -9 311.354 194.012   3
  -2  -8  -9 79.1381 109.314   5
   2  -8  10 4546.46 360.343   2
  -2  -8 -10 5025.84 359.514   3
   2  -8  11 136.945 196.243   2
  -2  -8 -11 491.176 199.125   3
   2  -8  12 234.908 203.713   2
  -2  -8 -12 9.02308 179.167   3
   2  -8  13 7434.76 458.654   2
  -2  -8 -13 8220.08 457.609   3
   2  -8  14 16599.9 650.844   2
  -2  -8 -14 17606.5 641.257   3
   2  -8  15 17324.2 666.870   2
  -2  -8 -15 17094.9 634.602   3
   2  -8  16 19764.9 714.167   2
  -2  -8 -16 19914.5 682.820   3
   2  -8  17-185.359 209.736   2
  -2  -8 -17 184.709 210.105   3
   2  -8  18 2013.62 303.322   2
  -2  -8 -18 2998.00 327.479   3
   2  -9 -14 108.002 131.539   3
  -2  -9  14 299.491 158.157   2
   2  -9 -13 1410.14 242.773   2
  -2  -9  13 1361.12 209.541   2
   2  -9 -13 1241.16 174.735   3
   2  -9 -12 675.128 196.233   2
  -2  -9  12 703.306 192.473   2
   2  -9 -12 473.286 131.525   3
   2  -9 -11 29.2412 147.071   2
   2  -9 -11 8.35503 111.673   3
  -2  -9  11-45.3810 150.976   2
   2  -9 -10 212.992 166.595   2
   2  -9 -10 260.276 114.510   3
  -2  -9  10 311.191 159.025   2
   2  -9  -9 2241.34 288.159   2
  -2  -9   9 2362.40 243.587   2
   2  -9  -9 2268.08 198.639   3
   2  -9  -8 190.620 185.970   2
  -2  -9   8 336.268 159.649   2
   2  -9  -8 595.227 139.139   3
   2  -9  -7 1057.93 242.282   2
  -2  -9   7 849.416 182.896   2
   2  -9  -7 1380.16 170.681   3
   2  -9  -6-211.403 200.611   2
  -2  -9   6 91.7007 137.922   2
   2  -9  -5 3162.78 316.943   2
  -2  -9   5 2683.20 246.259   2
   2  -9  -4 11348.2 534.526   2
  -2  -9   4 10107.5 426.013   2
   2  -9  -3 216.083 182.001   2
  -2  -9   3 116.766 137.328   2
   2  -9  -2 2728.60 307.347   2
  -2  -9   2 2588.11 230.948   2
  -2  -9   1 7467.74 361.607   2
   2  -9  -1 7173.70 441.193   2
   2  -9   0 10963.3 535.589   2
  -2  -9   0 10905.7 422.940   2
   2  -9   1 18226.5 686.599   2
  -2  -9  -1 16854.1 512.389   2
  -2  -9  -2 28858.7 607.074   5
   2  -9   2 29712.6 859.926   2
  -2  -9  -2 28440.5 649.611   2
   2  -9   3 310.246 193.198   2
  -2  -9  -3 820.768 158.541   2
  -2  -9  -3 519.673 141.925   5
  -2  -9  -4 3361.06 221.855   5
   2  -9   4 3605.79 342.290   2
  -2  -9  -4 3324.05 237.834   2
  -2  -9  -5 5071.15 273.236   5
  -2  -9  -5 4896.28 280.456   2
   2  -9   5 5630.43 428.369   2
   2  -9   6 223.316 213.791   2
  -2  -9  -6 170.336 117.488   2
  -2  -9  -6 192.372 116.185   5
   2  -9   7 2786.11 327.260   2
  -2  -9  -7 2814.57 218.641   5
   2  -9   8 1475.31 268.453   2
  -2  -9  -8 1161.62 260.795   3
  -2  -9  -8 1153.17 168.433   5
  -2  -9  -9 3524.69 339.879   3
   2  -9   9 4130.62 366.529   2
   2  -9  10 462.594 237.341   2
  -2  -9 -10 119.969 201.082   3
   2  -9  11 78.3414 209.515   2
  -2  -9 -11-93.6950 190.945   3
   2  -9  12 887.491 254.947   2
  -2  -9 -12 612.710 229.361   3
   2  -9  13 267.781 242.006   2
  -2  -9 -13-38.5690 206.418   3
   2 -10  -6 394.367 224.611   2
  -2 -10   6-72.0111 169.160   2
   2 -10  -5 791.118 247.730   2
  -2 -10   5 1455.73 220.835   2
   2 -10  -4 7224.12 469.247   2
  -2 -10   4 6333.31 368.049   2
   2 -10  -3 886.100 249.643   2
  -2 -10   3 988.051 205.737   2
   2 -10  -2-292.928 226.894   2
  -2 -10   2-57.7081 154.572   2
  -2 -10   1 922.502 189.048   2
   2 -10  -1 1517.60 293.700   2
   2 -10   0 1569.69 294.318   2
  -2 -10   0 1396.19 205.373   2
   2 -10   1 2489.59 346.039   2
  -2 -10  -1 3057.79 264.515   2
   2 -10   2 395.766 247.114   2
  -2 -10  -2 106.772 161.384   2
   2 -10   3 995.375 248.292   2
  -2 -10  -3 995.497 187.007   2
   2 -10   4 2628.77 324.842   2
  -2 -10  -4 1975.95 214.507   2
   2 -10   5 3176.28 349.622   2
   3   0 -29 300.861 201.280   6
   3   0 -29 151.672 160.694   3
   3   0 -28-43.9021 194.477   6
   3   0 -28-69.3565 149.271   3
   3   0 -27 33.1709 133.187   3
   3   0 -27-20.6098 167.164   6
   3   0 -26 169.282 175.823   6
  -3   0  26 78.8738 90.1415   1
   3   0 -26 402.432 160.460   3
   3   0 -25 94.4971 138.970   3
   3   0 -25-21.0245 146.422   6
   3   0 -24 6214.51 315.020   3
  -3   0  24 6705.82 217.910   1
   3   0 -24 6464.80 352.742   6
  -3   0  23-60.4616 65.3581   1
   3   0 -23-194.312 123.884   3
   3   0 -23-64.5591 154.625   6
   3   0 -22 11759.3 389.196   3
   3   0 -22 12052.3 436.101   6
  -3   0  22 11901.4 257.246   1
  -3   0  21 13.1395 57.7013   1
   3   0 -21-119.800 104.901   3
   3   0 -21-118.489 130.122   6
   3   0 -20 6356.89 284.400   3
   3   0 -20 6352.55 302.748   6
  -3   0  20 6121.75 176.317   1
   3   0 -19-99.3395 98.4268   3
   3   0 -19 208.626 114.619   6
   3   0 -18 3364.60 198.184   3
  -3   0  18 3263.16 123.808   1
  -3   0  17-37.8349 45.3987   1
   3   0 -17 22.2670 90.7796   3
   3   0 -17 195.225 94.6289   6
  -3   0  16 13.9554 42.9815   1
   3   0 -16 5.61359 79.6636   3
   3   0 -16-81.1597 93.7433   6
  -3   0  15-11.6005 43.5163   1
   3   0 -15 110.099 91.0754   6
   3   0 -15-4.44132 77.8804   3
   3   0 -14 2867.09 166.947   3
   3   0 -14 3063.72 182.597   6
  -3   0  14 3000.83 113.920   1
  -3   0  13-40.6429 40.5269   1
   3   0 -13-92.3823 75.1532   3
   3   0 -13-115.869 83.9626   6
   3   0 -12 744.057 103.248   3
   3   0 -12 749.800 107.613   6
  -3   0  12 706.893 61.7522   1
  -3   0  11 22.9982 39.5086   1
   3   0 -11-59.9044 67.5253   3
   3   0 -10 123041. 898.966   6
  -3   0  10 121793. 642.672   1
  -3   0   9 19.7151 42.4829   1
   3   0  -9 1.84826 51.9167   1
   3   0  -9 22.4437 73.8473   3
  -3   0   9 10.9767 34.3690   6
   3   0  -8 43037.1 533.934   3
  -3   0   8 44190.0 310.975   6
   3   0  -8 41141.2 392.887   1
  -3   0   8 41703.5 362.239   1
  -3   0   8 43393.3 457.417   3
  -3   0   7-16.1806 56.3678   3
   3   0  -7 34.7042 45.7810   1
   3   0  -7-114.273 75.1367   3
  -3   0   6 563.487 74.2502   3
   3   0  -6 622.711 93.5743   3
   3   0  -6 500.222 58.0533   1
  -3   0   6 544.441 59.0393   1
  -3   0   6 582.461 54.7017   6
  -3   0   5 37.6499 44.0324   1
  -3   0   5-10.3410 55.6199   3
  -3   0   5 19.6651 44.7673   6
   3   0  -5 117.142 46.5428   1
  -3   0   4 49.3969 48.4669   1
  -3   0   4 64.9959 58.1696   3
   3   0  -4-14.2459 37.9879   1
  -3   0   3-68.3934 49.1704   1
  -3   0   3-7.19619 62.5739   3
   3   0  -3 45.9177 36.0115   1
  -3   0   2 4129.69 154.858   3
   3   0  -2 4187.73 108.732   1
  -3   0   2 4572.75 139.868   1
  -3   0   1 4.37819 53.2472   1
   3   0  -1 9.93743 35.2915   1
   3   0   0 1524.91 71.2750   1
  -3   0   0 1408.86 91.3985   1
  -3   0  -1-34.5953 62.8568   1
   3   0   1-6.05788 38.1430   1
   3   0   2 139272. 562.818   1
  -3   0  -2 141666. 796.586   1
  -3   0  -3 30.1186 66.6784   1
  -3   0  -4 79226.5 670.477   5
   3   0   4 80131.7 424.828   1
   3   0   5-21.1129 41.8714   1
  -3   0  -5 24.1285 79.8143   1
  -3   0  -5 108.282 75.8085   5
  -3   0  -6 74817.4 680.379   5
   3   0   6 73643.6 436.018   1
   3   0   7 13.7168 40.1474   1
  -3   0  -7 5.73933 80.3155   1
  -3   0  -7-14.2978 68.3211   5
  -3   0  -8 25141.9 415.671   1
   3   0   8 25086.8 446.824   4
  -3   0  -9-13.6602 84.4991   1
   3   0   9 29.8572 38.1034   1
   3   0   9-9.99763 70.1112   4
   3   0   9-32.9931 62.8944   2
  -3   0 -10 31680.7 502.373   1
   3   0  10 31686.5 432.800   2
   3   0  10 31678.9 528.408   4
  -3   0 -10 32774.0 491.084   3
   3   0  10 33161.3 307.793   1
   3   0  11 86.3601 69.4839   2
   3   0  11 48.4682 40.8243   1
  -3   0 -11-21.1153 75.3249   3
  -3   0 -11 26.7698 91.6181   1
   3   0  11-24.3386 81.7569   4
   3   0  12 15782.0 213.293   1
  -3   0 -12 15509.6 346.813   3
   3   0  12 15239.1 396.945   4
   3   0  12 14904.0 291.970   2
   3   0  13 31.8791 57.9658   2
   3   0  13-4.62700 38.9551   1
  -3   0 -13-51.1986 77.9629   3
   3   0  13-11.4528 89.4340   4
  -3   0 -14 339.811 98.7590   3
   3   0  14 583.737 123.698   4
   3   0  14 416.439 77.3820   2
   3   0  14 468.414 51.5764   1
   3   0  15 85.3045 59.4639   2
   3   0  15 37.8025 40.5027   1
  -3   0 -15-46.1654 85.9731   3
   3   0  15-36.0418 93.0747   4
   3   0  16 4814.97 117.512   1
   3   0  16 5002.91 268.220   4
   3   0  16 5141.22 158.368   2
  -3   0 -16 4903.75 212.400   3
   3   0  17 96.1061 48.4587   2
  -3   0 -17-76.0869 78.8689   3
   3   0  17-79.9983 105.978   4
   3   0  18 181.600 47.4225   2
  -3   0 -18 125.532 93.7466   3
   3   0  18 153.953 131.302   4
   3   0  19-4.19540 37.2244   2
  -3   0 -19-59.9795 85.5423   6
   3   0  19-58.6694 123.353   4
  -3   0 -20 160.484 99.9676   6
  -3   0 -20 128.149 93.3990   3
   3   0  20-9.37213 122.488   4
  -3   0 -21 93.3571 95.7804   3
  -3   0 -21-58.8710 94.6827   6
   3   0  21-104.749 137.554   4
  -3   0 -22 102.209 92.9187   3
  -3   0 -22 80.0303 99.1565   6
   3   0  22 175.627 148.002   4
  -3   0 -23 67.9215 118.322   6
  -3   0 -23 106.131 99.0892   3
   3   0  23 4.99278 137.875   4
  -3   0 -24 6085.89 307.512   6
   3   0  24 7089.25 388.101   4
  -3   0 -24 6437.40 270.395   3
  -3   0 -25-55.6345 108.148   3
  -3   0 -25 85.4990 124.371   6
  -3   0 -26 273.938 121.936   3
  -3   0 -26 452.212 159.745   6
   3   0  26 216.680 175.223   4
  -3   0 -27-51.9716 144.538   6
  -3   0 -27-58.1695 107.550   3
   3   0  27 61.4616 182.315   4
  -3   0 -28 1861.64 191.320   3
  -3   0 -28 1907.29 250.938   6
   3   0  28 1950.79 259.609   4
   3   1 -29 658.252 252.811   6
   3  -1 -29 379.540 174.946   3
   3   1 -29 703.204 197.083   3
   3  -1 -29 547.275 205.285   6
   3   1 -28 1677.11 274.143   6
   3  -1 -28 1736.54 225.709   3
   3   1 -28 1994.74 241.057   3
   3  -1 -28 1178.76 214.847   6
   3  -1 -27 1434.20 192.552   3
   3  -1 -27 875.358 194.963   6
   3   1 -27 1587.42 281.950   6
   3   1 -27 1207.29 190.935   3
   3  -1 -26 2417.52 225.789   3
   3   1 -26 2695.08 250.784   3
   3   1 -26 2236.02 278.773   6
  -3  -1  26 2416.43 136.127   1
   3  -1 -26 2690.98 242.587   6
   3  -1 -25 4347.61 268.157   3
   3   1 -25 4132.08 281.228   3
   3   1 -25 4442.00 344.531   6
  -3  -1  25 4196.27 162.009   1
   3  -1 -25 4299.42 290.411   6
  -3   1  25 3878.16 195.175   1
   3  -1 -24 3265.82 234.071   3
   3   1 -24 3451.21 252.539   3
   3   1 -24 3417.24 302.356   6
  -3  -1  24 3548.54 159.636   1
   3  -1 -24 3396.48 245.933   6
  -3   1  24 3488.04 185.154   1
   3  -1 -23 136.681 124.553   3
  -3   1  23 79.2335 83.5727   1
   3   1 -23 348.926 135.126   3
   3   1 -23 403.460 165.322   6
   3  -1 -23 143.801 110.094   6
  -3  -1  23 111.546 61.7327   1
   3  -1 -22 2134.31 187.825   3
   3   1 -22 2384.47 206.399   3
   3  -1 -22 2395.09 200.031   6
   3   1 -22 2158.57 234.030   6
  -3   1  22 2103.15 145.802   1
  -3  -1  22 2152.25 115.788   1
   3  -1 -21 7021.23 303.140   3
   3   1 -21 7656.63 332.029   3
   3  -1 -21 7681.96 298.950   6
  -3  -1  21 7371.72 194.425   1
   3   1 -21 8047.73 389.079   6
  -3   1  21 7545.07 243.410   1
   3  -1 -20 6862.50 292.610   3
   3   1 -20 7197.35 312.875   3
   3  -1 -20 6228.53 267.025   6
   3   1 -20 6127.52 344.698   6
  -3  -1  20 6564.15 179.480   1
  -3   1  20 6726.13 219.829   1
   3   1 -19 6653.32 289.597   3
   3  -1 -19 5867.55 249.349   6
   3   1 -19 6162.27 320.741   6
  -3  -1  19 5467.89 163.728   1
  -3   1  19 6062.69 208.112   1
   3   1 -18 338.714 153.539   6
   3   1 -18 323.579 104.047   3
   3  -1 -18 282.572 88.6593   6
  -3   1  18 486.489 84.7922   1
  -3  -1  18 263.123 59.6838   1
  -3   1  17 279.749 73.6180   1
   3   1 -17 461.844 118.268   3
   3  -1 -17 467.411 93.3298   6
  -3  -1  17 406.328 60.4661   1
   3  -1 -16 4860.02 193.944   6
   3   1 -16 4969.99 241.478   3
  -3  -1  16 5123.20 150.598   1
  -3   1  16 5002.29 180.890   1
   3  -1 -15 1732.47 144.771   3
   3   1 -15 1750.81 155.814   3
   3   1 -15 1646.53 176.878   6
   3  -1 -15 1772.42 124.668   6
  -3  -1  15 1494.53 90.1393   1
  -3   1  15 1755.66 109.777   1
   3  -1 -14 667.119 100.206   3
   3   1 -14 829.526 119.239   3
   3   1 -14 785.560 138.064   6
  -3  -1  14 640.008 62.4002   1
   3  -1 -14 755.663 90.0424   6
  -3   1  14 585.678 74.7099   1
   3  -1 -13 9993.81 277.174   3
   3   1 -13 9719.75 305.014   3
   3  -1 -13 9963.21 237.309   6
   3   1 -13 10266.5 340.588   6
  -3  -1  13 9859.64 194.691   1
  -3  -1  13 9561.77 211.696   6
  -3   1  13 9021.34 224.103   1
   3   1 -12 473.482 107.187   3
  -3   1  12 208.217 65.2955   1
  -3  -1  12 246.866 61.4632   6
   3  -1 -12 238.028 71.1414   3
  -3  -1  12 272.717 54.1883   1
   3  -1 -12 405.438 67.9551   6
   3  -1 -11 11340.2 229.460   6
   3  -1 -11 10142.5 263.686   3
   3   1 -11 10792.6 317.904   3
  -3  -1  11 11610.3 242.611   6
  -3  -1  11 10632.2 198.228   1
  -3   1  11 11018.0 245.053   1
   3  -1 -10 10863.0 263.246   3
   3   1 -10 10524.2 313.707   3
   3  -1 -10 10984.9 195.519   1
  -3  -1  10 11159.3 200.424   1
  -3   1  10 11341.0 249.232   1
   3  -1 -10 11354.8 217.535   6
   3  -1  -9 7611.92 214.885   3
   3   1  -9 7920.24 271.644   3
  -3  -1   9 7782.70 208.840   6
   3  -1  -9 7986.95 174.653   6
  -3   1   9 8055.06 209.534   1
   3  -1  -9 7182.86 154.399   1
  -3  -1   9 7507.82 163.120   1
  -3   1   8 18775.3 300.849   3
   3  -1  -8 18718.5 328.658   3
   3   1  -8 18766.9 388.660   3
   3  -1  -8 18863.5 250.240   6
  -3  -1   8 19817.9 252.256   1
   3  -1  -8 19852.6 241.054   1
  -3  -1   8 18885.5 322.912   6
  -3   1   8 19492.7 323.093   1
  -3   1   7 23567.7 317.116   3
  -3  -1   7 24665.9 380.975   3
   3  -1  -7 22906.8 351.876   3
  -3  -1   7 22991.9 366.033   6
  -3  -1   7 23743.6 275.183   1
   3  -1  -7 23955.6 261.353   1
   3   1  -7 23532.6 325.137   2
  -3   1   7 23972.6 356.606   1
   3  -1  -6-61.8551 61.0734   3
  -3  -1   6 65.9272 75.1807   6
   3   1  -6-7.92515 47.4093   2
  -3   1   6 24.1447 52.4423   3
  -3   1   6 28.1381 67.3296   1
  -3  -1   6-53.5721 72.0074   3
  -3  -1   6 77.4819 43.9411   1
   3  -1  -6-26.3150 47.3531   1
  -3   1   5 594.416 63.6978   3
   3  -1  -5 710.046 82.6034   3
  -3  -1   5 604.188 89.3533   3
  -3  -1   5 729.691 61.1752   1
   3  -1  -5 689.755 60.0925   1
   3   1  -5 515.681 64.7332   2
  -3   1   5 738.601 90.5350   1
   3   1  -5 437.943 73.8162   1
  -3   1   4 5648.59 142.772   3
   3  -1  -4 5857.26 174.877   3
  -3  -1   4 5535.92 202.169   3
  -3  -1   4 5901.64 131.988   1
   3   1  -4 5934.19 147.941   2
  -3   1   4 5782.82 195.541   1
  -3   1   3 1257.31 76.9437   3
   3  -1  -3 1034.25 93.2690   3
   3   1  -3 1023.39 80.8744   1
  -3  -1   3 1311.16 69.2419   1
   3  -1  -3 989.353 75.7164   1
  -3   1   3 828.445 96.4594   1
  -3   1   2 3929.54 169.381   1
   3  -1  -2 4060.18 129.811   1
  -3   1   2 4064.19 118.121   3
  -3  -1   2 3820.45 105.702   1
  -3   1   1 822.494 97.7691   1
  -3   1   1 947.547 70.1677   3
   3  -1  -1 1054.42 83.8634   1
   3   1  -1 794.182 67.4846   1
  -3   1   1 880.616 31.6264   6
  -3  -1   1 914.648 59.8207   1
  -3   1   0 2992.04 166.263   1
  -3   1   0 2749.34 103.928   3
  -3  -1   0 3022.15 95.5730   1
   3   1   0 2659.28 97.7727   1
   3  -1   0 2773.77 116.300   1
  -3   1   0 2876.97 59.5684   6
  -3   1  -1 21056.7 384.031   1
  -3   1  -1 20860.7 269.952   3
  -3  -1  -1 20186.2 223.605   1
   3  -1   1 20835.2 295.252   1
  -3   1  -2 9463.16 272.996   1
   3   1   2 8746.44 153.655   1
  -3  -1  -2 8567.61 146.606   1
   3  -1   2 9258.40 207.724   1
  -3   1  -3 614.065 121.439   1
   3  -1   3 468.798 73.7200   1
   3   1   3 492.387 49.8782   1
  -3   1  -3 467.425 72.2238   5
  -3  -1  -3 521.835 56.6490   1
  -3   1  -4 5121.39 166.468   5
  -3   1  -4 4949.81 215.389   1
   3   1   4 5332.09 114.533   1
  -3  -1  -4 5480.60 135.848   1
   3  -1   4 5446.56 171.889   1
  -3  -1  -5 814.899 103.673   5
   3   1   5 912.851 54.7926   1
  -3   1  -5 1029.66 94.3470   5
  -3   1  -5 824.716 128.497   1
  -3  -1  -5 979.791 78.0420   1
   3  -1   5 851.626 89.6199   1
  -3  -1  -6 23619.7 410.379   5
   3   1   6 23667.1 217.748   1
   3  -1   6 23411.4 411.910   4
  -3  -1  -6 22901.2 287.269   1
   3  -1   6 23813.6 358.203   1
   3  -1   7 2101.78 141.793   4
  -3  -1  -7 2049.09 142.111   5
  -3   1  -7 1755.34 159.936   1
   3  -1   7 1774.12 116.037   1
  -3  -1  -7 2072.90 105.413   1
  -3   1  -8 127.031 62.9332   3
   3  -1   8 54.2446 70.7722   1
  -3  -1  -8 64.1778 80.0044   5
  -3   1  -8 54.7175 108.784   1
  -3  -1  -8-19.8104 59.3298   1
  -3   1  -8 147.379 51.8602   6
   3  -1   8 68.4959 79.3460   4
   3  -1   8 50.9656 76.5553   2
  -3   1  -9 138.580 63.4155   3
  -3  -1  -9-1.80399 64.4528   1
  -3   1  -9 51.0570 51.3855   6
   3  -1   9 23.3487 71.1381   5
  -3  -1  -9 66.8111 72.5550   5
   3  -1   9 58.2352 68.9253   1
  -3   1  -9 219.419 105.364   1
   3   1   9 118.769 73.9630   4
   3  -1   9 17.6077 72.0216   4
   3  -1   9 145.693 90.1807   2
  -3   1 -10 61.9678 59.7214   3
  -3   1 -10 23.2316 50.8648   6
   3  -1  10 52.7783 70.0727   1
   3   1  10 34.4542 71.9629   4
   3  -1  10 70.2035 73.9165   4
  -3   1 -10 97.6098 100.401   1
  -3  -1 -10-16.3676 66.4277   1
   3   1  10 98.6200 49.4200   2
   3  -1  10 139.269 82.5851   2
  -3  -1 -11-12.0542 91.1265   3
  -3   1 -11 92.1026 60.7931   3
   3  -1  11 65.2765 66.4389   1
   3   1  11 73.5219 91.3208   4
  -3   1 -11 39.7461 58.5684   6
   3  -1  11 149.748 91.9929   4
   3   1  11 123.264 27.6090   1
  -3  -1 -11 140.185 72.8145   1
   3   1  11 53.0889 41.3592   2
   3  -1  11 62.4169 82.3284   2
   3  -1  12 1423.30 115.317   1
   3   1  12 1354.69 51.5849   1
  -3  -1 -12 1363.06 109.444   1
   3  -1  12 1086.89 117.079   2
   3   1  12 1377.11 137.371   4
   3   1  12 1217.39 69.7355   2
  -3   1 -12 1218.45 101.917   6
   3  -1  12 1329.33 142.122   4
  -3  -1 -12 1160.99 146.566   3
  -3   1 -12 1271.26 101.602   3
   3  -1  13 4843.41 188.367   1
  -3   1 -13 4858.41 186.504   6
   3   1  13 4338.92 101.258   2
   3  -1  13 4783.88 242.526   4
   3  -1  13 4529.77 208.598   2
   3   1  13 5022.78 89.1211   1
   3   1  13 4965.44 236.498   4
  -3   1 -13 4801.55 171.134   3
   3  -1  14 307.593 95.2699   2
  -3  -1 -14 256.619 100.802   3
  -3   1 -14 245.269 65.6400   3
   3   1  14 277.065 28.5568   1
  -3   1 -14 213.860 76.4505   6
   3  -1  14 219.848 81.3935   1
   3   1  14 239.656 24.1249   2
   3   1  14 425.729 112.434   4
   3  -1  14 393.733 114.546   4
   3  -1  15 49.8896 77.1184   2
  -3  -1 -15-79.6107 96.4212   3
  -3   1 -15-31.4296 75.5735   3
  -3   1 -15 67.1842 77.6830   6
   3  -1  15-13.3430 79.4869   1
   3   1  15-2.08461 17.9323   1
   3   1  15 109.137 97.8693   4
   3  -1  15 141.733 108.813   4
   3  -1  16 983.807 111.167   1
  -3   1 -16 1024.96 119.296   6
   3  -1  16 1531.21 128.903   2
   3   1  16 1110.53 149.637   4
   3  -1  16 1302.48 169.427   4
  -3   1 -16 1207.14 107.649   3
   3  -1  17 14810.9 308.107   1
   3  -1  17 15572.6 345.156   2
   3  -1  17 15427.6 470.816   4
   3   1  17 15436.7 447.774   4
  -3   1 -17 14902.0 370.856   6
  -3   1 -17 15579.5 322.647   3
  -3   1 -18 11825.4 342.373   6
   3   1  18 11404.0 403.458   4
   3  -1  18 12307.9 302.398   2
   3  -1  18 11718.2 427.053   4
  -3  -1 -18 11315.8 355.433   3
  -3   1 -18 12140.4 288.610   3
  -3   1 -19 5769.42 262.117   6
   3  -1  19 5947.87 208.776   2
   3   1  19 5819.03 311.039   4
   3  -1  19 6425.73 331.196   4
  -3  -1 -19 5604.44 264.540   3
  -3   1 -19 6132.36 215.203   3
  -3   1 -20 1201.15 151.378   6
   3   1  20 1081.61 167.112   4
   3  -1  20 1486.81 187.139   4
   3  -1  20 1360.91 109.424   2
  -3  -1 -20 1293.93 148.373   3
  -3   1 -20 1186.33 116.545   3
  -3   1 -21 2020.91 142.279   3
   3   1  21 2049.68 214.249   4
  -3   1 -21 2071.97 188.000   6
   3  -1  21 2278.69 232.561   4
  -3  -1 -21 2141.46 182.327   3
  -3  -1 -22 156.388 112.532   3
  -3   1 -22 435.753 104.524   3
  -3   1 -22 504.787 142.044   6
   3  -1  22 508.996 155.850   4
   3   1  22 677.351 154.841   4
  -3   1 -23 17137.3 387.891   3
  -3   1 -23 17930.3 517.089   6
   3   1  23 17099.5 545.299   4
   3  -1  23 17289.2 570.812   4
  -3  -1 -23 18376.8 474.552   3
  -3  -1 -24 161.859 113.864   6
  -3  -1 -24 360.491 125.822   3
  -3   1 -24 183.678 94.3376   3
   3  -1  24 22.8291 161.772   4
  -3   1 -24 55.7270 140.634   6
   3   1  24 60.5659 144.485   4
  -3  -1 -25 57.5185 112.612   3
  -3   1 -25 38.0417 94.6297   3
  -3  -1 -25 295.853 129.673   6
   3   1  25 222.311 166.484   4
   3  -1  25 270.544 185.015   4
  -3  -1 -26 60.9435 126.566   3
  -3   1 -26 214.020 103.048   3
  -3  -1 -26 306.744 143.380   6
   3   1  26-47.8176 160.304   4
   3  -1  26 20.8788 156.580   4
  -3  -1 -27 707.102 157.703   3
  -3  -1 -27 1091.26 180.928   6
  -3   1 -27 1216.08 229.717   6
   3  -1  27 1591.11 234.714   4
   3   1  27 1028.59 213.702   4
  -3  -1 -28 405.669 157.880   3
  -3   1 -28 403.264 207.979   6
   3   1  28 399.268 202.779   4
   3  -1  28 693.809 227.144   4
   3   2 -29 50.2300 194.570   3
   3   2 -29 309.049 272.272   6
   3   2 -28 639.149 213.322   3
   3  -2 -28 903.278 189.345   6
   3   2 -28 996.439 268.961   6
   3   2 -27 6064.00 382.106   3
   3   2 -27 6238.65 458.579   6
  -3  -2  27 6103.23 201.020   1
   3  -2 -27 5862.25 332.592   6
   3  -2 -26 148.319 141.054   3
   3   2 -26 508.257 234.086   6
   3   2 -26 238.089 165.084   3
  -3  -2  26 404.113 79.7779   1
   3  -2 -25-132.205 125.442   6
   3   2 -25 51.6553 159.346   3
   3   2 -25 32.2068 196.906   6
   3  -2 -25 160.688 131.861   3
  -3  -2  25 17.4205 60.1326   1
   3  -2 -24 6380.08 307.335   3
   3   2 -24 6679.84 356.835   3
   3   2 -24 6932.95 435.274   6
   3  -2 -24 6562.20 298.180   6
  -3  -2  24 6149.15 192.852   1
  -3   2  23 1148.58 150.990   1
   3  -2 -23 1945.78 180.145   3
   3   2 -23 1478.10 197.702   3
   3   2 -23 1619.19 250.695   6
   3  -2 -23 1410.23 167.255   6
  -3  -2  23 1605.85 112.677   1
  -3   2  22 1270.47 155.676   1
   3  -2 -22 1328.96 165.867   3
   3   2 -22 1605.54 203.112   3
   3  -2 -22 1218.36 145.460   6
   3   2 -22 1384.07 242.318   6
  -3  -2  22 1221.47 100.550   1
   3  -2 -21 467.671 118.339   3
   3   2 -21 599.636 187.054   6
  -3   2  21 464.322 114.213   1
  -3  -2  21 265.354 67.8273   1
   3   2 -21 236.205 136.075   3
  -3   2  20 770.695 122.827   1
   3  -2 -20 434.904 109.615   3
   3   2 -20 650.247 149.154   3
   3   2 -20 285.352 170.271   6
  -3   2  19 3300.56 188.644   1
   3  -2 -19 3018.95 189.923   3
   3   2 -19 3412.62 246.230   3
   3   2 -19 3605.62 294.479   6
   3  -2 -19 3546.92 179.798   6
  -3  -2  19 3077.83 137.423   1
  -3   2  18 16197.6 376.334   1
   3  -2 -18 16998.5 401.442   3
   3   2 -18 17433.7 477.062   3
   3  -2 -18 16666.2 333.942   6
  -3  -2  18 16416.8 297.406   1
   3   2 -18 16753.9 558.843   6
   3  -2 -17 335.812 94.2151   3
   3   2 -17 506.778 131.663   3
   3  -2 -17 325.768 73.9296   6
   3   2 -17 249.256 157.959   6
  -3  -2  17 567.981 79.1835   1
  -3   2  17 552.606 107.669   1
  -3   2  16 924.499 115.727   1
   3  -2 -16 788.978 108.494   3
   3   2 -16 1158.58 150.289   3
   3  -2 -16 934.325 89.6886   6
  -3  -2  16 920.791 88.9701   1
   3   2 -15 475.764 120.338   3
   3  -2 -15 485.087 92.0114   3
   3  -2 -15 408.354 65.4389   6
  -3  -2  15 463.067 68.0616   1
  -3   2  15 469.040 101.080   1
   3  -2 -14 15216.0 338.804   3
   3   2 -14 16407.1 436.216   3
  -3   2  14 16433.3 365.389   1
  -3  -2  14 16020.2 288.512   1
   3  -2 -13-82.6114 70.3946   3
   3  -2 -13 6.44117 41.8523   6
  -3   2  13-5.39649 86.3076   1
  -3  -2  13 26.4741 54.9569   1
  -3   2  12 3029.94 167.315   1
   3  -2 -12 2831.48 147.744   3
   3   2 -12 2723.58 188.717   3
   3  -2 -12 3034.54 105.863   6
  -3  -2  12 2972.79 129.700   1
  -3   2  11 74.6617 83.9509   1
   3  -2 -11 148.219 63.1750   3
   3  -2 -11 99.9349 38.8018   6
  -3  -2  11-10.5718 52.4441   1
   3  -2 -10 28.1145 57.4767   3
   3  -2 -10 42.8475 29.8702   6
  -3  -2  10 8.20650 80.6045   6
  -3   2  10-30.2764 75.0343   1
  -3  -2  10 7.32377 55.3284   1
   3  -2  -9-2.66259 56.8523   3
   3  -2  -9 48.0576 26.3565   6
  -3   2   9 93.7606 77.3175   1
  -3  -2   9 33.8716 56.2861   1
  -3  -2   9 36.2960 92.3545   6
  -3   2   8 1577.86 136.795   1
   3  -2  -8 1508.37 99.1875   3
  -3  -2   8 1815.82 156.773   6
  -3  -2   8 1698.79 100.384   1
   3  -2  -8 1587.49 52.1150   6
   3  -2  -8 1646.72 83.8456   1
  -3   2   8 1722.76 113.027   3
  -3   2   7 6587.46 240.241   1
  -3  -2   7 6560.63 176.089   1
  -3  -2   7 6760.49 265.239   6
   3  -2  -7 6875.60 170.391   1
  -3   2   7 6807.06 187.566   3
   3  -2  -7 6109.73 80.4564   6
   3  -2  -6 21123.5 304.754   3
  -3   2   6 20762.8 410.995   1
  -3  -2   6 22022.9 304.715   1
  -3   2   6 20935.8 302.656   3
   3  -2  -5 113038. 670.284   3
  -3  -2   5 113201. 664.779   1
   3   2  -5 110962. 786.844   2
   3  -2  -5 113455. 727.958   1
  -3   2   5 113287. 650.309   3
   3   2  -4 56537.9 539.418   2
   3  -2  -4 59221.1 475.237   3
  -3   2   4 57179.5 695.180   1
  -3  -2   4 59451.8 469.656   1
   3  -2  -4 60491.1 542.281   1
  -3   2   4 57811.3 438.301   3
  -3   2   3 10591.3 179.038   3
   3  -2  -3 10893.5 201.441   3
  -3   2   3 11409.9 331.394   1
  -3  -2   3 11056.8 202.607   1
   3   2  -3 10274.9 230.201   2
   3  -2  -3 11538.4 255.558   1
  -3   2   2 4166.72 109.177   3
   3  -2  -2 4341.48 129.406   3
  -3   2   2 4728.43 233.930   1
  -3  -2   2 4336.77 128.125   1
   3   2  -2 4056.80 146.452   2
   3  -2  -2 4554.05 170.578   1
   3  -2  -1 13867.2 226.459   3
  -3   2   1 14223.9 380.948   1
  -3   2   1 13560.0 175.100   3
  -3  -2   1 13906.3 209.043   1
   3   2  -1 13661.2 244.520   2
  -3   2   0 102913. 431.487   3
  -3   2   0 99205.5 975.486   1
  -3   2   0 99037.9 584.984   6
  -3  -2   0 105249. 545.903   1
   3   2   0 100452. 631.830   2
   3  -2   0 101727. 796.919   1
   3  -2   1 64818.6 652.333   1
  -3   2  -1 67259.3 322.339   3
  -3   2  -1 64828.9 495.824   6
  -3   2  -1 62358.9 785.442   1
  -3   2  -1 65211.3 452.199   5
  -3  -2  -1 62453.8 401.886   1
   3   2   1 64789.6 492.136   2
   3  -2   2 42300.6 529.021   1
  -3   2  -2 46417.9 252.071   3
  -3   2  -2 44962.8 683.776   1
  -3   2  -2 43476.0 417.706   6
  -3   2  -2 45047.4 381.111   5
  -3  -2  -2 46730.3 331.950   1
   3   2   2 44763.8 396.571   2
   3  -2   3 19795.5 381.208   1
  -3   2  -3 19765.0 159.557   3
  -3   2  -3 19676.1 288.488   6
  -3   2  -3 20907.0 279.443   5
  -3   2  -3 19276.0 464.468   1
   3   2   3 20620.6 260.681   2
  -3  -2  -3 20497.2 217.555   1
   3  -2   4 12765.7 290.995   4
   3  -2   4 12650.3 311.179   1
  -3   2  -4 12333.7 135.848   3
  -3   2  -4 12478.8 242.140   6
  -3   2  -4 12162.1 380.896   1
  -3  -2  -4 13319.0 172.094   1
   3   2   4 13189.3 201.629   2
   3   2   5 7.31314 36.5764   2
  -3   2  -5 47.9434 130.723   1
   3  -2   5-83.1474 63.0448   4
  -3   2  -5 15.2924 59.1082   6
   3  -2   5-114.983 93.7016   1
  -3  -2  -5 7.14919 33.8911   1
   3  -2   6 57975.7 680.767   1
  -3   2  -6 56349.4 543.779   6
   3  -2   6 57778.7 749.655   2
  -3   2  -6 54693.6 823.134   1
  -3  -2  -6 56788.6 677.492   5
   3  -2   6 57191.7 647.875   4
  -3  -2  -6 55863.2 338.009   1
   3   2   6 58248.0 387.435   2
  -3   2  -6 54363.6 318.607   3
  -3  -2  -7-55.3351 79.7686   5
  -3   2  -7 47.8368 124.427   1
  -3  -2  -7 19.1273 30.5083   1
   3   2   7 40.3054 32.8903   2
  -3   2  -7-14.0314 61.8640   6
   3  -2   7 20.7878 72.6235   4
   3  -2   7-48.9687 96.8248   1
   3  -2   7 8.01304 91.1932   2
  -3   2  -8 212.852 127.924   1
   3  -2   8 641.237 122.121   2
  -3  -2  -8 265.715 88.1213   5
   3  -2   8 569.842 97.6582   4
   3   2   8 465.583 43.6081   2
   3  -2   8 390.415 78.8212   5
  -3  -2  -8 462.350 48.7696   1
  -3   2  -8 496.574 42.5681   3
   3  -2   8 676.013 119.319   1
   3  -2   9 5073.75 229.871   1
   3  -2   9 4567.08 230.852   2
   3  -2   9 4840.72 188.306   5
  -3  -2  -9 4631.87 212.580   5
   3  -2   9 4541.68 215.315   4
   3   2   9 4331.25 96.4819   2
  -3  -2  -9 4259.18 117.393   1
  -3   2  -9 4584.28 107.066   3
   3  -2  10 1192.32 143.064   1
   3   2  10 911.249 44.9619   2
   3  -2  10 1213.08 138.095   2
  -3  -2 -10 1501.29 141.054   5
   3  -2  10 1128.16 128.725   4
   3   2  10 1273.98 125.541   4
  -3   2 -10 1492.51 70.6610   3
  -3  -2 -10 1197.82 76.0457   1
   3  -2  11 103.751 93.0573   2
  -3   2 -11 151.622 41.6049   3
   3   2  11-27.8448 75.2248   4
   3  -2  11 114.157 88.9169   4
  -3  -2 -11 68.8412 50.7660   1
  -3  -2 -12 2020.16 94.4991   1
   3  -2  12 1631.47 150.737   4
   3  -2  12 1971.53 176.907   2
   3   2  12 2079.31 160.770   4
  -3  -2 -12 2119.72 190.362   3
  -3   2 -12 2079.28 89.3685   3
   3  -2  13 40.7964 94.1725   2
  -3  -2 -13 47.0934 42.1241   1
   3   2  13-11.6527 85.6631   4
  -3  -2 -13 202.198 127.883   3
  -3   2 -13 52.1770 44.8345   3
   3  -2  13 161.028 98.4597   4
   3  -2  14 141.995 100.046   2
  -3  -2 -14 57.8127 107.097   3
  -3   2 -14 77.6652 44.8069   3
   3   2  14 147.163 97.5368   4
   3  -2  14 164.398 105.782   4
  -3   2 -15 3441.86 126.877   3
   3  -2  15 3288.23 204.226   2
   3   2  15 3631.63 220.905   4
   3  -2  15 3304.74 226.588   4
  -3  -2 -15 3121.56 220.718   3
   3  -2  16-102.967 100.842   2
  -3  -2 -16 95.5158 118.646   3
  -3   2 -16-2.43476 52.7264   3
   3   2  16 186.907 108.187   4
   3  -2  16-163.553 118.945   4
  -3   2 -17 7785.52 200.703   3
  -3   2 -17 7987.64 323.764   6
   3  -2  17 8456.67 311.679   2
   3   2  17 7108.06 312.651   4
   3  -2  17 7808.49 349.649   4
  -3  -2 -17 7870.36 325.979   3
   3  -2  18 209.044 105.303   2
  -3  -2 -18 360.500 129.484   3
  -3   2 -18 217.204 66.6805   3
  -3   2 -18 575.083 143.126   6
   3  -2  18 547.180 157.203   4
   3   2  18 233.253 103.694   4
   3  -2  19 32.5990 90.4604   2
  -3   2 -19 227.559 74.0797   3
  -3   2 -19 23.6602 127.436   6
   3   2  19 276.783 127.584   4
   3  -2  19 54.2958 126.720   4
  -3   2 -20 754.605 91.4280   3
   3  -2  20 608.781 117.649   2
  -3  -2 -20 714.228 152.635   3
  -3   2 -20 541.428 147.569   6
   3   2  20 487.251 141.944   4
   3  -2  20 714.005 153.116   4
   3  -2  21 477.401 113.405   2
  -3  -2 -21 420.826 139.984   3
  -3   2 -21 283.358 81.2170   3
  -3   2 -21-73.3609 138.351   6
   3   2  21 418.560 149.888   4
   3  -2  21 383.278 143.899   4
  -3   2 -22 1075.59 188.857   6
   3  -2  22 609.480 109.994   2
  -3  -2 -22 751.151 150.551   3
  -3   2 -22 524.258 90.9434   3
   3   2  22 768.835 162.226   4
   3  -2  22 802.947 181.878   4
  -3  -2 -23-35.8186 122.293   3
  -3   2 -23 43.3554 79.9140   3
  -3   2 -23 119.216 152.988   6
   3   2  23 246.945 141.840   4
   3  -2  23-120.405 160.307   4
  -3  -2 -24 275.311 140.323   3
   3   2  24 144.109 140.237   4
   3  -2  24-81.0763 158.770   4
  -3  -2 -25-40.7737 134.967   3
   3   2  25 69.4627 150.910   4
   3  -2  25 95.0632 177.359   4
   3  -2  26 155.453 184.701   4
  -3  -2 -26-2.36425 144.038   3
  -3   2 -26-137.488 182.222   6
   3   2  26-17.2132 158.863   4
  -3  -2 -27 542.435 151.314   6
  -3  -2 -27 770.393 172.228   3
   3   2  27 970.499 209.274   4
  -3   2 -27 1188.83 258.420   6
   3  -2  27 391.370 202.840   4
   3  -3 -28-153.594 139.802   3
  -3  -3  28 62.2309 78.8681   1
   3   3 -28 148.863 206.569   3
   3   3 -27 272.608 209.405   3
   3  -3 -27 87.0791 134.999   3
  -3  -3  27 112.004 75.6513   1
   3  -3 -26 1678.95 195.390   3
  -3  -3  26 1553.90 125.557   1
   3  -3 -25 2469.36 218.609   3
   3   3 -25 2972.30 297.895   3
   3  -3 -25 2902.78 210.472   6
  -3  -3  25 2680.77 154.432   1
   3  -3 -24 155.978 110.033   3
   3  -3 -24 98.4588 112.682   6
   3   3 -24 46.9856 157.732   3
  -3  -3  24 194.961 83.8078   1
   3  -3 -23 531.783 104.500   6
   3  -3 -23 479.511 127.963   3
   3   3 -23 413.846 167.360   3
  -3  -3  23 570.280 94.1548   1
   3  -3 -22 3916.70 240.187   3
   3  -3 -22 4215.22 199.208   6
  -3  -3  22 3944.71 179.734   1
  -3  -3  21 1109.50 108.872   1
   3  -3 -21 1125.36 147.504   3
  -3   3  21 1161.96 167.194   1
   3  -3 -21 1063.14 111.606   6
  -3   3  20 423.756 139.003   1
   3  -3 -20 349.280 113.889   3
   3  -3 -20 320.768 75.8454   6
  -3  -3  20 405.411 87.4486   1
   3  -3 -19 3864.36 211.766   3
  -3   3  19 3725.41 237.533   1
   3  -3 -19 3572.34 158.146   6
  -3  -3  19 3736.60 177.994   1
  -3   3  18 18168.1 467.625   1
   3  -3 -18 18263.7 306.029   6
  -3  -3  18 17096.5 350.568   1
   3  -3 -17 8839.71 289.788   3
  -3   3  17 10319.5 361.292   1
   3  -3 -17 9701.33 216.759   6
  -3  -3  17 9407.03 264.092   1
  -3   3  16 35296.8 639.678   1
  -3  -3  16 35369.3 501.511   1
   3  -3 -15 18158.9 385.857   3
  -3   3  15 19901.7 481.331   1
  -3  -3  15 18496.1 360.915   1
  -3  -3  15 19586.5 368.327   2
   3  -3 -14 618.595 95.2038   3
  -3   3  14 438.922 135.357   1
  -3  -3  14 360.677 88.6212   1
   3  -3 -14 218.748 72.9470   4
  -3  -3  14 451.220 80.7795   2
  -3   3  13 81.6216 122.727   1
   3  -3 -13-87.4816 70.1319   3
  -3  -3  13 60.2915 58.9290   2
  -3  -3  13 123.436 68.8328   1
   3  -3 -13 43.7008 65.3861   4
   3  -3 -12 2017.26 129.487   3
  -3   3  12 2224.48 190.936   1
  -3  -3  12 1850.35 129.169   1
  -3  -3  12 1833.88 120.605   2
  -3   3  11 159.621 115.698   1
   3  -3 -11 202.065 68.1593   3
  -3  -3  11 223.428 75.9423   1
  -3  -3  11 267.995 70.8738   2
   3  -3 -10 607.810 81.1661   3
  -3   3  10 713.259 138.917   1
  -3  -3  10 544.134 86.7990   1
  -3  -3  10 582.137 82.8190   2
  -3   3   9 13.6014 102.705   1
   3  -3  -9 18.0201 54.6803   3
  -3  -3   9 104.350 60.8187   2
  -3  -3   9-22.9015 65.7736   1
   3  -3  -8 1102.22 85.6899   3
  -3   3   8 1387.56 162.690   1
  -3  -3   8 1332.72 110.310   1
  -3  -3   8 1409.15 101.595   2
   3  -3  -7 12498.2 241.958   3
  -3   3   7 12091.5 379.004   1
  -3  -3   7 12614.4 280.346   1
  -3  -3   7 11611.6 251.988   2
  -3   3   7 11949.2 280.539   3
   3  -3  -6 463.410 59.7850   3
  -3   3   6 437.724 79.9716   3
  -3  -3   6 365.523 62.4465   2
  -3  -3   6 403.269 82.9618   1
  -3   3   6 453.873 125.448   1
  -3   3   5 109.999 62.9100   3
   3  -3  -5 54.5095 38.6902   3
  -3  -3   5 12.2370 50.2449   2
  -3  -3   5 29.6791 60.8297   1
  -3   3   5 96.0871 116.037   1
   3  -3  -4 21454.7 273.447   3
  -3   3   4 21047.1 506.186   1
  -3  -3   4 20260.5 333.674   1
  -3  -3   4 21408.6 313.932   2
  -3   3   4 21190.8 314.765   3
  -3   3   3 32414.9 633.153   1
  -3  -3   3 32324.4 410.538   1
   3  -3  -3 33182.1 310.727   6
  -3  -3   3 32528.3 375.120   2
  -3   3   3 33237.1 369.570   3
   3  -3  -2 29871.0 289.543   3
  -3   3   2 30124.4 612.736   1
  -3  -3   2 29498.3 381.857   1
   3  -3  -2 30167.0 283.750   6
  -3  -3   2 29980.0 351.302   2
  -3   3   2 29999.2 333.588   3
   3  -3  -1 2727.27 88.9263   3
  -3  -3   1 2682.68 121.075   1
  -3   3   1 2506.58 66.6268   5
   3   3  -1 2787.74 146.369   2
   3  -3  -1 2885.98 94.3817   6
  -3  -3   1 2738.01 108.829   2
  -3   3   1 2797.57 103.629   3
   3  -3   0 3830.27 101.540   3
  -3  -3   0 3736.87 135.491   1
  -3   3   0 3637.33 247.035   1
   3   3   0 3375.18 159.003   2
   3  -3   0 3673.68 108.107   6
  -3   3   0 3876.06 107.109   3
  -3  -3   0 3824.05 123.053   2
  -3   3  -1 27778.4 620.192   1
   3  -3   1 27061.9 271.371   6
  -3  -3  -1 26849.3 328.134   1
   3   3   1 26799.9 400.209   2
  -3   3  -1 26378.0 239.204   3
   3  -3   2 117.642 43.0370   6
   3   3   2 2.31975 58.2673   2
  -3  -3  -2 92.0460 46.4028   1
   3  -3   2 85.9257 56.7288   4
   3   3   3 351.551 74.3055   2
  -3   3  -3 406.702 152.943   1
   3  -3   3 255.610 47.0542   6
  -3   3  -3 316.370 92.8807   6
  -3  -3  -3 273.446 48.9020   1
   3  -3   3 431.583 76.5246   4
  -3   3  -4-27.0530 135.332   1
   3   3   4 77.3622 56.8723   2
  -3  -3  -4 36.4282 36.2647   1
   3  -3   4 114.780 60.7871   4
   3  -3   4 56.5723 40.1529   6
   3  -3   4-71.2224 113.425   2
   3   3   5-17.0526 51.5621   2
  -3   3  -5 1.63657 83.2601   6
  -3   3  -5-135.021 135.113   1
   3  -3   5-51.2761 63.2969   4
  -3  -3  -5 34.8744 33.9951   1
   3  -3   5 200.026 121.860   2
   3  -3   6 4922.11 261.024   2
  -3  -3  -6 4710.78 217.176   5
  -3  -3  -6 4929.00 110.289   1
   3  -3   6 4729.08 208.227   4
   3   3   6 4660.90 158.128   2
  -3   3  -6 4786.60 213.801   6
   3  -3   7 10434.1 235.974   5
  -3  -3  -7 10707.7 320.143   5
  -3  -3  -7 10961.7 154.112   1
  -3   3  -7 11127.4 321.646   6
   3  -3   7 10650.1 306.127   4
   3   3   7 10959.6 220.683   2
   3  -3   7 10520.4 366.639   2
  -3   3  -8 3745.73 201.632   6
   3  -3   8 3643.46 237.979   2
   3  -3   8 3511.60 149.091   5
  -3  -3  -8 3551.95 193.786   5
   3   3   8 3584.52 127.145   2
  -3  -3  -8 3544.89 87.6076   1
   3  -3   8 3428.53 191.296   4
   3  -3   9 544.879 133.727   2
   3  -3   9 398.919 75.8230   5
  -3   3  -9 435.759 111.282   6
  -3  -3  -9 486.738 104.763   5
   3   3   9 480.351 56.6887   2
  -3  -3  -9 499.277 40.2763   1
   3  -3   9 347.984 98.4322   4
  -3   3 -10 4214.60 72.5103   3
  -3   3 -10 5361.63 248.178   6
   3   3  10 3824.93 99.1552   2
   3  -3  10 5152.10 197.470   5
  -3  -3 -10 5051.78 234.089   5
   3   3  10 5244.84 215.169   4
   3  -3  10 4614.26 228.626   4
  -3  -3 -10 5105.18 102.587   1
   3  -3  10 4808.12 259.962   2
  -3   3 -11 9134.68 124.803   3
   3   3  11 9427.99 293.683   4
   3  -3  11 9503.74 354.690   2
  -3  -3 -11 9540.48 321.937   5
   3  -3  11 9775.50 336.046   4
  -3   3 -11 9896.63 332.364   6
  -3  -3 -11 9622.70 152.089   1
   3  -3  12 35937.7 681.651   2
  -3   3 -12 35597.2 272.529   3
  -3   3 -12 34219.2 612.760   6
   3   3  12 35297.8 558.662   4
   3  -3  12 35613.7 639.147   4
  -3  -3 -12 35725.4 713.752   3
  -3  -3 -12 35259.8 296.724   1
  -3   3 -13 30560.3 274.171   3
  -3   3 -13 30808.9 600.657   6
   3  -3  13 29449.2 617.912   2
   3   3  13 29706.8 538.723   4
   3  -3  13 29608.2 603.412   4
  -3  -3 -13 29946.4 655.472   3
  -3   3 -14 38140.1 335.983   3
  -3   3 -14 35950.3 659.048   6
   3  -3  14 35250.0 671.497   2
   3   3  14 36924.2 617.115   4
   3  -3  14 35540.7 679.507   4
  -3  -3 -14 36899.7 726.258   3
  -3   3 -15 3070.89 226.028   6
  -3   3 -15 3472.25 118.573   3
   3  -3  15 3339.33 232.125   2
   3   3  15 3069.93 204.391   4
   3  -3  15 3205.39 235.829   4
  -3  -3 -15 3498.47 244.325   3
   3  -3  16 204.230 114.649   2
  -3  -3 -16 570.848 153.756   3
   3  -3  16 143.789 115.404   4
  -3   3 -16 192.988 56.5102   3
  -3   3 -16 149.072 128.148   6
   3   3  16 270.656 114.908   4
  -3   3 -17 7062.66 184.816   3
   3  -3  17 7340.39 318.603   2
   3   3  17 7352.56 307.476   4
   3  -3  17 6481.57 327.988   4
  -3  -3 -17 6933.35 336.894   3
  -3   3 -17 7375.95 345.850   6
  -3   3 -18 5985.02 180.088   3
  -3   3 -18 5680.45 317.126   6
   3  -3  18 5963.91 288.725   2
   3   3  18 5744.44 292.651   4
   3  -3  18 5650.21 307.018   4
  -3  -3 -18 5881.27 321.967   3
  -3   3 -19 9071.96 226.496   3
  -3   3 -19 9022.02 396.711   6
   3  -3  19 9486.98 358.390   2
   3   3  19 9430.49 365.848   4
   3  -3  19 9318.37 403.670   4
  -3   3 -20 1696.81 120.420   3
   3   3  20 1710.02 189.682   4
   3  -3  20 2078.32 192.043   2
   3  -3  20 1679.93 204.215   4
  -3   3 -20 1392.87 211.612   6
   3   3  21 2346.05 214.402   4
   3  -3  21 2499.76 202.435   2
   3  -3  21 2553.29 246.446   4
  -3  -3 -21 2800.30 244.267   3
  -3   3 -21 2521.09 267.905   6
  -3   3 -22 341.585 172.751   6
   3  -3  22 457.613 135.646   2
  -3  -3 -22 224.338 140.439   3
   3   3  22 554.160 152.655   4
   3  -3  22 659.420 187.463   4
   3  -3  23 670.706 135.907   2
  -3  -3 -23 660.998 170.442   3
  -3   3 -23 846.497 217.474   6
   3   3  23 836.523 166.562   4
   3  -3  23 979.596 189.038   4
  -3  -3 -24 148.356 153.847   3
  -3   3 -24 1.01069 192.426   6
   3   3  24 367.623 165.772   4
   3  -3  24 152.515 163.083   4
  -3  -3 -25-19.0987 154.249   3
  -3   3 -25-109.225 210.143   6
   3   3  25-188.135 159.658   4
   3  -3  25 289.493 183.365   4
  -3  -3 -26-47.2562 158.850   3
  -3   3 -26 177.749 227.574   6
   3   3  26 429.666 180.931   4
   3  -3  26-236.241 189.145   4
   3  -4 -27-168.495 147.847   3
  -3  -4  27 112.587 96.2014   1
   3  -4 -26 1429.59 199.893   3
  -3  -4  26 1137.23 131.739   1
   3  -4 -25 2175.64 203.839   3
  -3  -4  25 2321.24 164.723   1
   3  -4 -24 343.008 127.720   3
   3  -4 -24 144.772 98.5731   6
  -3  -4  24 100.575 92.8918   1
   3  -4 -23 2789.19 218.395   3
  -3  -4  23 2844.44 182.636   1
   3  -4 -23 2561.00 158.450   6
   3  -4 -22 227.189 104.834   3
   3  -4 -22 181.482 84.9569   6
  -3  -4  22 60.3959 86.7577   1
   3  -4 -21 3614.75 224.475   3
   3  -4 -21 4020.23 175.466   6
  -3  -4  21 3760.27 201.949   1
  -3   4  21 4228.70 283.223   1
   3  -4 -20 1183.36 146.352   3
  -3   4  20 1459.65 205.171   1
  -3  -4  20 1306.75 140.282   1
  -3  -4  20 1227.08 124.734   2
   3  -4 -19 3922.25 227.440   3
  -3   4  19 3876.40 267.414   1
  -3  -4  19 4032.60 199.889   2
  -3  -4  19 4429.90 216.993   1
   3  -4 -18 6432.06 262.042   3
  -3  -4  18 6326.13 251.499   1
  -3   4  18 6331.81 321.404   1
  -3  -4  18 5831.24 236.126   2
   3  -4 -17 199.550 95.1257   3
  -3  -4  17 263.476 95.7560   2
  -3  -4  17 44.5034 88.2837   1
  -3   4  17 68.8781 142.829   1
   3  -4 -16-86.6970 88.6577   3
  -3  -4  16 84.6949 74.6515   2
  -3   4  16-75.3576 139.621   1
   3  -4 -15 4736.18 212.776   3
  -3   4  15 4908.38 287.713   1
  -3  -4  15 4320.66 201.807   2
   3  -4 -14 13589.4 334.634   3
  -3   4  14 13950.3 454.469   1
   3  -4 -14 12673.7 277.988   4
  -3  -4  14 13387.0 336.921   2
   3  -4 -13 10250.8 284.866   3
   3  -4 -13 10305.1 246.905   4
  -3  -4  13 10129.2 289.115   2
   3  -4 -12 10100.3 273.393   3
  -3   4  12 10722.4 398.810   1
   3  -4 -12 10177.6 233.884   4
  -3  -4  12 10483.8 289.655   2
  -3   4  11 115.909 131.323   1
   3  -4 -11 12.7309 61.2646   3
  -3  -4  11 44.9053 64.9408   2
  -3   4  10 86.8906 135.387   1
   3  -4 -10 155.258 62.2828   3
  -3  -4  10-51.1746 65.4615   2
   3  -4  -9 3133.51 143.139   3
  -3   4   9 3308.60 250.981   1
   3  -4  -8 8228.01 214.375   3
  -3   4   8 8866.56 374.238   1
  -3  -4   8 8526.42 253.905   2
   3  -4  -7 3842.00 143.123   3
  -3   4   7 3908.96 269.088   1
  -3  -4   7 4096.26 176.816   2
  -3   4   7 3882.61 195.173   3
  -3   4   6 228.614 136.722   1
  -3   4   6 200.667 89.4906   3
   3  -4  -6 294.355 51.5164   3
  -3  -4   6 335.894 76.1077   2
   3  -4  -5 32964.2 364.014   3
  -3   4   5 32998.8 713.832   1
  -3  -4   5 32343.7 453.051   2
  -3   4   5 33691.2 480.363   3
   3  -4  -4 61261.4 465.563   3
  -3   4   4 59204.5 950.748   1
  -3  -4   4 59294.2 598.534   2
  -3   4   4 59564.7 614.949   3
   3  -4  -3 16727.7 232.187   3
  -3   4   3 17194.6 530.734   1
  -3  -4   3 16482.9 312.628   2
  -3   4   3 17561.6 321.122   3
   3  -4  -2 3405.75 103.283   3
   3  -4  -2 3397.07 152.886   6
  -3   4   2 3563.10 271.942   1
  -3  -4   2 3147.22 142.902   2
   3  -4  -1 95099.9 471.662   3
   3  -4  -1 95641.4 724.653   6
   3  -4  -1 95323.4 676.947   4
  -3  -4   1 93735.5 691.700   2
   3  -4   0 12936.8 162.883   3
   3  -4   0 12569.5 263.616   6
  -3   4   0 12574.2 480.905   1
   3  -4   0 12486.6 256.481   4
  -3  -4   0 12266.8 249.855   2
   3   4   1-14.4368 82.3208   2
  -3   4  -1 31.3719 158.308   1
  -3  -4  -1-18.6958 46.5655   2
   3  -4   1 26.5989 19.2790   3
   3  -4   1-20.7814 58.4323   6
   3  -4   1 57.5839 64.0207   4
   3  -4   1-78.1490 123.933   2
   3  -4   2 505.049 75.5346   6
  -3   4  -2 561.795 174.267   1
   3  -4   2 481.324 74.9778   4
   3   4   2 737.446 114.913   2
  -3  -4  -2 465.844 60.6787   2
   3  -4   2 420.541 135.246   2
   3   4   3 1929.62 145.036   2
   3  -4   3 2158.22 205.785   2
   3  -4   3 1928.38 123.706   4
  -3  -4  -3 2132.57 99.1445   2
  -3  -4  -4 8720.88 203.491   1
   3  -4   4 8907.23 369.154   2
   3   4   4 8549.42 263.033   2
   3  -4   4 8735.18 260.642   4
   3  -4   4 8506.46 218.033   6
  -3  -4  -4 8492.43 176.615   2
   3  -4   5 2185.24 121.965   6
  -3  -4  -5 2368.75 108.139   1
   3  -4   5 2620.07 221.578   2
   3   4   5 2549.92 156.428   2
   3  -4   5 2536.26 152.568   4
  -3  -4  -5 2620.68 97.3669   2
   3   4   6 257.294 86.3375   2
  -3   4  -6 386.180 133.654   6
  -3  -4  -6 307.800 50.4662   1
   3  -4   6 403.395 84.6692   4
   3  -4   6 298.311 137.832   2
  -3  -4  -7 746.036 120.583   5
  -3  -4  -7 841.427 64.2163   1
   3  -4   7 1066.35 168.417   2
  -3   4  -7 972.346 149.775   6
   3  -4   7 975.934 86.1186   5
   3  -4   7 652.608 109.564   4
   3   4   7 753.742 96.7128   2
   3   4   8 1682.40 121.589   2
  -3  -4  -8 1651.64 76.6626   1
   3  -4   8 1901.52 205.639   2
   3  -4   8 1751.69 107.763   5
   3  -4   8 1774.06 148.139   4
  -3  -4  -8 1795.99 153.080   5
   3   4   9 357.187 70.0643   2
   3  -4   9 415.548 130.768   2
  -3  -4  -9 330.326 42.1888   1
  -3  -4  -9 291.959 90.8220   5
   3  -4   9 265.382 95.1576   4
   3  -4   9 325.067 73.8876   5
   3  -4  10 875.354 164.486   2
  -3   4 -10 760.037 156.547   6
   3   4  10 676.670 69.0097   2
  -3  -4 -10 783.230 49.4013   1
   3   4  10 961.360 107.046   4
   3  -4  10 593.865 110.762   4
   3  -4  10 730.809 98.7130   5
  -3  -4 -10 569.403 119.327   5
   3   4  11 8642.84 274.659   4
  -3  -4 -11 9224.27 342.538   5
  -3   4 -11 8205.47 355.526   6
   3  -4  11 8534.06 370.330   2
  -3  -4 -11 8969.57 133.686   1
   3  -4  11 9354.39 335.805   4
   3  -4  12 5339.35 304.912   2
  -3   4 -12 5411.85 305.063   6
   3   4  12 5576.71 231.769   4
   3  -4  12 5128.97 266.501   4
  -3   4 -13 1048.50 182.573   6
   3  -4  13 1264.99 188.709   2
   3   4  13 1189.72 133.027   4
   3  -4  13 1327.98 160.987   4
  -3  -4 -13 1061.93 52.0409   1
  -3  -4 -13 1307.61 189.330   3
  -3   4 -14 5950.82 336.758   6
   3  -4  14 6464.67 328.789   2
   3   4  14 6212.96 265.756   4
   3  -4  14 5488.43 286.280   4
  -3  -4 -14 6461.59 343.970   3
   3  -4  15 258.936 143.096   2
  -3  -4 -15 93.5381 139.767   3
   3   4  15 264.072 105.634   4
   3  -4  15 203.253 108.960   4
   3  -4  16 8.83937 136.639   2
  -3  -4 -16 176.148 154.151   3
  -3   4 -16 173.044 150.797   6
   3   4  16 296.082 109.574   4
   3  -4  16 366.840 137.740   4
   3  -4  17 513.180 153.837   2
  -3  -4 -17 930.304 186.637   3
  -3   4 -17 621.384 171.725   6
   3  -4  17 807.592 166.186   4
   3   4  17 681.493 137.459   4
  -3  -4 -18 1426.48 193.230   3
  -3   4 -18 1766.97 234.221   6
   3  -4  18 1571.30 202.442   2
   3   4  18 1577.88 170.552   4
   3  -4  18 1083.25 180.704   4
   3  -4  19 35.0430 124.658   2
  -3  -4 -19 37.3076 145.962   3
  -3   4 -19-73.5582 176.524   6
   3   4  19 128.507 122.120   4
   3  -4  19-19.4281 135.616   4
   3  -4  20 265.532 145.520   2
  -3   4 -20 183.684 191.387   6
   3   4  20 365.644 134.168   4
   3  -4  20 87.2489 141.175   4
   3   4  21 2851.78 237.829   4
   3  -4  21 3013.71 245.894   2
   3  -4  21 2844.61 263.225   4
  -3   4 -21 2988.65 323.734   6
   3  -4  22 140.180 143.509   2
  -3  -4 -22 440.886 182.158   3
   3   4  22 269.290 134.479   4
   3  -4  22-50.4473 145.285   4
  -3   4 -22 16.4954 206.377   6
  -3   4 -23 2191.69 306.648   6
   3   4  23 2301.40 222.658   4
   3  -4  23 2476.63 230.993   2
   3  -4  23 2608.01 276.214   4
  -3  -4 -23 2284.88 246.613   3
  -3  -4 -24 852.259 197.001   3
  -3   4 -24 805.159 269.891   6
   3   4  24 843.251 190.774   4
   3  -4  24 739.780 202.933   4
  -3   4 -25 2531.04 347.060   6
   3   4  25 2091.41 244.796   4
   3  -4  25 2325.76 285.433   4
  -3  -4 -25 2293.64 260.640   3
   3  -5 -25 1314.12 192.785   3
  -3  -5  25 1850.74 174.209   1
   3  -5 -24 3239.41 246.818   3
  -3  -5  24 3806.55 230.463   1
  -3  -5  23 369.873 124.736   1
  -3  -5  23 157.341 102.890   2
   3  -5 -22 3865.01 249.979   3
  -3  -5  22 3958.04 230.383   1
  -3  -5  22 3831.90 222.199   2
   3  -5 -21 1453.84 167.387   3
  -3  -5  21 1440.97 163.282   1
  -3  -5  21 1439.60 151.391   2
   3  -5 -20 5237.14 268.094   3
  -3  -5  20 5550.21 260.671   1
  -3  -5  20 5035.60 244.262   2
   3  -5 -19 795.972 132.251   3
  -3   5  19 1068.67 219.612   1
  -3  -5  19 804.089 124.860   2
   3  -5 -18 382.031 104.791   3
  -3  -5  18 149.319 96.1445   2
  -3   5  18 243.790 191.381   1
  -3   5  17 624.073 193.474   1
   3  -5 -17 611.699 121.800   3
  -3  -5  17 449.527 111.893   2
   3  -5 -16 1360.20 144.439   3
  -3   5  16 1306.73 222.323   1
  -3  -5  16 989.022 130.490   2
   3  -5 -15 2870.21 182.694   3
  -3  -5  15 2731.33 182.060   2
   3  -5 -14 10616.2 308.352   3
  -3  -5  14 10655.4 332.399   2
  -3   5  14 11135.3 457.756   1
   3  -5 -13 21461.1 422.686   3
  -3   5  13 22775.7 637.627   1
   3  -5 -12 50635.9 627.058   3
  -3   5  12 50413.8 936.185   1
  -3  -5  12 50344.3 687.717   2
   3  -5 -11 11111.8 291.996   3
  -3   5  11 11917.0 474.599   1
  -3   5  11 11252.7 243.696   5
  -3  -5  11 10985.8 328.708   2
   3  -5 -10 17475.4 350.562   3
  -3   5  10 17642.7 276.261   5
  -3   5  10 17371.6 575.505   1
   3  -5 -10 17030.8 226.163   4
  -3  -5  10 17382.8 399.958   2
   3  -5  -9 3.43762 57.2910   3
  -3  -5   9-18.9959 79.0588   2
  -3   5   9 95.0510 47.6810   5
   3  -5  -9 14.4179 33.0640   4
   3  -5  -8 257.283 64.1303   3
  -3  -5   8 207.058 87.0951   2
  -3   5   8 256.381 44.7003   5
  -3   5   8 424.528 179.286   1
   3  -5  -7 3567.30 145.287   3
  -3  -5   7 3426.37 187.548   2
   3  -5  -6 3300.57 135.063   3
  -3   5   6 3289.79 289.990   1
   3  -5  -6 3163.72 102.766   4
  -3  -5   6 3395.66 182.327   2
   3  -5  -5 600.576 68.9471   3
  -3   5   5 863.148 198.647   1
   3  -5  -5 603.810 57.3236   4
  -3  -5   5 615.435 97.7185   2
   3  -5  -4 2215.17 106.410   3
  -3   5   4 2102.40 249.365   1
   3  -5  -4 2192.82 95.4159   4
  -3  -5   4 2179.47 144.603   2
   3  -5  -3 225.296 47.6664   3
  -3  -5   3 309.685 81.4985   2
   3  -5  -3 370.428 109.492   6
  -3   5   3 254.079 170.150   1
   3  -5  -3 361.536 58.5122   4
   3  -5  -3 310.228 147.909   2
  -3  -5   2 28.7259 62.8282   2
   3  -5  -2 45.4304 38.7241   3
   3  -5  -2-17.1408 86.1776   6
   3  -5  -2 10.8463 48.2615   4
   3  -5  -2 97.3342 116.551   2
   3  -5  -1 297.238 44.8638   3
  -3  -5   1 226.598 66.2381   2
   3  -5  -1 344.434 64.3351   4
   3  -5  -1 362.668 95.4536   6
   3  -5  -1 321.043 138.475   2
   3  -5   0 15913.6 188.060   3
   3  -5   0 15726.9 367.068   6
   3  -5   0 15197.5 498.670   2
   3  -5   0 15670.4 291.469   4
  -3  -5   0 14780.0 316.791   2
   3  -5   1 15616.5 162.691   3
   3  -5   1 14899.5 356.899   6
   3  -5   1 15714.4 510.487   2
   3  -5   1 14613.9 295.874   4
  -3  -5  -1 14832.3 303.509   2
   3  -5   2 12393.8 318.607   6
   3  -5   2 13048.3 293.464   4
  -3  -5  -2 12689.1 276.642   2
   3  -5   3 10458.3 274.250   4
   3  -5   3 10918.3 440.815   2
  -3  -5  -4 158.260 53.0376   2
   3  -5   4 240.105 74.3358   4
   3  -5   4 272.824 156.238   2
   3   5   5 10300.6 323.154   2
   3  -5   5 11042.0 303.757   4
  -3  -5  -5 11030.5 224.152   2
   3  -5   6 12978.8 470.342   2
   3   5   6 11685.0 337.341   2
   3  -5   6 12550.3 336.799   4
  -3  -5  -6 12379.7 224.403   2
   3   5   7 21786.2 432.887   2
  -3  -5  -7 22766.7 333.537   1
   3  -5   7 23438.5 312.390   5
  -3  -5  -7 22644.1 501.601   5
   3  -5   7 22321.1 459.204   4
   3  -5   7 21932.5 608.514   2
  -3  -5  -7 23212.4 288.803   2
   3  -5   8 56152.8 744.988   4
  -3  -5  -8 58714.2 513.668   1
   3   5   8 55669.4 660.746   2
   3  -5   8 58428.9 526.785   5
  -3  -5  -8 54818.3 761.291   5
   3  -5   8 57456.2 978.708   2
  -3  -5  -8 60039.6 428.401   2
  -3  -5  -9 56709.0 468.843   1
   3   5   9 56796.8 638.637   2
   3  -5   9 56821.3 559.772   5
  -3  -5  -9 56163.0 796.159   5
   3  -5   9 55770.9 979.288   2
   3  -5   9 55777.7 762.312   4
   3   5  10 25680.4 402.786   2
  -3  -5 -10 27685.5 306.706   1
   3  -5  10 27118.3 415.318   5
  -3  -5 -10 27621.0 567.105   5
   3  -5  10 26792.1 691.792   2
   3   5  10 27278.4 467.968   4
   3  -5  10 26551.7 544.434   4
   3  -5  11 426.856 165.249   2
  -3  -5 -11 375.073 122.052   5
  -3  -5 -11 465.309 51.9174   1
  -3   5 -11 756.846 194.885   6
   3   5  11 367.463 92.8949   4
   3  -5  11 496.057 113.360   4
   3  -5  12 204.247 153.158   2
  -3   5 -12 111.344 154.863   6
  -3  -5 -12 97.9189 107.538   5
   3   5  12 135.117 84.1189   4
   3  -5  12-16.2448 95.9740   4
  -3  -5 -12 30.1609 32.7480   1
  -3   5 -13 1290.93 217.723   6
   3  -5  13 1102.34 189.955   2
   3   5  13 1432.99 143.081   4
  -3  -5 -13 1088.70 54.1455   1
   3  -5  13 1106.53 163.516   4
  -3  -5 -13 1658.92 222.260   3
  -3   5 -14 11625.4 504.675   6
   3  -5  14 10967.9 459.807   2
   3   5  14 11086.1 341.978   4
   3  -5  14 11119.2 404.089   4
  -3  -5 -14 11653.0 485.698   3
   3  -5  15 311.799 161.093   2
  -3   5 -15 444.500 177.887   6
   3   5  15 471.561 108.639   4
   3  -5  15 639.409 142.944   4
   3  -5  16 537.529 158.630   2
  -3  -5 -16 855.106 201.254   3
  -3   5 -16 1289.63 255.068   6
   3  -5  16 1084.51 173.465   4
   3   5  16 657.894 125.212   4
   3  -5  17 502.748 171.171   2
  -3  -5 -17 331.983 179.775   3
   3   5  17 590.463 127.539   4
   3  -5  17 266.274 135.473   4
   3  -5  18 503.340 174.178   2
  -3  -5 -18 631.122 202.576   3
   3   5  18 734.694 148.575   4
   3  -5  18 706.866 161.282   4
   3  -5  19 674.764 180.794   2
  -3  -5 -19 339.132 179.931   3
   3   5  19 523.720 141.993   4
   3  -5  19 459.207 141.252   4
   3  -5  20 303.309 176.233   2
  -3  -5 -20 120.288 163.562   3
   3   5  20 31.0709 117.535   4
   3  -5  20-42.3180 138.575   4
   3  -5  21 272.540 163.676   2
  -3  -5 -21 173.277 175.746   3
   3   5  21 283.126 147.067   4
   3  -5  21 331.020 177.113   4
   3  -5  22 156.494 152.114   2
   3  -5  22 226.324 157.788   4
   3  -5  23-34.7095 163.592   2
  -3  -5 -23 4.43368 176.219   3
   3  -5  23 241.660 171.313   4
  -3  -5 -24 1496.10 240.449   3
   3  -5  24 1286.36 214.821   2
   3  -5  24 1861.33 264.805   4
   3  -6 -23 893.857 162.162   3
  -3  -6  23 667.876 139.561   2
  -3  -6  23 861.665 159.472   1
   3  -6 -22 1045.26 174.870   3
  -3  -6  22 565.122 132.347   2
   3  -6 -21 3381.53 241.632   3
  -3  -6  21 3361.42 227.861   2
   3  -6 -20 164.158 115.383   3
  -3  -6  20 93.2123 101.743   2
   3  -6 -19 710.616 137.428   3
  -3  -6  19 428.052 121.464   2
   3  -6 -18 526.583 121.027   3
  -3  -6  18 576.916 130.643   2
   3  -6 -17 581.515 124.315   3
  -3  -6  17 633.950 131.473   2
   3  -6 -16 721.781 123.745   3
  -3  -6  16 686.358 131.835   2
   3  -6 -15 1750.21 157.812   3
  -3  -6  15 2093.35 185.337   2
   3  -6 -14 1247.21 137.631   3
  -3  -6  14 985.724 142.593   2
   3  -6 -13-11.7281 80.7933   3
  -3  -6  13 10.3398 96.1346   2
   3  -6 -12-39.0659 89.4515   3
  -3  -6  12-71.1254 99.1931   2
   3  -6 -11 9545.43 285.001   3
  -3  -6  11 9724.04 338.259   2
   3  -6 -10 22068.9 635.459   2
  -3  -6  10 22605.7 503.446   2
   3  -6 -10 22117.3 413.334   3
   3  -6  -9 425.709 85.6344   3
  -3  -6   9 475.577 108.584   2
   3  -6  -9 276.330 154.804   2
   3  -6  -8 41011.9 854.382   2
  -3  -6   8 39026.2 643.349   2
   3  -6  -8 40411.4 522.848   3
   3  -6  -7 2614.72 254.247   2
  -3  -6   7 2875.33 191.165   2
   3  -6  -7 2618.78 138.287   3
  -3  -6   6 7717.20 290.505   2
   3  -6  -6 7865.74 219.895   3
   3  -6  -5 4401.74 307.155   2
  -3  -6   5 3819.79 209.566   2
   3  -6  -5 4577.30 165.767   3
   3  -6  -4 128.247 57.7302   3
  -3  -6   4 51.0782 90.2105   2
   3  -6  -4 85.3827 30.9446   4
   3  -6  -4-16.0578 136.098   2
   3  -6  -3 1467.66 209.058   2
   3  -6  -3 1552.29 77.0105   4
  -3  -6   3 1470.21 138.743   2
   3  -6  -3 1483.81 92.7149   3
  -3  -6   2 163.316 82.6066   2
   3  -6  -2 187.701 48.7542   4
   3  -6  -2 260.799 163.258   2
   3  -6  -2 315.214 56.7517   3
   3  -6  -1 2045.72 92.0773   3
   3  -6  -1 2165.83 105.580   4
   3  -6  -1 2178.93 237.037   2
  -3  -6   1 2335.06 154.586   2
   3  -6   0 1127.36 64.9711   3
   3  -6   0 1221.30 93.9321   4
  -3  -6   0 948.071 119.423   2
   3  -6   1 16735.1 192.216   3
   3  -6   1 16983.1 581.250   2
   3  -6   1 15883.8 300.576   4
  -3  -6  -1 16037.3 361.730   2
   3  -6   2 646.338 36.4556   3
   3  -6   2 671.712 86.2391   4
  -3  -6  -2 725.738 98.1897   2
   3  -6   2 782.476 187.416   2
   3  -6   3 1191.80 193.789   2
   3  -6   3 1204.46 107.256   4
  -3  -6  -3 1264.62 112.115   2
   3  -6   4 3205.71 281.949   2
   3  -6   4 3145.97 167.669   4
  -3  -6  -4 2957.32 152.559   2
   3  -6   5 1640.88 224.402   2
   3  -6   5 1433.27 125.587   4
  -3  -6  -5 1734.99 118.451   2
   3  -6   6 472.652 172.675   2
  -3  -6  -6 371.113 117.767   5
   3  -6   6 480.542 97.3702   4
  -3  -6  -6 512.461 75.5450   2
   3  -6   7-56.4993 160.071   2
  -3  -6  -7 258.984 64.3612   2
  -3  -6  -7-51.2901 98.7648   5
   3  -6   7 195.614 92.9265   4
  -3  -6  -8 5256.26 261.024   5
   3  -6   8 5713.12 364.602   2
   3  -6   8 5583.99 248.802   4
  -3  -6  -8 5776.73 169.354   2
   3  -6   9 51.2862 161.009   2
  -3  -6  -9 64.3530 44.7815   2
  -3  -6  -9 68.9974 100.227   5
   3  -6   9 10.5637 89.7112   4
   3  -6  10 989.293 203.005   2
   3   6  10 920.288 112.618   4
  -3  -6 -10 1267.54 163.539   5
   3  -6  10 1098.00 143.808   4
  -3  -6 -10 884.346 68.3980   2
  -3  -6 -10 847.147 86.7126   1
   3   6  11-43.3534 79.2068   4
   3  -6  11-18.8851 160.222   2
  -3  -6 -11 104.004 54.9395   1
  -3  -6 -11 113.170 111.665   5
   3  -6  11 96.5321 99.1919   4
   3  -6  12 914.556 204.628   2
   3   6  12 1048.07 123.054   4
   3  -6  12 1121.12 153.721   4
   3  -6  13 621.361 191.373   2
  -3  -6 -13 422.911 175.200   3
   3   6  13 420.586 103.716   4
   3  -6  13 592.702 137.667   4
   3  -6  14 1011.74 222.291   2
  -3  -6 -14 959.350 217.073   3
   3   6  14 827.717 124.290   4
   3  -6  14 935.357 155.665   4
   3  -6  15 2879.74 292.168   2
   3   6  15 2557.44 186.573   4
   3  -6  15 3105.82 237.668   4
  -3  -6 -15 3424.89 305.705   3
   3  -6  16 554.408 180.425   2
  -3  -6 -16 629.776 192.866   3
   3   6  16 624.197 130.834   4
   3  -6  16 448.144 142.092   4
   3  -6  17 16.3609 168.114   2
  -3  -6 -17-37.8651 176.586   3
   3  -6  17-167.502 137.303   4
   3  -6  18 67.8427 172.990   2
  -3  -6 -18 136.437 182.997   3
   3  -6  18-48.1470 140.087   4
  -3   6 -19 6219.61 486.383   6
   3  -6  19 6462.59 398.044   2
   3  -6  19 6208.60 361.391   4
  -3  -6 -19 6737.61 409.501   3
   3  -6  20 3263.65 317.428   2
  -3   6 -20 3535.63 409.459   6
   3  -6  20 4023.92 316.143   4
  -3  -6 -20 4552.87 350.333   3
  -3   6 -21 724.736 292.165   6
   3  -6  21 419.985 199.454   2
  -3  -6 -21 1002.56 240.859   3
   3  -6  21 965.124 206.654   4
   3  -6  22 347.266 198.369   2
  -3  -6 -22 226.043 202.150   3
  -3   6 -22 56.3282 278.542   6
   3  -6  22 218.243 171.437   4
   3  -7 -21 358.532 142.800   3
  -3  -7  21 133.111 127.111   2
   3  -7 -20 4744.80 278.069   3
  -3  -7  20 4111.94 267.456   2
   3  -7 -19 493.926 130.485   3
  -3  -7  19 614.489 140.375   2
   3  -7 -18 903.826 150.553   3
  -3  -7  18 400.883 127.017   2
   3  -7 -18 673.582 201.357   2
   3  -7 -17 896.036 158.202   3
  -3  -7  17 885.682 154.205   2
   3  -7 -17 716.534 200.884   2
   3  -7 -16 5807.12 272.925   3
   3  -7 -16 6246.02 384.454   2
  -3  -7  16 6187.00 308.430   2
   3  -7 -15 1825.59 167.935   3
   3  -7 -15 1896.39 249.488   2
  -3  -7  15 2213.60 201.990   2
   3  -7 -14 1210.60 143.948   3
   3  -7 -14 1125.54 204.962   2
  -3  -7  14 1252.25 165.160   2
   3  -7 -13 232.373 101.516   3
  -3  -7  13 435.972 130.822   2
   3  -7 -13 126.692 141.270   2
   3  -7 -12 1332.49 212.908   2
  -3  -7  12 1374.45 168.539   2
   3  -7 -12 1455.97 141.723   3
   3  -7 -11 1418.30 222.273   2
  -3  -7  11 1167.01 163.298   2
   3  -7 -11 1527.81 141.603   3
   3  -7 -10 8668.25 436.616   2
  -3  -7  10 8827.10 345.797   2
   3  -7 -10 9163.58 287.305   3
   3  -7  -9 3391.38 308.633   2
  -3  -7   9 3597.50 237.288   2
   3  -7  -9 3600.43 182.193   3
   3  -7  -8 23964.5 705.687   2
  -3  -7   8 23825.8 546.365   2
   3  -7  -8 24661.3 436.439   3
   3  -7  -7 11261.4 495.314   2
  -3  -7   7 10412.5 365.299   2
   3  -7  -7 10466.9 281.506   3
   3  -7  -6 13828.4 537.945   2
  -3  -7   6 13088.4 399.527   2
   3  -7  -6 13933.7 309.383   3
   3  -7  -5 64.5501 66.5944   3
  -3  -7   5 71.6703 93.7317   2
   3  -7  -5 26.0134 158.649   2
  -3  -7   4 155.263 105.068   2
   3  -7  -4 28.1714 62.7112   3
   3  -7  -4 88.3686 150.940   2
  -3  -7   3 774.215 125.790   2
   3  -7  -3 1186.97 97.8303   3
  -3  -7   2 33.8590 86.2921   2
   3  -7  -2 199.532 65.0756   3
   3  -7  -2 185.307 161.465   2
   3  -7  -1-223.115 181.324   2
  -3  -7   1-94.0354 93.7593   2
   3  -7  -1 72.4393 52.9150   3
   3  -7   0-140.329 165.325   2
  -3  -7   0-43.1331 85.5110   2
  -3  -7  -1 467.829 106.890   2
   3  -7   1 568.449 84.5725   4
   3  -7   2 7877.45 428.443   2
   3  -7   2 7761.72 225.859   4
  -3  -7  -2 7448.06 269.724   2
   3  -7   3 36291.5 504.001   4
  -3  -7  -3 35811.4 557.189   2
   3  -7   4 58281.1 1116.06   2
   3  -7   4 58428.9 672.096   4
  -3  -7  -4 58621.9 699.548   2
  -3  -7  -5 6668.98 309.333   5
   3  -7   5 6990.98 421.439   2
   3  -7   5 6627.11 246.576   4
  -3  -7  -5 6464.87 235.122   2
   3  -7   6 19193.8 667.987   2
  -3  -7  -6 19573.6 510.057   5
   3  -7   6 20519.5 435.740   4
  -3  -7  -6 19889.6 384.827   2
   3  -7   7-140.167 183.368   2
  -3  -7  -7 76.6866 72.7983   2
  -3  -7  -7 49.4620 110.038   5
   3  -7   7 54.5944 89.8148   4
   3  -7   8 447.871 178.233   2
  -3  -7  -8 463.572 78.2515   2
  -3  -7  -8 250.303 122.510   5
   3  -7   8 515.527 115.826   4
  -3  -7  -9 1610.41 175.003   5
   3   7   9 1524.22 129.286   4
   3  -7   9 1291.38 147.159   4
   3  -7  10-136.104 181.826   2
  -3  -7 -10-49.7113 118.357   5
   3  -7  10-56.6700 107.810   4
   3  -7  11 210.747 188.540   2
  -3  -7 -11-27.8281 120.132   5
   3  -7  11 155.528 116.647   4
   3  -7  12 2058.74 283.683   2
   3  -7  12 1975.10 194.670   4
  -3  -7 -12 1711.08 269.557   3
  -3  -7 -13 963.313 233.663   3
   3  -7  13 1215.92 170.747   4
   3  -7  14 34.0442 185.008   2
  -3  -7 -14-88.8951 195.614   3
   3  -7  14 150.111 138.214   4
   3  -7  15 81.0102 183.727   2
  -3  -7 -15 306.685 196.578   3
   3  -7  15 43.0987 123.465   4
   3  -7  16 959.599 237.282   2
   3  -7  16 1136.23 191.903   4
  -3  -7 -16 1583.40 265.998   3
   3  -7  17 1436.07 251.402   2
   3  -7  17 2047.08 234.560   4
  -3  -7 -17 1782.83 272.548   3
   3  -7  18 68.7856 201.940   2
  -3  -7 -18 66.8653 184.777   3
   3  -7  18-23.0966 144.929   4
   3  -7  19 3359.88 338.255   2
   3  -7  19 3224.79 293.110   4
  -3  -7 -19 3654.78 339.194   3
   3  -8 -17 2417.41 211.206   3
  -3  -8  17 2084.45 218.026   2
   3  -8 -16 1132.54 162.967   3
   3  -8 -16 1100.42 234.792   2
  -3  -8  16 1066.34 182.660   2
   3  -8 -15-14.4017 114.615   3
  -3  -8  15 201.954 124.620   2
   3  -8 -15-5.56905 174.855   2
   3  -8 -14 342.607 119.841   3
  -3  -8  14 427.006 144.663   2
   3  -8 -14 226.679 179.908   2
  -3  -8  13 571.603 150.532   2
   3  -8 -13 998.291 224.259   2
   3  -8 -13 856.364 133.568   3
   3  -8 -12 88.1940 96.4899   3
  -3  -8  12-7.43986 126.576   2
   3  -8 -12-1.06798 167.019   2
   3  -8 -11-72.1673 84.6268   3
  -3  -8  11 94.7967 126.811   2
   3  -8 -11 174.110 182.072   2
   3  -8 -10 45.5850 97.0430   3
  -3  -8  10-5.49206 120.492   2
   3  -8 -10-47.8737 175.649   2
   3  -8  -9-26.1328 83.3937   3
  -3  -8   9 122.922 116.871   2
   3  -8  -9 10.2455 174.966   2
   3  -8  -8 1800.94 258.131   2
  -3  -8   8 1709.85 196.810   2
   3  -8  -8 1501.09 137.933   3
   3  -8  -7 13292.8 566.304   2
  -3  -8   7 12736.4 431.459   2
   3  -8  -7 12818.6 325.843   3
   3  -8  -6 7378.00 427.278   2
  -3  -8   6 7343.93 326.906   2
   3  -8  -6 8035.33 255.443   3
   3  -8  -5 4894.78 366.519   2
  -3  -8   5 4606.54 269.009   2
   3  -8  -4 1572.70 233.624   2
  -3  -8   4 1902.87 187.609   2
   3  -8  -3 26303.3 782.529   2
  -3  -8   3 25312.7 568.682   2
   3  -8  -2 674.370 219.393   2
  -3  -8   2 631.789 132.060   2
   3  -8  -1 7.24655 176.116   2
  -3  -8   1 35.9459 103.034   2
   3  -8   0 670.072 223.085   2
  -3  -8   0 500.257 121.093   2
   3  -8   1 881.310 223.774   2
  -3  -8  -1 1112.83 145.857   2
   3  -8   2 1105.66 245.819   2
  -3  -8  -2 780.165 131.788   2
   3  -8   3 229.729 181.009   2
  -3  -8  -3 220.154 106.394   2
   3  -8   4 251.704 187.818   2
  -3  -8  -4 432.181 108.084   2
  -3  -8  -5 3668.21 254.446   5
  -3  -8  -5 3086.69 190.384   2
  -3  -8  -6 1677.21 180.650   5
  -3  -8  -6 1892.81 152.781   2
  -3  -8  -7 343.275 126.304   5
  -3  -8  -7 429.276 104.424   2
   3  -8   8 116.306 213.894   2
  -3  -8  -8 88.9826 128.230   5
   3  -8   9 916.749 231.031   2
  -3  -8  -9 997.680 166.913   5
   3  -8  10 766.621 235.932   2
  -3  -8 -10 457.841 148.670   5
   3  -8  11 412.694 211.081   2
  -3  -8 -11 286.487 204.203   3
   3  -8  12-52.1729 233.695   2
  -3  -8 -12 377.355 207.243   3
   3  -8  13-78.7631 209.174   2
  -3  -8 -13 109.918 197.777   3
   3  -8  14 4245.98 387.971   2
  -3  -8 -14 3721.61 356.371   3
   3  -8  15 2705.06 332.395   2
  -3  -8 -15 2833.59 337.602   3
   3  -8  16 3574.83 365.138   2
  -3  -8 -16 4160.76 378.527   3
   3  -9 -12 1122.95 245.250   2
  -3  -9  12 1242.15 197.582   2
   3  -9 -11 66.0881 200.916   2
  -3  -9  11 436.852 159.330   2
   3  -9 -10 2863.90 326.720   2
  -3  -9  10 3163.11 265.495   2
   3  -9  -9 712.625 219.738   2
  -3  -9   9 337.895 148.650   2
   3  -9  -8 306.687 224.367   2
  -3  -9   8 518.855 159.355   2
   3  -9  -7 2485.01 315.452   2
  -3  -9   7 3000.63 249.032   2
   3  -9  -6-232.320 209.167   2
  -3  -9   6-22.8183 138.134   2
   3  -9  -5 371.972 219.676   2
  -3  -9   5 983.049 168.345   2
   3  -9  -4 640.532 230.724   2
  -3  -9   4 569.467 147.686   2
   3  -9  -3 4103.59 380.989   2
  -3  -9   3 3160.12 238.973   2
   3  -9  -2 15550.2 665.857   2
  -3  -9   2 14164.0 456.821   2
   3  -9  -1 13781.0 634.018   2
  -3  -9   1 12544.6 426.514   2
   3  -9   0 11143.7 576.684   2
  -3  -9   0 10698.0 394.278   2
   3  -9   1 4927.88 412.191   2
  -3  -9  -1 3378.89 231.247   2
   3  -9   2 742.988 241.702   2
  -3  -9  -2 267.550 123.784   2
   3  -9   3 1353.44 276.871   2
  -3  -9  -3 877.083 138.572   2
  -3  -9  -3 1045.80 180.580   5
   3  -9   4 46.3900 200.180   2
  -3  -9  -4 79.9760 112.595   2
  -3  -9  -4 165.823 137.765   5
   3  -9   5 306.732 213.002   2
  -3  -9  -5 143.549 130.439   5
   3  -9   6 610.063 249.647   2
  -3  -9  -6 284.003 141.897   5
   3  -9   7 1564.55 281.821   2
  -3  -9  -7 1718.39 209.691   5
   3  -9   8 1008.64 279.120   2
  -3  -9  -8 987.882 186.384   5
   3  -9   9 306.961 251.320   2
  -3  -9  -9 202.419 140.127   5
   3  -9  10 993.159 289.984   2
  -3  -9 -10 1102.14 281.743   3
   3  -9  11 198.316 220.247   2
  -3  -9 -11 44.0386 221.099   3
   4   0 -28 6412.98 390.488   3
   4   0 -27 53.3451 159.498   3
   4   0 -26 5036.32 329.656   3
  -4   0  26 4735.03 229.156   1
  -4   0  25-127.010 95.3837   1
   4   0 -25-337.159 165.473   3
   4   0 -24 1692.45 210.638   3
  -4   0  24 1424.98 143.628   1
  -4   0  23 20.0835 92.0694   1
   4   0 -23 119.096 127.849   3
   4   0 -22 2683.47 232.113   3
  -4   0  21-105.456 80.9846   1
   4   0 -21 3.81157 110.966   3
   4   0 -20 2041.79 198.970   3
  -4   0  20 1834.04 128.625   1
  -4   0  19 4.28396 69.9152   1
   4   0 -19 83.4683 106.195   3
   4   0 -19 12.5557 121.839   6
   4   0 -18 4157.92 249.686   3
   4   0 -18 4736.24 272.338   6
  -4   0  18 4104.58 165.183   1
  -4   0  17-50.0105 63.5356   1
   4   0 -17 66.3950 109.724   3
   4   0 -17 74.8039 109.676   6
  -4   0  16 177.943 67.5059   1
   4   0 -16 208.520 118.080   6
   4   0 -16 76.1492 98.2047   3
  -4   0  15 30.7938 51.7861   1
   4   0 -15 129.052 97.9749   3
   4   0 -14 2491.00 184.749   3
  -4   0  14 2474.95 123.282   1
   4   0 -13 46.5130 87.8816   3
  -4   0  13 4.11507 50.6445   1
   4   0 -12 15136.6 396.546   3
  -4   0  12 13803.9 262.956   1
  -4   0  11-26.1753 50.6822   1
   4   0 -11-90.8481 87.6842   3
   4   0 -10 1673.72 149.988   3
  -4   0  10 1783.51 105.982   1
  -4   0   9 66.6827 55.5433   1
   4   0  -9 30.5226 91.3181   3
  -4   0   9 12.6543 32.5276   6
  -4   0   8 396.950 49.8234   6
  -4   0   8 460.037 68.1924   1
  -4   0   7 4.86054 54.9665   1
  -4   0   6 877.892 67.7884   6
  -4   0   5-51.6266 59.3593   1
  -4   0   5-11.8762 63.0675   3
  -4   0   4 6731.76 207.837   3
  -4   0   4 7133.49 201.164   1
  -4   0   3 75.3623 63.1841   1
  -4   0   3 30.2205 66.9069   3
  -4   0   2 2406.72 139.729   3
  -4   0   2 2451.09 131.450   1
  -4   0   1-83.0137 71.3424   1
  -4   0   1 1.30820 69.4006   3
  -4   0   0 9734.05 247.485   1
  -4   0  -1-63.5745 65.6349   1
   4   0   1 36.9091 43.4056   1
   4   0   2 78481.3 504.647   1
  -4   0  -2 75217.9 709.472   1
  -4   0  -3-97.4620 81.0821   1
   4   0   3-66.1655 47.6649   1
  -4   0  -4 110286. 893.173   1
   4   0   4 117069. 604.321   1
  -4   0  -5 126.578 81.2149   5
  -4   0  -5-12.8466 87.2001   1
   4   0   5-9.47402 41.7778   1
  -4   0  -6 79635.6 793.172   1
   4   0   6 79119.3 483.333   1
   4   0   7 20.7959 36.7702   1
  -4   0  -7 13.3217 90.2685   1
  -4   0  -7-19.3761 74.3343   5
  -4   0  -8 611.982 118.556   1
  -4   0  -8 396.307 94.9562   5
   4   0   8 652.864 54.6686   1
   4   0   9-55.7083 39.0201   1
  -4   0  -9 117.352 96.2096   1
  -4   0  -9 17.8401 77.6868   5
   4   0   9-76.9104 91.6066   4
   4   0  10 115.567 89.1530   4
  -4   0 -10 233.972 107.140   1
  -4   0 -11 1.15847 95.6759   3
  -4   0 -11-162.310 117.457   1
   4   0  11 23.7820 95.2871   4
   4   0  11-20.2078 80.5536   2
   4   0  12 1924.61 147.395   2
  -4   0 -12 1705.86 171.791   1
   4   0  12 1749.48 168.026   4
  -4   0 -12 2048.13 167.644   3
   4   0  13 38.8298 37.6494   1
  -4   0 -13-25.1539 90.8407   3
   4   0  13-119.294 108.073   4
   4   0  13-35.0456 76.5500   2
   4   0  14 426.421 92.0609   2
  -4   0 -14 368.174 113.739   3
   4   0  14 350.083 46.4855   1
   4   0  14 439.968 131.183   4
   4   0  15 22.8107 37.0407   1
   4   0  15 78.5044 81.9707   2
  -4   0 -15 50.0163 88.6178   3
   4   0  15 10.1440 105.591   4
   4   0  16 5929.08 206.467   2
   4   0  16 5135.07 290.354   4
  -4   0 -16 5693.76 249.814   3
   4   0  17-14.2331 67.6171   2
  -4   0 -17-28.2384 100.768   3
   4   0  17 68.3655 118.245   4
  -4   0 -18 315.127 108.437   3
   4   0  18 480.163 152.423   4
  -4   0 -19-15.3186 99.8147   3
  -4   0 -19 13.2843 99.6618   6
   4   0  19 153.202 149.432   4
  -4   0 -20 21702.2 462.513   6
   4   0  20 21296.9 610.821   4
  -4   0 -20 21488.8 465.254   3
  -4   0 -21 173.846 112.404   3
  -4   0 -21 162.386 113.690   6
   4   0  21-0.81229 145.455   4
  -4   0 -22 9350.79 338.574   6
   4   0  22 9573.28 443.175   4
  -4   0 -22 9739.42 331.434   3
  -4   0 -23-33.5271 114.062   3
  -4   0 -23 166.559 132.154   6
   4   0  23 87.1106 155.169   4
  -4   0 -24 228.887 127.822   3
  -4   0 -24 489.110 150.079   6
   4   0  24 240.215 181.218   4
  -4   0 -25-77.2852 119.939   3
  -4   0 -25-36.0599 145.634   6
   4   0  25 208.760 185.925   4
  -4   0 -26-113.691 139.253   3
   4   0  26 423.514 202.938   4
  -4   0 -26 280.709 159.450   6
   4  -1 -28-138.336 168.304   3
   4   1 -28-119.508 191.822   3
   4   1 -28 74.5480 245.930   6
  -4  -1  27 322.328 97.1257   1
   4  -1 -27 678.046 192.855   3
   4   1 -27 143.071 183.108   3
   4   1 -27 472.208 255.625   6
  -4  -1  26 147.073 81.8129   1
   4   1 -26-8.34091 160.656   3
   4   1 -26-100.222 213.869   6
   4  -1 -26-242.702 165.942   3
   4  -1 -25 6200.40 343.428   3
   4   1 -25 5955.16 366.774   3
   4  -1 -25 5991.95 355.898   6
   4   1 -25 6871.69 437.492   6
  -4   1  25 5430.99 262.283   1
   4  -1 -24 1532.08 193.503   3
   4   1 -24 1638.50 228.057   3
   4  -1 -24 1312.67 208.812   6
   4   1 -24 1231.41 243.027   6
  -4  -1  24 1234.14 106.738   1
  -4   1  24 1609.44 159.508   1
  -4  -1  23-57.5322 64.0866   1
   4  -1 -23 249.941 147.341   3
  -4   1  23 290.985 115.715   1
   4  -1 -23 23.4305 142.190   6
   4   1 -23 377.463 183.289   6
   4   1 -23 407.702 150.531   3
  -4  -1  22 104.301 63.2058   1
  -4   1  22-36.0168 93.1895   1
   4  -1 -22-103.349 123.977   3
   4  -1 -22 145.699 136.008   6
   4   1 -22 137.552 183.788   6
   4   1 -22 186.737 143.432   3
  -4   1  21-31.2413 99.7103   1
   4   1 -21 9.57091 131.693   3
   4  -1 -21 71.5440 125.883   6
   4  -1 -21 24.9641 114.394   3
  -4  -1  21 79.3467 64.7083   1
   4  -1 -20 4408.81 254.660   3
   4  -1 -20 4168.67 249.586   6
  -4  -1  20 4266.15 171.987   1
  -4   1  20 3857.89 205.012   1
  -4   1  19 7.82599 91.1874   1
   4  -1 -19-83.2058 105.153   3
   4   1 -19 72.8660 125.063   3
   4  -1 -19-126.749 114.854   6
  -4  -1  19 97.4412 64.5181   1
  -4   1  18 487.922 102.614   1
   4  -1 -18 571.198 125.928   3
   4  -1 -18 578.750 126.820   6
  -4  -1  18 470.012 82.2957   1
  -4   1  17 113.797 94.2714   1
   4  -1 -17 161.760 99.0655   3
   4   1 -17 353.825 134.283   3
   4  -1 -17 334.831 103.778   6
  -4  -1  17 154.371 68.7743   1
   4  -1 -16 2383.99 177.824   3
   4   1 -16 2628.91 215.705   3
   4  -1 -16 2838.27 177.287   6
  -4  -1  16 2664.71 129.772   1
  -4   1  16 2333.86 158.037   1
   4  -1 -15-50.5687 90.0196   3
  -4   1  15 19.9164 81.5301   1
   4   1 -15-27.4825 102.764   3
   4  -1 -15 176.934 95.7360   6
  -4  -1  15 64.2205 54.5742   1
  -4   1  14 232.666 84.6912   1
   4  -1 -14 182.273 94.4365   3
   4   1 -14 72.2250 101.571   3
  -4  -1  14 173.834 57.0234   1
  -4  -1  13 5201.12 167.732   6
   4  -1 -13 5316.59 229.797   3
   4   1 -13 5850.57 278.569   3
   4  -1 -13 5768.83 210.957   6
  -4  -1  13 5595.12 172.011   1
  -4   1  13 5667.59 219.628   1
   4  -1 -12 6337.16 243.005   3
  -4  -1  12 6499.73 189.012   6
  -4  -1  12 6294.20 180.269   1
  -4   1  12 6340.07 227.294   1
  -4   1  11 27.9805 70.6048   1
   4  -1 -11 42.1771 73.1052   3
   4   1 -11 10.6703 99.5438   3
  -4  -1  11 21.5948 63.8090   6
  -4  -1  11-7.48369 45.3162   1
  -4   1  10 369.891 88.8199   1
  -4  -1  10 520.924 63.3422   1
   4  -1 -10 393.730 90.9659   3
   4  -1  -9 5631.56 224.144   3
  -4  -1   9 5879.03 163.700   1
  -4  -1   9 5917.45 193.976   6
  -4   1   9 5401.38 206.114   1
   4  -1  -8 1822.12 140.046   3
  -4  -1   8 1742.56 126.233   6
  -4  -1   8 1594.43 95.7539   1
  -4   1   8 1789.66 135.180   1
  -4   1   7 327.780 87.3998   1
   4  -1  -7 173.594 76.4131   3
  -4  -1   7 424.161 90.8946   6
  -4  -1   7 406.950 61.5078   1
  -4   1   6 758.819 81.4027   3
   4  -1  -6 773.956 102.448   3
  -4  -1   6 757.950 107.886   6
  -4  -1   6 964.972 81.6289   1
  -4   1   6 653.502 100.091   1
  -4   1   5 4979.93 159.749   3
   4  -1  -5 4566.13 192.592   3
  -4  -1   5 5079.24 149.935   1
  -4   1   5 4955.56 207.980   1
  -4  -1   4 176.027 51.6858   1
  -4   1   4 211.890 64.1810   3
  -4   1   4 219.994 91.2885   1
  -4   1   3 7623.53 188.574   3
  -4  -1   3 7660.59 171.848   1
  -4   1   3 8032.65 264.586   1
  -4   1   2 1207.62 93.6490   3
  -4   1   2 1091.81 31.7029   6
  -4  -1   1-35.2191 41.5002   1
  -4   1   1 12.0569 81.1192   1
  -4   1   1 81.6708 58.9221   3
  -4   1   0 14377.9 356.405   1
  -4   1   0 15027.1 263.622   3
  -4  -1   0 14472.6 240.811   1
  -4   1  -1 3196.03 187.094   1
  -4   1  -1 3030.67 134.572   3
   4   1   1 2731.90 109.315   1
  -4  -1  -1 3139.79 125.109   1
  -4   1  -2 11013.2 328.400   1
  -4   1  -2 11159.1 241.553   3
   4   1   2 10403.6 193.212   1
  -4  -1  -2 10681.3 226.703   1
  -4   1  -3 221.839 100.502   1
  -4  -1  -3 197.665 60.9248   1
   4   1   3 192.493 46.5784   1
  -4   1  -4 372.306 123.074   1
  -4  -1  -4 377.741 70.9045   1
   4   1   4 354.277 51.2079   1
  -4   1  -4 319.833 74.5881   5
  -4   1  -5 2950.20 208.768   1
   4   1   5 3194.56 103.909   1
  -4   1  -5 3040.75 151.926   5
  -4  -1  -5 3225.88 139.840   1
  -4   1  -6 15776.3 420.928   1
  -4  -1  -6 15448.5 373.779   5
   4   1   6 16199.0 218.565   1
  -4   1  -6 15581.6 327.045   5
  -4  -1  -6 16171.2 312.236   1
  -4  -1  -7 2131.55 130.301   1
  -4   1  -7 1951.38 186.319   1
  -4  -1  -7 1929.64 148.454   5
   4   1   7 2311.14 86.9606   1
  -4   1  -7 1963.70 132.353   5
  -4  -1  -8 2858.57 153.187   1
  -4   1  -8 2716.07 202.467   1
   4  -1   8 2711.84 182.981   4
   4   1   8 2925.24 94.1664   1
  -4  -1  -8 2505.51 168.244   5
  -4  -1  -9 13532.2 310.366   1
  -4   1  -9 13862.8 425.378   1
   4   1   9 14685.6 198.459   1
  -4  -1  -9 15085.5 381.484   5
   4  -1   9 14648.9 394.620   4
  -4   1 -10 295.046 70.5873   6
  -4  -1 -10 257.513 97.0873   1
  -4   1 -10 312.166 81.4074   3
   4   1  10 296.433 43.8207   1
  -4  -1 -10 450.091 107.701   5
   4   1  10 346.729 95.6051   4
   4  -1  10 369.961 102.180   4
  -4   1 -10 407.572 145.798   1
   4  -1  10 216.872 100.668   2
  -4  -1 -11 4607.85 205.063   1
   4  -1  11 4563.25 234.468   2
  -4   1 -11 4802.24 172.498   6
   4   1  11 4671.27 112.571   1
  -4   1 -11 5227.12 287.675   1
   4   1  11 4696.76 239.424   4
   4  -1  11 4234.00 236.346   4
  -4   1 -11 4521.40 181.661   3
  -4  -1 -12 12141.1 323.924   1
   4   1  12 11329.8 252.692   2
   4  -1  12 11525.9 352.769   2
   4   1  12 11669.9 172.450   1
   4   1  12 11697.2 368.205   4
   4  -1  12 11407.8 379.492   4
  -4   1 -12 10924.8 393.226   1
  -4   1 -12 11669.1 267.693   6
  -4  -1 -12 12180.6 388.647   3
  -4   1 -12 11676.7 284.767   3
   4  -1  13 1271.53 142.266   2
  -4   1 -13 1603.08 123.275   6
   4   1  13 1687.64 72.2145   1
   4   1  13 1632.98 104.597   2
  -4  -1 -13 1527.38 148.739   1
   4   1  13 1847.47 178.568   4
   4  -1  13 1627.89 169.606   4
  -4  -1 -13 1634.13 175.794   3
  -4   1 -13 1776.30 130.615   3
  -4   1 -14 44321.4 565.346   6
   4   1  14 42248.1 316.639   1
   4  -1  14 44973.6 659.936   2
   4   1  14 41064.0 419.858   2
  -4  -1 -14 43976.5 615.231   1
   4   1  14 42598.7 741.457   4
   4  -1  14 44677.7 770.315   4
  -4  -1 -14 44044.5 706.611   3
  -4   1 -14 47035.9 572.999   3
  -4   1 -15 59894.4 681.125   6
   4  -1  15 60711.5 758.977   2
   4   1  15 55101.2 444.456   2
   4   1  15 60405.2 886.467   4
   4  -1  15 55057.6 871.290   4
  -4  -1 -15 58655.5 819.807   3
  -4   1 -15 62203.5 650.341   3
  -4   1 -16 9381.06 293.889   6
   4  -1  16 9069.11 300.448   2
   4   1  16 8912.49 366.094   4
   4  -1  16 9141.89 383.677   4
  -4  -1 -16 9404.00 350.199   3
  -4   1 -16 10161.2 272.849   3
  -4   1 -17 49004.2 662.865   6
   4   1  17 48856.2 835.725   4
   4  -1  17 48949.1 872.039   4
  -4  -1 -17 49126.3 761.731   3
  -4   1 -17 48669.8 590.268   3
  -4   1 -18 20204.4 447.693   6
   4  -1  18 20956.3 432.313   2
   4   1  18 19282.3 553.618   4
   4  -1  18 21056.8 594.028   4
  -4  -1 -18 20565.5 510.727   3
  -4   1 -18 20628.8 396.921   3
  -4   1 -19 8797.84 320.125   6
   4   1  19 8084.05 380.737   4
   4  -1  19 9095.86 409.955   4
   4  -1  19 9218.96 286.189   2
  -4  -1 -19 9606.51 367.654   3
  -4   1 -19 9359.06 277.122   3
  -4   1 -20 15257.8 429.803   6
   4   1  20 14941.7 518.146   4
   4  -1  20 15373.4 540.815   4
  -4  -1 -20 15044.0 438.224   3
  -4   1 -20 15583.3 354.442   3
  -4   1 -21 33051.1 646.048   6
   4   1  21 33587.7 767.902   4
  -4  -1 -21 34361.9 645.111   3
  -4   1 -21 33518.3 518.160   3
  -4   1 -22 4769.66 283.618   6
   4   1  22 5928.58 355.482   4
   4  -1  22 6035.49 375.504   4
  -4  -1 -22 5394.75 276.934   3
  -4   1 -22 4982.94 220.222   3
  -4   1 -23 1634.13 149.049   3
  -4   1 -23 1750.85 211.607   6
   4   1  23 1637.86 228.328   4
   4  -1  23 1947.24 251.444   4
  -4  -1 -23 1691.70 188.254   3
  -4  -1 -24 113.802 115.535   6
  -4  -1 -24 336.658 134.298   3
  -4   1 -24 221.872 164.862   6
   4   1  24-20.5847 168.516   4
   4  -1  24 195.626 173.366   4
  -4  -1 -25 4125.97 258.760   6
   4   1  25 4552.12 350.769   4
   4  -1  25 4179.05 342.286   4
  -4  -1 -25 4306.91 269.749   3
  -4  -1 -26 3076.23 244.616   6
   4   1  26 2948.14 293.902   4
   4  -1  26 2955.71 314.413   4
  -4  -1 -26 3087.73 242.966   3
  -4  -2  28 13.4604 83.9479   1
   4   2 -28 98.0789 216.699   3
   4  -2 -27 1916.79 223.631   3
   4   2 -27 2109.61 285.022   3
  -4  -2  27 1627.07 146.884   1
   4  -2 -26 1415.14 209.379   3
   4   2 -26 1851.63 279.631   3
  -4  -2  26 1604.12 137.631   1
   4  -2 -25 2063.26 214.206   3
   4   2 -25 1757.34 254.237   3
  -4  -2  25 1798.43 129.639   1
  -4   2  24 2553.19 216.990   1
   4  -2 -24 2765.63 236.236   3
   4   2 -24 3331.71 300.855   3
  -4  -2  24 2916.58 149.997   1
  -4   2  23 2378.06 201.612   1
   4  -2 -23 1825.23 201.297   3
   4   2 -23 2123.83 245.070   3
   4  -2 -23 1914.52 197.048   6
  -4  -2  23 2066.49 125.744   1
   4  -2 -22-42.3400 112.865   3
   4   2 -22-88.8893 154.425   3
   4  -2 -22 17.6501 109.328   6
  -4   2  22 101.389 125.876   1
  -4  -2  22-29.9011 60.8854   1
  -4   2  21 6941.60 296.128   1
   4  -2 -21 6871.26 303.258   3
   4   2 -21 7259.35 378.270   3
   4  -2 -21 6408.60 273.111   6
  -4  -2  21 6850.00 206.979   1
  -4   2  20 2295.76 186.136   1
   4  -2 -20 2837.95 206.204   3
   4   2 -20 2848.23 248.292   3
   4  -2 -20 2725.92 184.342   6
  -4  -2  20 2662.68 138.834   1
   4   2 -19 1027.01 184.473   3
   4  -2 -19 619.442 127.286   3
  -4  -2  19 784.067 90.6140   1
   4  -2 -19 845.854 123.787   6
  -4   2  19 925.174 142.720   1
  -4  -2  18 576.507 79.8529   1
   4  -2 -18 591.081 116.973   3
  -4   2  18 548.299 131.611   1
   4  -2 -18 744.942 108.448   6
  -4   2  17 1060.52 140.799   1
   4  -2 -17 1286.27 144.344   3
   4   2 -17 1339.32 179.304   3
   4  -2 -17 1383.79 127.516   6
  -4  -2  17 1319.72 101.981   1
  -4   2  16 1315.14 149.185   1
   4  -2 -16 1386.47 142.576   3
   4  -2 -16 1429.46 115.956   6
  -4  -2  16 1532.43 104.056   1
  -4   2  15 75.6499 92.0489   1
   4  -2 -15-15.8313 87.4846   3
   4  -2 -15 58.1979 76.8398   6
  -4  -2  15 140.811 57.6758   1
  -4   2  14 2546.91 184.117   1
   4  -2 -14 2482.58 162.713   3
   4  -2 -14 2646.24 133.696   6
  -4  -2  14 2345.05 118.016   1
   4  -2 -13 20.0209 55.8234   6
   4  -2 -13 128.917 79.1437   3
  -4   2  13 144.048 101.914   1
  -4  -2  13 21.4640 52.6187   1
   4  -2 -12 169.489 80.5468   3
   4  -2 -12 343.326 58.7967   6
  -4  -2  12 351.892 62.7588   1
  -4   2  12 420.773 112.104   1
  -4   2  11 1091.23 134.933   1
   4  -2 -11 957.606 107.971   3
  -4  -2  11 867.170 78.6971   1
  -4   2  10 2373.28 176.412   1
   4  -2 -10 2540.61 152.791   3
  -4  -2  10 2408.52 174.709   6
  -4  -2  10 2336.38 113.146   1
  -4   2   9 1474.89 148.954   1
   4  -2  -9 1577.13 124.718   3
  -4  -2   9 1499.04 155.257   6
  -4  -2   9 1462.85 93.3679   1
   4  -2  -8 504.428 82.0021   3
  -4  -2   8 422.161 63.0068   1
  -4   2   8 444.556 102.242   1
  -4   2   7 1361.33 147.433   1
   4  -2  -7 1218.12 107.871   3
  -4  -2   7 1119.30 156.564   6
  -4  -2   7 1308.46 82.7767   1
  -4   2   6 4694.92 156.251   3
  -4   2   6 4931.90 239.767   1
   4  -2  -6 4579.20 177.036   3
  -4  -2   6 4519.90 141.750   1
  -4   2   5 634.341 71.3978   3
   4  -2  -5 607.443 82.4636   3
  -4  -2   5 597.488 64.6015   1
  -4   2   5 637.613 132.148   1
  -4   2   4 789.326 70.7548   3
   4  -2  -4 870.244 99.0293   3
  -4  -2   4 690.511 65.6456   1
  -4   2   3 2139.52 96.1916   3
  -4  -2   3 2214.12 98.2030   1
  -4   2   2 6554.30 150.264   3
  -4  -2   2 6455.82 154.524   1
  -4   2   1 4173.84 116.886   3
  -4   2   1 4167.83 244.745   1
  -4  -2   1 3875.13 121.798   1
  -4   2   0 9179.30 163.396   3
  -4   2   0 9009.63 344.611   1
  -4   2   0 8302.68 169.864   6
  -4  -2   0 8900.77 176.429   1
   4   2   0 8171.73 197.260   2
  -4   2  -1-85.7239 114.096   1
   4   2   1 52.5842 47.3966   2
  -4   2  -1 43.1533 37.2834   3
  -4   2  -1 17.1811 49.2436   6
  -4  -2  -1 59.5536 42.7453   1
  -4   2  -2 12359.0 179.676   3
  -4   2  -2 11279.5 381.741   1
  -4   2  -2 11762.4 219.211   6
  -4   2  -2 11654.3 242.920   5
   4   2   2 11733.9 220.281   2
  -4   2  -3 8120.87 336.194   1
  -4   2  -3 8256.82 209.948   5
  -4  -2  -3 7848.53 162.316   1
   4   2   3 8196.55 180.353   2
  -4   2  -4 3110.14 97.6811   3
  -4   2  -4 2696.31 222.998   1
  -4   2  -4 3141.13 130.634   6
  -4   2  -4 3064.91 137.425   5
  -4  -2  -4 2735.51 99.8695   1
   4   2   4 2893.54 109.498   2
  -4   2  -5 1330.45 75.0047   3
  -4   2  -5 1345.04 175.261   1
  -4   2  -5 1341.59 100.700   6
  -4  -2  -5 1345.02 80.2264   1
   4   2   5 1212.11 75.3714   2
  -4   2  -6 7440.53 341.780   1
  -4  -2  -6 7375.70 281.297   5
   4  -2   6 7563.59 268.715   4
  -4  -2  -6 8289.25 188.648   1
   4   2   6 7676.52 163.143   2
  -4   2  -7 19385.5 546.330   1
  -4  -2  -7 19819.2 447.905   5
   4  -2   7 19572.5 437.481   4
  -4  -2  -7 22042.6 312.239   1
   4   2   7 20625.5 253.615   2
  -4   2  -7 21661.7 289.952   3
   4  -2   8 3100.62 218.441   2
  -4   2  -8 3512.37 270.973   1
  -4  -2  -8 3070.53 187.969   5
   4  -2   8 3095.80 192.925   4
   4   2   8 3488.08 108.361   2
  -4   2  -8 3599.75 121.442   3
  -4  -2  -8 3279.68 132.001   1
  -4   2  -9 46952.3 568.878   6
   4  -2   9 45224.8 733.774   2
  -4  -2  -9 47618.5 699.484   5
  -4   2  -9 46187.5 860.826   1
   4  -2   9 45436.4 692.337   4
   4   2   9 45595.7 357.619   2
  -4   2  -9 45933.6 405.041   3
  -4  -2 -10 16115.6 296.611   1
   4  -2  10 16049.7 453.854   2
  -4  -2 -10 15747.1 415.587   5
  -4   2 -10 14786.3 501.823   1
   4  -2  10 16344.5 433.543   4
  -4   2 -10 16070.5 352.338   6
   4   2  10 16050.3 209.424   2
  -4   2 -10 17201.2 254.273   3
  -4  -2 -11 2079.44 126.848   1
  -4   2 -11 1866.75 146.222   6
   4  -2  11 2134.37 195.002   2
  -4  -2 -11 1981.76 174.841   5
   4   2  11 1694.64 159.219   4
   4  -2  11 2179.57 187.317   4
   4   2  11 1914.09 74.6486   2
  -4   2 -11 2026.94 97.9582   3
  -4  -2 -12 2680.29 151.240   1
  -4   2 -12 2502.68 170.222   6
   4   2  12 2002.81 91.2625   2
   4  -2  12 2466.04 196.368   2
   4   2  12 2725.55 195.325   4
   4  -2  12 2345.84 199.064   4
   4   2  12 2125.99 72.1071   2
  -4   2 -12 2601.93 108.853   3
   4  -2  13 104.509 110.890   2
  -4  -2 -13 329.366 149.335   3
   4   2  13 89.8888 20.8548   2
  -4   2 -13 289.442 60.6066   3
  -4  -2 -13 296.087 87.7512   1
   4   2  13 246.627 109.389   4
   4  -2  13 153.628 102.101   4
  -4   2 -13 91.2431 87.3257   6
  -4  -2 -14 1461.90 118.720   1
   4  -2  14 1493.07 183.023   2
   4   2  14 1350.42 165.526   4
   4  -2  14 1291.66 165.688   4
  -4  -2 -14 1114.02 169.540   3
  -4   2 -14 1569.44 97.2654   3
   4  -2  15 1912.40 198.011   4
   4  -2  15 2100.31 193.319   2
   4   2  15 1936.16 181.695   4
  -4  -2 -15 1445.96 191.067   3
  -4   2 -15 1743.54 102.777   3
   4  -2  16 2441.68 194.758   2
   4   2  16 2282.16 202.566   4
   4  -2  16 2728.78 234.401   4
  -4  -2 -16 2505.28 226.858   3
  -4   2 -16 2676.56 125.157   3
   4  -2  17 5817.85 282.979   2
   4   2  17 6201.43 317.899   4
   4  -2  17 6080.60 332.804   4
  -4  -2 -17 5864.59 309.081   3
  -4   2 -17 5625.27 176.886   3
   4  -2  18 182.897 115.032   2
  -4  -2 -18-4.48155 128.313   3
  -4   2 -18 180.756 70.4038   3
   4   2  18 127.136 113.517   4
   4  -2  18 123.797 129.084   4
  -4   2 -19 694.800 90.6649   3
  -4   2 -19 601.911 145.407   6
   4  -2  19 738.722 143.441   2
   4  -2  19 858.027 182.713   4
   4   2  19 620.510 163.428   4
  -4   2 -20 2161.27 218.305   6
   4  -2  20 1720.31 176.486   2
   4   2  20 1768.56 219.393   4
   4  -2  20 2100.65 240.808   4
  -4  -2 -20 2120.76 219.719   3
  -4  -2 -21 55.5979 135.691   3
  -4   2 -21-105.912 158.906   6
   4   2  21-22.3602 137.432   4
   4  -2  21-107.244 160.022   4
  -4   2 -22 1173.71 209.389   6
   4   2  22 1032.10 192.683   4
   4  -2  22 788.800 188.470   4
  -4  -2 -22 1293.55 194.607   3
  -4  -2 -23 144.684 147.249   3
  -4   2 -23 129.377 170.095   6
   4   2  23 97.8803 159.673   4
   4  -2  23 143.262 156.870   4
  -4   2 -24 4476.67 336.971   6
   4   2  24 4088.13 321.678   4
   4  -2  24 4443.64 349.114   4
  -4  -2 -24 4543.28 292.869   3
   4   2  25 756.927 207.208   4
   4  -2  25 872.899 218.821   4
  -4  -2 -25 1099.95 196.797   3
  -4  -2 -26 104.691 151.226   3
   4   2  26-44.7627 166.675   4
   4  -3 -27 1380.66 206.449   3
  -4  -3  27 840.445 114.416   1
   4  -3 -26-72.9657 144.908   3
  -4  -3  26 74.9100 82.7965   1
   4  -3 -25 2952.56 254.535   3
  -4  -3  25 2542.16 157.202   1
   4  -3 -24-87.2794 138.956   3
  -4  -3  24-6.68377 72.1821   1
  -4   3  23 1560.81 224.602   1
  -4  -3  23 1177.93 112.706   1
  -4   3  22 4400.00 292.371   1
  -4  -3  22 3933.98 176.696   1
  -4   3  21 738.690 172.343   1
   4  -3 -21 952.367 155.066   3
  -4  -3  21 541.773 94.0270   1
   4  -3 -20 4443.43 250.232   3
  -4   3  20 4798.07 291.976   1
   4  -3 -20 4271.78 201.441   6
  -4   3  19-23.5082 138.009   1
   4  -3 -19 20.5748 103.335   3
   4  -3 -19 38.3514 79.2283   6
  -4  -3  19 16.7219 68.7908   1
   4  -3 -18 997.132 143.350   3
  -4   3  18 965.850 172.970   1
   4  -3 -18 806.864 102.021   6
  -4  -3  18 749.126 98.0176   1
   4  -3 -17 1163.17 144.168   3
   4  -3 -17 1085.19 99.2556   6
  -4  -3  17 928.077 102.653   1
  -4   3  17 908.246 169.911   1
   4  -3 -16 6926.64 277.228   3
  -4   3  16 7388.54 333.275   1
  -4  -3  16 7166.82 225.749   1
   4  -3 -15 1213.77 138.398   3
  -4  -3  15 1097.32 104.942   1
  -4   3  15 1084.41 169.336   1
   4  -3 -14 4464.80 208.570   3
  -4   3  14 4155.40 260.810   1
  -4  -3  14 4396.51 180.680   1
  -4   3  13 297.156 123.645   1
  -4  -3  13 265.485 75.1073   1
  -4   3  12 921.107 153.525   1
   4  -3 -12 793.652 60.3925   6
  -4  -3  12 879.124 95.8697   1
  -4   3  11 125.979 119.885   1
   4  -3 -11-1.17359 74.1456   3
  -4  -3  11-86.9829 69.0861   1
   4  -3 -11 10.6353 28.6742   6
   4  -3 -10 2404.16 143.859   3
  -4   3  10 2275.20 208.760   1
  -4  -3  10 2469.86 133.277   1
   4  -3  -9 3399.07 159.001   3
  -4   3   9 3960.62 259.558   1
  -4  -3   9 3689.95 156.667   1
   4  -3  -8 1082.44 98.1345   3
  -4   3   8 1154.43 169.092   1
  -4  -3   8 1039.41 92.8795   1
  -4   3   7 62.3761 123.950   1
   4  -3  -7 44.3884 62.7240   3
  -4  -3   7 118.216 60.2698   1
  -4   3   6 331.863 74.7385   3
  -4   3   6 279.854 138.695   1
   4  -3  -6 380.529 66.2002   3
  -4  -3   6 366.952 70.1497   1
   4  -3  -5 1808.21 112.446   3
  -4   3   5 1561.00 188.781   1
  -4  -3   5 1648.38 104.110   1
  -4   3   5 1948.84 113.594   3
   4  -3  -4 7054.69 197.382   3
  -4   3   4 7602.12 337.432   1
  -4  -3   4 7662.93 197.284   1
   4  -3  -3 3701.90 147.649   3
  -4  -3   3 3627.35 136.808   1
  -4   3   3 3881.45 135.943   3
   4  -3  -2 3995.24 151.379   3
  -4   3   2 3831.00 260.675   1
  -4  -3   2 3628.22 131.096   1
  -4   3   2 3860.90 126.022   3
  -4  -3   1 676.200 67.1030   1
  -4   3   1 708.382 145.831   1
  -4   3   1 790.401 64.0015   3
  -4   3   0 15.9218 38.9443   3
  -4   3   0 13.0338 39.6806   5
  -4   3   0 54.5212 138.477   1
  -4   3  -1 13295.4 460.771   1
  -4   3  -1 13537.5 214.729   5
  -4  -3  -1 13333.6 225.092   1
  -4   3  -1 13631.8 178.620   3
  -4   3  -2 988.535 181.619   1
  -4   3  -2 1184.61 117.150   6
  -4  -3  -2 1280.15 78.0377   1
   4   3   2 977.008 94.6960   2
  -4   3  -2 1135.72 51.4818   3
  -4   3  -3-18.1074 19.2224   3
   4   3   3 36.4596 66.1202   2
  -4   3  -3 101.505 156.795   1
  -4  -3  -3 77.6974 43.3360   1
  -4   3  -4 4582.62 200.381   6
   4  -3   4 3921.16 196.059   4
  -4   3  -4 4979.42 320.128   1
  -4  -3  -4 4425.11 122.610   1
   4   3   4 4287.51 164.319   2
  -4   3  -5-105.547 147.814   1
   4   3   5 82.3711 61.9691   2
  -4   3  -5 130.844 86.0172   6
   4  -3   5-25.4361 78.5896   4
  -4  -3  -5 75.5810 37.3511   1
  -4   3  -6 733.199 111.264   6
  -4  -3  -6 813.511 65.0373   1
  -4   3  -6 862.183 197.308   1
   4   3   6 675.696 82.4766   2
   4  -3   6 483.247 98.1216   4
   4  -3   6 809.224 152.659   2
  -4   3  -7 3695.56 196.477   6
   4  -3   7 3245.33 240.504   2
  -4  -3  -7 3211.27 208.623   5
  -4   3  -7 3319.89 287.066   1
   4  -3   7 3461.13 200.573   4
  -4  -3  -7 3157.92 102.840   1
   4   3   7 3187.56 138.027   2
  -4   3  -8 11327.3 329.907   6
   4  -3   8 11437.3 410.431   2
  -4  -3  -8 12008.6 370.184   5
   4  -3   8 11321.5 355.005   4
  -4   3  -8 10298.8 452.407   1
   4   3   8 11064.5 234.390   2
  -4  -3  -8 10696.7 184.951   1
  -4   3  -9 7512.65 278.602   6
   4  -3   9 8248.27 360.894   2
  -4  -3  -9 8040.93 311.464   5
   4  -3   9 7761.15 303.199   4
   4   3   9 7810.02 189.438   2
  -4   3 -10 65015.4 805.507   6
   4  -3  10 68227.2 989.057   2
  -4  -3 -10 66814.0 871.234   5
   4  -3  10 65363.8 871.018   4
   4   3  10 64194.9 511.801   2
  -4  -3 -10 66871.2 515.343   1
  -4   3 -11 37687.3 630.080   6
   4  -3  11 38359.1 738.408   2
  -4  -3 -11 39521.4 688.458   5
   4   3  11 37747.2 623.350   4
   4  -3  11 38440.5 689.739   4
  -4  -3 -11 37509.2 394.990   1
   4  -3  12 10725.3 400.131   2
  -4   3 -12 11063.7 364.456   6
  -4  -3 -12 10333.2 370.850   5
   4   3  12 10169.9 343.068   4
   4  -3  12 11014.6 388.488   4
  -4  -3 -12 10739.2 225.776   1
  -4   3 -13 28364.7 231.300   3
  -4  -3 -13 30157.6 374.968   1
   4  -3  13 30562.1 665.585   2
  -4   3 -13 30082.6 596.881   6
   4   3  13 29331.1 579.812   4
   4  -3  13 29792.6 640.527   4
  -4   3 -14 3810.68 97.9175   3
  -4  -3 -14 3418.20 135.736   1
   4  -3  14 4225.68 273.844   2
   4   3  14 3317.24 222.476   4
  -4   3 -14 3867.42 241.911   6
   4  -3  14 3670.28 259.853   4
  -4  -3 -14 3632.38 280.736   3
  -4   3 -15 3021.56 96.4387   3
  -4   3 -15 2810.15 222.191   6
   4  -3  15 3048.26 243.010   2
   4   3  15 2902.73 217.125   4
   4  -3  15 2708.65 232.644   4
  -4  -3 -15 2893.48 251.761   3
   4  -3  16 397.228 141.871   2
  -4  -3 -16 519.493 173.581   3
  -4   3 -16 682.785 143.703   6
   4   3  16 769.884 147.699   4
   4  -3  16 583.016 140.479   4
   4  -3  17 289.687 147.575   2
  -4  -3 -17 375.474 160.543   3
  -4   3 -17 330.737 140.803   6
   4   3  17 474.349 139.660   4
   4  -3  17 459.242 146.210   4
  -4   3 -18 2199.83 223.480   6
   4  -3  18 2219.65 222.168   2
   4   3  18 2636.92 223.082   4
   4  -3  18 2344.39 234.880   4
  -4  -3 -18 2851.12 263.321   3
   4  -3  19 14.1204 119.327   2
  -4  -3 -19-66.5688 149.557   3
  -4   3 -19-24.7164 137.395   6
   4   3  19 0.54856 119.738   4
   4  -3  19 189.426 141.419   4
  -4  -3 -20 851.451 191.263   3
   4  -3  20 1153.21 179.182   2
   4   3  20 1277.78 204.344   4
   4  -3  20 1400.44 208.654   4
  -4   3 -21 5862.74 359.246   6
   4   3  21 5267.53 329.223   4
   4  -3  21 5515.27 305.862   2
   4  -3  21 5693.64 354.935   4
  -4  -3 -21 5971.36 352.476   3
  -4  -3 -22 14.5748 157.335   3
  -4   3 -22 498.133 198.773   6
   4   3  22 79.4980 146.240   4
   4  -3  22-91.8704 152.004   4
  -4  -3 -23 300.153 177.955   3
  -4   3 -23 228.706 214.497   6
   4   3  23 88.3272 149.151   4
   4  -3  23 112.472 158.302   4
  -4   3 -24 10318.2 516.387   6
   4   3  24 10181.2 473.247   4
   4  -3  24 10139.5 495.329   4
  -4  -3 -24 10206.9 441.439   3
  -4   3 -25 2445.08 335.213   6
   4   3  25 2403.69 269.704   4
   4  -3  25 2753.96 311.654   4
  -4  -3 -25 2617.01 269.514   3
   4  -4 -26 81.6795 154.022   3
  -4  -4  26 298.723 103.086   1
   4  -4 -25 208.724 155.776   3
  -4  -4  24 517.084 115.723   1
   4  -4 -24 598.620 165.220   3
   4  -4 -23 1174.88 177.056   3
  -4  -4  23 803.201 119.356   1
   4  -4 -22 36.8852 113.366   3
  -4   4  22 24.7240 187.806   1
  -4  -4  22 27.7041 80.3993   1
   4  -4 -21 238.196 114.347   3
  -4   4  21 86.1754 189.134   1
  -4  -4  21 279.316 104.707   1
   4  -4 -20 231.743 115.897   3
  -4   4  20 56.6794 166.808   1
  -4  -4  20 40.7339 82.5966   1
   4  -4 -19 5.65630 97.4819   3
  -4   4  19-82.3747 174.720   1
  -4  -4  19 255.531 89.8535   1
   4  -4 -18 459.381 115.059   3
  -4  -4  18 659.160 111.607   1
  -4   4  18 848.315 199.101   1
   4  -4 -17 2737.87 187.067   3
  -4   4  17 2565.42 251.960   1
  -4  -4  17 2745.52 166.589   1
   4  -4 -16 8940.72 302.105   3
  -4   4  16 9059.91 406.003   1
   4  -4 -16 8995.92 192.193   6
  -4  -4  16 8910.30 278.910   1
   4  -4 -15 3398.16 193.349   3
  -4   4  15 2973.19 255.561   1
   4  -4 -15 3103.80 108.592   6
  -4  -4  15 3452.99 185.312   1
   4  -4 -14 170.043 86.2396   3
  -4   4  14 273.852 157.523   1
  -4  -4  14-79.6148 81.0109   1
   4  -4 -13 188.821 81.4767   3
  -4   4  13 30.9638 151.904   1
  -4  -4  13 241.448 96.6241   1
   4  -4 -12 555.581 90.7033   3
  -4  -4  12 737.568 110.000   1
  -4   4  12 517.670 181.306   1
   4  -4 -11 301.391 85.3872   3
  -4   4  11 459.492 164.865   1
  -4  -4  11 345.854 92.8249   1
   4  -4 -10-3.42433 70.0644   3
  -4  -4  10-49.3291 79.5592   1
  -4   4  10-5.82483 163.665   1
   4  -4  -9 3934.31 170.108   3
  -4   4   9 4225.55 301.494   1
  -4  -4   9 3747.82 180.931   1
   4  -4  -8 141.018 64.1763   3
   4  -4  -8 60.6802 49.6720   6
  -4  -4   8 124.727 73.5125   1
  -4   4   8 246.402 151.641   1
   4  -4  -7 795.435 65.0842   6
  -4  -4   7 1058.87 113.180   1
  -4   4   7 953.537 201.017   1
   4  -4  -6 455.270 74.8077   3
  -4   4   6 425.713 95.6571   3
   4  -4  -6 451.555 46.8526   6
  -4  -4   6 520.431 86.0136   1
  -4   4   6 524.378 176.374   1
   4  -4  -5 2110.07 111.519   3
  -4   4   5 2256.43 238.007   1
  -4  -4   5 2306.02 136.128   1
  -4   4   5 1870.99 135.392   3
   4  -4  -4 1857.10 103.754   3
  -4   4   4 1449.58 200.895   1
  -4  -4   4 1704.05 118.408   1
  -4   4   4 1810.41 125.812   3
   4  -4  -3 2157.99 105.791   3
  -4  -4   3 2054.08 124.268   1
  -4   4   3 1726.35 55.4412   5
  -4   4   3 1955.16 238.178   1
   4  -4  -3 1949.19 71.6525   6
  -4   4   3 1953.65 122.431   3
  -4  -4   2 2187.10 124.595   1
   4  -4  -2 2283.17 109.962   3
   4  -4  -2 2327.07 81.4428   6
  -4   4   2 2194.50 241.684   1
  -4   4   2 2390.99 125.312   3
   4  -4  -1 9928.19 203.649   3
   4  -4  -1 10067.3 157.541   6
  -4  -4   1 9432.89 233.313   1
  -4   4   1 10145.5 460.293   1
  -4   4   1 10088.7 213.921   3
  -4  -4   0 1854.18 112.931   1
  -4   4   0 1723.06 235.446   1
   4  -4   0 1942.61 79.6334   6
  -4   4   0 1799.18 95.6388   3
  -4   4  -1 78.1930 170.314   1
   4  -4   1-23.0560 41.2888   6
  -4  -4  -1 42.4666 53.5732   1
   4  -4   1 104.312 69.6646   4
   4  -4   2 422.340 92.1582   4
  -4   4  -2 212.182 172.523   1
  -4  -4  -2 380.167 61.5281   1
  -4  -4  -3 3285.27 124.128   1
   4  -4   3 3478.46 266.627   2
  -4   4  -3 3049.22 297.307   1
   4  -4   3 2746.14 167.620   4
   4  -4   4 7234.31 363.025   2
  -4  -4  -4 7338.82 173.835   1
  -4   4  -4 7152.36 415.597   1
   4  -4   4 7245.93 262.050   4
   4   4   4 6657.43 247.145   2
   4  -4   5 7818.03 370.258   2
  -4  -4  -5 7771.34 170.941   1
   4  -4   5 7886.05 280.701   4
  -4   4  -5 8334.82 435.585   1
   4   4   5 7822.19 261.230   2
  -4   4  -6 6428.41 291.119   6
   4  -4   6 5551.71 322.991   2
  -4  -4  -6 5780.07 141.964   1
   4  -4   6 5824.54 250.765   4
   4   4   6 5520.50 218.821   2
  -4  -4  -7 3751.92 231.722   5
  -4   4  -7 4174.27 247.136   6
   4  -4   7 3828.46 283.342   2
  -4  -4  -7 3690.11 113.861   1
   4   4   7 3431.22 176.454   2
   4  -4   7 3733.65 212.831   4
   4  -4   8 4930.87 309.730   2
  -4  -4  -8 4626.73 254.029   5
   4   4   8 4570.26 187.814   2
  -4  -4  -8 4603.95 123.729   1
   4  -4   8 5012.21 248.741   4
   4   4   9 416.746 85.9990   2
  -4   4  -9 292.626 122.808   6
  -4  -4  -9 300.073 112.906   5
  -4  -4  -9 494.190 57.1109   1
   4  -4   9 537.970 115.592   4
   4  -4   9 456.009 157.303   2
  -4   4 -10 2736.13 219.824   6
   4  -4  10 3217.71 257.467   2
  -4  -4 -10 2999.46 218.347   5
   4  -4  10 2569.22 206.893   4
  -4  -4 -10 2813.77 96.2087   1
   4  -4  11 2657.47 250.650   2
  -4  -4 -11 2618.92 206.597   5
  -4   4 -11 2816.93 236.805   6
   4  -4  11 2918.22 219.315   4
  -4  -4 -11 2867.76 103.099   1
  -4   4 -12 6623.59 343.974   6
   4  -4  12 5939.21 339.529   2
  -4  -4 -12 6143.94 313.149   5
   4   4  12 6439.77 278.402   4
   4  -4  12 6015.62 302.940   4
  -4  -4 -12 6180.27 153.899   1
  -4   4 -13 4395.02 288.639   6
   4  -4  13 4702.20 315.898   2
   4   4  13 3919.50 225.774   4
   4  -4  13 4689.13 275.200   4
  -4  -4 -13 3849.12 126.608   1
  -4   4 -14 1752.42 209.537   6
   4  -4  14 2023.71 223.401   2
   4   4  14 1985.01 179.942   4
   4  -4  14 2157.39 207.331   4
  -4  -4 -14 1403.07 226.973   3
  -4   4 -15 6418.88 356.124   6
   4  -4  15 6313.52 350.391   2
   4   4  15 6610.87 308.421   4
   4  -4  15 6651.01 341.792   4
  -4  -4 -15 7128.99 380.399   3
   4  -4  16 847.937 188.607   2
  -4  -4 -16 736.782 188.747   3
  -4   4 -16 663.041 194.579   6
   4  -4  16 873.228 178.489   4
   4   4  16 732.666 142.944   4
   4  -4  17 704.099 180.269   2
  -4  -4 -17 487.075 177.351   3
  -4   4 -17 709.733 184.311   6
   4   4  17 503.177 142.450   4
   4  -4  17 562.476 161.322   4
  -4   4 -18 254.666 162.496   6
   4  -4  18 401.538 161.237   2
  -4  -4 -18 91.2631 166.607   3
   4   4  18 193.415 134.641   4
   4  -4  18 170.296 139.485   4
   4  -4  19 985.002 192.250   2
   4   4  19 1030.92 172.069   4
   4  -4  19 1468.41 210.478   4
  -4   4 -19 1189.53 230.139   6
  -4  -4 -19 1183.00 226.719   3
   4  -4  20-44.9948 156.969   2
  -4  -4 -20 240.022 184.434   3
  -4   4 -20-19.7829 185.940   6
   4   4  20 133.382 148.674   4
   4  -4  20 92.5562 140.252   4
   4  -4  21-37.1399 157.746   2
  -4  -4 -21-81.5005 187.183   3
  -4   4 -21 3.61459 190.248   6
   4   4  21-6.04259 138.767   4
   4  -4  21 10.5624 156.440   4
  -4   4 -22 4204.15 378.571   6
   4   4  22 4505.10 313.804   4
   4  -4  22 3965.27 300.867   2
   4  -4  22 3505.15 313.136   4
  -4  -4 -22 4063.46 319.519   3
  -4   4 -23 7298.91 492.791   6
   4   4  23 7782.50 402.463   4
   4  -4  23 7633.31 441.417   4
  -4  -4 -23 7939.73 434.065   3
  -4  -4 -24 736.430 216.398   3
  -4   4 -24 285.404 247.501   6
   4   4  24 1048.13 213.299   4
   4  -4  24 608.886 199.037   4
   4  -5 -24 747.183 174.014   3
  -4  -5  24 820.987 134.647   1
   4  -5 -23 1987.19 214.436   3
  -4  -5  23 1962.57 167.538   1
   4  -5 -22 1139.04 180.196   3
  -4  -5  22 706.487 129.266   1
   4  -5 -21 7601.77 335.430   3
  -4  -5  21 7745.65 295.876   1
  -4   5  21 7062.32 436.310   1
   4  -5 -20 1119.94 162.662   3
  -4  -5  20 1713.54 164.126   1
  -4   5  20 1639.96 276.102   1
   4  -5 -19 1025.14 143.842   3
  -4  -5  19 1308.21 150.721   1
  -4   5  19 935.838 234.205   1
   4  -5 -18 5515.96 269.651   3
  -4  -5  18 5319.12 248.371   1
  -4   5  18 5450.45 372.066   1
   4  -5 -17 1193.55 151.576   3
  -4   5  17 1514.09 256.410   1
  -4  -5  17 1328.53 143.641   1
   4  -5 -16 79.0627 89.4632   3
  -4  -5  16 71.9649 90.4629   2
  -4   5  16 184.373 190.823   1
  -4  -5  16 350.629 116.445   1
  -4   5  15 177.833 190.488   1
   4  -5 -15 246.607 99.0407   3
  -4  -5  15 79.9809 85.8370   2
  -4  -5  15-20.3184 93.7691   1
   4  -5 -14 369.465 102.092   3
  -4  -5  14 325.404 87.0629   2
  -4   5  14 166.402 179.742   1
  -4  -5  14 242.694 106.247   1
   4  -5 -13 10315.7 302.918   3
  -4  -5  13 9483.40 314.665   1
  -4   5  13 9583.45 456.055   1
  -4  -5  13 9032.98 291.543   2
   4  -5 -12 107.396 77.3132   3
  -4  -5  12-20.9667 78.0851   2
  -4   5  12-110.537 173.802   1
  -4  -5  12 54.7553 90.3162   1
   4  -5 -11 10375.4 287.230   3
  -4  -5  11 9462.88 308.922   1
  -4   5  11 10514.0 482.317   1
  -4  -5  11 10047.9 299.065   2
   4  -5 -10 9543.88 269.592   3
  -4  -5  10 8758.51 295.083   1
  -4  -5  10 9400.70 288.249   2
   4  -5  -9 242.350 76.0777   3
  -4  -5   9 460.638 105.874   1
  -4   5   9 503.462 200.100   1
  -4  -5   9 412.316 94.6590   2
   4  -5  -8 257.152 65.0593   3
  -4  -5   8 252.886 78.8513   2
  -4  -5   8 397.225 101.216   1
  -4   5   8 530.708 220.523   1
   4  -5  -7 742.900 80.9095   3
  -4  -5   7 708.171 99.4441   2
  -4   5   7 946.347 224.240   1
  -4  -5   7 843.011 115.706   1
   4  -5  -6-8.33134 51.2392   3
  -4  -5   6-14.7968 65.0837   2
   4  -5  -6-30.4313 69.8230   6
  -4  -5   6-101.299 85.6872   1
   4  -5  -5 2923.56 132.942   3
  -4  -5   5 3062.07 178.086   1
   4  -5  -5 3299.04 146.701   6
  -4   5   5 3330.71 315.687   1
  -4   5   5 2772.27 190.055   3
  -4  -5   5 2874.84 156.043   2
   4  -5  -4 898.875 78.5160   3
  -4  -5   4 711.813 103.818   1
   4  -5  -4 854.525 86.9339   6
  -4   5   4 790.678 215.275   1
  -4  -5   4 840.930 98.8599   2
   4  -5  -3 4952.20 147.633   3
   4  -5  -3 4993.38 167.953   6
  -4  -5   3 4556.55 202.066   1
  -4   5   3 5073.32 366.504   1
   4  -5  -3 4763.21 176.211   4
  -4  -5   3 4990.91 187.168   2
  -4   5   2 260.901 202.522   1
  -4  -5   2 28.4073 59.2969   2
   4  -5  -2 59.7689 40.3906   3
   4  -5  -2 73.7021 60.4633   6
  -4  -5   2 98.0575 80.6998   1
   4  -5  -2 94.7616 62.0218   4
   4  -5  -1 2789.78 105.350   3
  -4  -5   1 2554.89 153.809   1
  -4   5   1 2840.91 303.352   1
   4  -5  -1 2536.58 142.680   4
   4  -5  -1 2959.48 137.985   6
  -4  -5   1 2668.60 137.323   2
   4  -5   0 8157.50 157.897   3
   4  -5   0 7849.16 208.332   6
  -4  -5   0 7408.37 232.077   1
   4  -5   0 8246.01 406.279   2
   4  -5   0 7087.69 232.960   4
  -4   5   0 7527.38 444.846   1
  -4  -5   0 7930.57 215.783   2
  -4  -5  -1 65.9977 55.8781   2
   4  -5   1-40.2249 60.2768   6
  -4  -5  -1 170.680 72.3760   1
   4  -5   1 59.3482 73.6287   4
  -4   5  -1 8.94593 176.489   1
   4  -5   1 12.1719 144.024   2
   4  -5   2 340.729 73.2645   6
  -4  -5  -2 385.282 75.0441   1
   4  -5   2 404.149 92.5920   4
   4  -5   2 154.917 144.714   2
  -4  -5  -3 16594.9 309.183   1
   4  -5   3 16519.4 560.308   2
   4  -5   3 17034.0 386.178   4
  -4  -5  -4-32.1282 57.0546   1
   4  -5   4 77.2174 76.5108   4
   4  -5   4-6.01520 154.858   2
  -4  -5  -5 15040.8 271.694   1
   4  -5   5 15624.5 553.496   2
   4  -5   5 14895.6 386.800   4
   4  -5   6 16064.3 572.585   2
  -4  -5  -6 15559.8 265.892   1
   4  -5   6 15137.3 403.533   4
   4  -5   7 9060.53 443.034   2
  -4  -5  -7 8800.75 347.977   5
  -4  -5  -7 9739.41 202.591   1
   4  -5   7 9113.37 327.437   4
   4  -5   8 4979.44 331.843   2
  -4  -5  -8 4843.51 264.801   5
  -4  -5  -8 5123.10 143.384   1
   4  -5   8 5515.13 269.005   4
   4  -5   9 266.954 162.357   2
  -4  -5  -9 529.439 134.004   5
  -4  -5  -9 360.523 54.1479   1
   4  -5   9 231.511 104.646   4
  -4   5 -10 9970.24 436.117   6
  -4  -5 -10 10344.1 385.898   5
  -4  -5 -10 9816.16 178.309   1
   4  -5  10 10337.9 469.596   2
   4  -5  10 10204.7 369.132   4
  -4  -5 -11 1127.51 160.401   5
   4  -5  11 1071.70 202.513   2
  -4   5 -11 1216.73 207.038   6
  -4  -5 -11 1213.26 73.1900   1
   4  -5  11 1265.48 172.360   4
  -4   5 -12 2247.59 250.493   6
  -4  -5 -12 2147.17 208.507   5
   4  -5  12 1647.65 244.987   2
   4   5  12 2096.93 179.092   4
   4  -5  12 1885.01 191.826   4
  -4   5 -13 1784.91 248.019   6
  -4  -5 -13 1478.41 186.874   5
   4  -5  13 1677.93 232.309   2
   4   5  13 1586.99 165.444   4
   4  -5  13 1465.33 185.533   4
   4  -5  14 514.172 180.695   2
  -4  -5 -14 525.269 202.123   3
  -4   5 -14 859.990 219.458   6
   4   5  14 363.557 111.831   4
   4  -5  14 440.197 141.310   4
   4  -5  15 520.038 177.935   2
  -4  -5 -15 576.992 210.971   3
   4   5  15 269.602 112.069   4
   4  -5  15 81.6820 120.553   4
   4  -5  16 138.760 157.348   2
  -4  -5 -16 165.036 178.053   3
   4   5  16 195.391 123.806   4
   4  -5  16 169.858 132.066   4
  -4  -5 -17 1456.79 236.020   3
   4  -5  17 1830.27 254.497   2
   4  -5  17 1630.91 218.057   4
   4   5  17 1082.48 155.515   4
   4  -5  18 542.918 192.618   2
  -4  -5 -18 356.010 182.699   3
   4   5  18 297.100 149.137   4
   4  -5  18 211.576 150.133   4
   4  -5  19 1559.55 239.674   2
   4   5  19 1336.54 189.305   4
   4  -5  19 1373.89 211.327   4
  -4  -5 -19 1358.14 254.615   3
   4  -5  20 733.722 200.990   2
  -4  -5 -20 218.513 200.096   3
  -4   5 -20 72.3112 240.453   6
   4   5  20 575.789 171.406   4
   4  -5  20 614.268 187.312   4
   4  -5  21 1146.23 232.422   2
  -4  -5 -21 1280.51 249.055   3
  -4   5 -21 899.481 267.283   6
   4   5  21 1275.28 200.564   4
   4  -5  21 1335.03 227.818   4
  -4   5 -22 2504.66 370.810   6
   4  -5  22 2642.49 291.557   2
   4  -5  22 1953.44 256.275   4
   4  -6 -22 439.887 156.770   3
  -4  -6  22 198.474 127.727   1
   4  -6 -21 165.518 130.041   3
  -4  -6  21 135.944 117.102   1
   4  -6 -20-109.932 134.726   3
  -4  -6  20 52.9121 103.925   2
  -4  -6  20 139.871 124.642   1
   4  -6 -19 653.876 138.261   3
  -4  -6  19 479.590 115.524   2
  -4  -6  19 979.166 160.729   1
  -4   6  19 777.093 249.289   1
   4  -6 -18 516.507 131.755   3
  -4  -6  18 626.584 124.227   2
  -4   6  18 764.589 273.271   1
  -4  -6  18 654.819 143.863   1
   4  -6 -17-33.5504 101.839   3
  -4  -6  17 54.6416 100.590   2
  -4   6  17-154.797 238.226   1
  -4  -6  17 263.457 127.989   1
   4  -6 -16-86.8042 101.920   3
  -4  -6  16 78.1421 94.7971   2
  -4  -6  16 211.525 126.029   1
  -4   6  16 291.329 233.382   1
   4  -6 -15 15395.5 402.071   3
  -4  -6  15 14868.1 429.531   1
  -4   6  15 15354.2 635.208   1
  -4  -6  15 14835.3 404.750   2
   4  -6 -14 1324.10 149.039   3
  -4  -6  14 1483.33 166.297   1
  -4   6  14 1666.79 293.484   1
  -4  -6  14 1435.50 151.630   2
   4  -6 -13 3315.45 193.110   3
  -4   6  13 3708.34 347.170   1
  -4  -6  13 3425.70 204.101   2
   4  -6 -12 5581.43 231.094   3
  -4   6  12 5377.39 410.003   1
  -4  -6  12 5344.75 251.534   2
   4  -6 -11 13084.6 329.718   3
  -4  -6  11 13017.4 363.550   2
   4  -6 -10 949.825 108.127   3
  -4   6  10 877.618 246.978   1
  -4  -6  10 969.084 126.131   2
   4  -6  -9 4951.24 194.222   3
  -4   6   9 5370.78 404.229   1
  -4  -6   9 5054.87 233.188   2
   4  -6  -8 1055.86 100.051   3
  -4   6   8 1246.66 267.430   1
  -4  -6   8 1352.17 134.824   2
  -4   6   7-103.509 223.852   1
   4  -6  -7 145.171 61.0957   3
  -4  -6   7 43.8348 80.4679   2
   4  -6  -6 101.046 52.2736   3
  -4  -6   6 119.826 80.3921   2
  -4   6   6 108.530 198.525   1
   4  -6  -5 2989.20 132.919   3
   4  -6  -5 2743.41 123.728   4
  -4  -6   5 3004.20 176.260   2
   4  -6  -4 2051.54 108.261   3
   4  -6  -4 2494.02 268.815   2
   4  -6  -4 2482.97 125.258   4
  -4  -6   4 2120.72 148.915   2
   4  -6  -3 231.692 58.8270   3
  -4  -6   3 180.690 75.6731   2
   4  -6  -3 111.651 66.7589   4
  -4  -6   2-27.0274 70.5057   2
   4  -6  -2 37.1708 44.0530   3
   4  -6  -2-132.764 67.2722   4
   4  -6  -2 45.6872 155.796   2
   4  -6  -1 4258.41 123.345   3
   4  -6  -1 4399.98 337.159   2
   4  -6  -1 4276.12 178.526   4
  -4  -6   1 4069.37 181.394   2
   4  -6   0 3182.91 291.503   2
   4  -6   0 3149.14 163.375   4
  -4  -6   0 2910.03 152.004   2
   4  -6   1 6452.57 384.175   2
   4  -6   1 6486.40 235.389   4
  -4  -6  -1 6138.85 234.660   1
  -4  -6  -1 6305.98 210.219   2
  -4  -6  -2-29.2555 56.7057   2
  -4  -6  -2 121.192 92.1304   1
   4  -6   2 137.336 80.6265   4
  -4  -6  -3 15707.1 343.431   1
   4  -6   3 16267.7 381.210   4
  -4  -6  -3 15836.8 305.653   2
  -4  -6  -4 10063.1 271.261   1
   4  -6   4 10621.3 504.186   2
   4  -6   4 9854.38 311.685   4
  -4  -6  -4 10625.3 243.384   2
   4  -6   5 11120.1 511.681   2
   4  -6   5 11083.4 340.655   4
  -4  -6  -5 11030.1 275.032   1
  -4  -6  -6 2832.05 141.275   1
   4  -6   6 2677.07 189.022   4
   4  -6   7 369.236 181.240   2
  -4  -6  -7 636.546 148.626   5
  -4  -6  -7 298.192 72.6058   1
   4  -6   7 265.616 108.582   4
   4  -6   8 154.991 158.693   2
  -4  -6  -8 303.677 121.059   5
  -4  -6  -8 286.146 68.1057   1
   4  -6   8 231.097 106.710   4
  -4  -6  -9 3594.30 136.795   1
  -4  -6  -9 4490.44 276.534   5
   4  -6   9 3997.84 332.627   2
   4  -6   9 3909.77 237.408   4
   4  -6  10 99.8256 182.626   2
  -4  -6 -10 5.27471 121.331   5
   4  -6  10 185.226 101.158   4
  -4  -6 -11 1151.69 174.765   5
   4  -6  11 1627.22 246.340   2
   4   6  11 1641.50 162.820   4
   4  -6  11 1463.72 172.484   4
  -4  -6 -12 1701.54 210.465   5
   4  -6  12 2065.59 267.152   2
   4   6  12 1986.35 175.422   4
   4  -6  12 1990.64 204.536   4
   4  -6  13 1132.48 237.768   2
  -4  -6 -13 1173.98 187.850   5
   4   6  13 1136.44 148.576   4
   4  -6  13 1467.71 186.792   4
   4  -6  14 533.203 203.026   2
  -4  -6 -14 460.812 222.332   3
   4   6  14 438.945 130.504   4
   4  -6  14 960.360 173.178   4
   4  -6  15-208.641 197.400   2
  -4  -6 -15 110.051 201.813   3
   4   6  15 62.4843 115.891   4
   4  -6  15 212.007 150.299   4
   4  -6  16 960.840 234.066   2
  -4  -6 -16 1442.98 246.935   3
   4  -6  16 950.151 191.915   4
   4   6  16 726.215 139.377   4
   4  -6  17 3027.93 308.967   2
   4  -6  17 2601.52 257.579   4
  -4  -6 -17 2450.94 309.061   3
  -4  -6 -18 1886.56 266.091   3
  -4   6 -18 2291.47 351.151   6
   4  -6  18 2147.50 287.185   2
   4  -6  18 2122.39 242.475   4
  -4   6 -19 11088.2 623.534   6
   4  -6  19 9742.48 499.302   2
  -4  -6 -19 10799.5 535.478   3
   4  -6  20 1267.39 252.381   2
  -4   6 -20 1680.66 347.039   6
   4  -6  20 950.789 216.454   4
  -4  -6 -20 1434.10 282.169   3
   4  -7 -19 1752.62 194.208   3
  -4  -7  19 1396.49 194.631   1
   4  -7 -19 1591.08 271.067   2
  -4  -7  19 1592.61 183.982   2
   4  -7 -18 37.0282 113.382   3
  -4  -7  18 195.348 119.869   2
  -4  -7  18-142.728 143.525   1
   4  -7 -18 46.1015 184.780   2
   4  -7 -17 3139.90 219.015   3
  -4  -7  17 2863.35 234.402   1
   4  -7 -17 2963.07 311.919   2
  -4  -7  17 3059.97 224.349   2
   4  -7 -16 10322.3 358.307   3
   4  -7 -16 9135.50 488.381   2
  -4  -7  16 9464.33 357.202   2
   4  -7 -15 4865.74 245.153   3
   4  -7 -15 4981.73 371.812   2
  -4  -7  15 4649.95 265.529   2
   4  -7 -14 9870.51 322.058   3
   4  -7 -14 9382.57 493.571   2
  -4  -7  14 9225.76 351.188   2
   4  -7 -13 123.979 85.3921   3
  -4  -7  13 262.091 116.023   2
   4  -7 -13 57.5470 172.044   2
   4  -7 -12 124.510 90.0475   3
  -4  -7  12 211.014 98.6489   2
   4  -7 -12 58.2981 172.177   2
   4  -7 -11 1151.70 126.942   3
  -4  -7  11 1052.19 145.208   2
   4  -7 -11 885.198 219.509   2
   4  -7 -10 5818.22 225.016   3
   4  -7 -10 6185.11 413.045   2
  -4  -7  10 5574.90 267.968   2
   4  -7  -9 11055.5 297.754   3
   4  -7  -9 10983.5 532.650   2
  -4  -7   9 10561.7 352.107   2
   4  -7  -8 9051.35 256.706   3
   4  -7  -8 9208.87 485.097   2
  -4  -7   8 8336.79 315.528   2
   4  -7  -7 3819.44 169.980   3
   4  -7  -7 3555.65 327.216   2
  -4  -7   7 3502.90 210.094   2
   4  -7  -6 513.681 81.0832   3
  -4  -7   6 443.423 109.789   2
   4  -7  -6 557.663 208.948   2
  -4  -7   5 702.861 116.061   2
   4  -7  -5 1049.92 226.118   2
  -4  -7   4 571.885 112.705   2
   4  -7  -4 341.147 191.063   2
  -4  -7   3 265.745 95.8264   2
   4  -7  -3 292.314 179.674   2
  -4  -7   2 886.474 119.663   2
   4  -7  -2 946.612 212.931   2
   4  -7  -1 4461.80 356.703   2
  -4  -7   1 4389.85 205.514   2
  -4  -7   0 648.966 105.725   2
   4  -7   0 186.256 192.008   2
   4  -7   1 9107.85 495.508   2
  -4  -7  -1 8539.37 268.875   2
   4  -7   2 2271.83 279.879   2
  -4  -7  -2 2157.52 139.808   2
   4  -7   3 3804.75 336.345   2
   4  -7   3 3430.02 185.349   4
  -4  -7  -3 3231.96 163.549   2
  -4  -7  -4 2278.66 159.026   1
   4  -7   4 2043.67 279.974   2
   4  -7   4 1971.32 155.909   4
  -4  -7  -4 2110.85 132.104   2
  -4  -7  -5 1407.62 130.451   1
   4  -7   5 1304.82 246.761   2
   4  -7   5 1121.26 136.893   4
  -4  -7  -5 1042.31 101.358   2
  -4  -7  -6 8195.68 257.030   1
  -4  -7  -6 7608.96 360.281   5
   4  -7   6 7838.52 461.989   2
   4  -7   6 7921.96 302.838   4
  -4  -7  -6 7455.31 216.030   2
  -4  -7  -7 4531.01 191.921   1
  -4  -7  -7 4922.77 296.313   5
   4  -7   7 4475.90 367.162   2
   4  -7   7 5235.33 258.628   4
  -4  -7  -8 1736.50 126.065   1
  -4  -7  -8 1355.62 184.930   5
   4  -7   8 2075.83 292.866   2
   4  -7   8 1804.73 172.570   4
   4  -7   9 1029.74 246.531   2
  -4  -7  -9 580.906 84.6194   1
  -4  -7  -9 651.504 155.558   5
   4  -7   9 619.879 147.110   4
   4  -7  10 235.648 202.948   2
  -4  -7 -10 438.221 153.492   5
   4  -7  10 537.612 140.992   4
   4  -7  11 88.3932 187.536   2
  -4  -7 -11 38.2322 134.589   5
   4  -7  11 57.5079 118.410   4
   4  -7  12-74.4375 204.629   2
  -4  -7 -12 59.0973 137.433   5
   4  -7  12 158.292 124.724   4
   4  -7  13 195.326 202.062   2
  -4  -7 -13 146.616 217.238   3
   4  -7  13 330.517 142.117   4
   4  -7  14 4047.39 374.025   2
   4  -7  14 3825.70 274.552   4
  -4  -7 -14 3750.25 373.105   3
   4  -7  15-204.897 232.712   2
  -4  -7 -15 93.9477 235.353   3
   4  -7  15 2.92863 139.148   4
   4  -7  16 179.279 210.949   2
  -4  -7 -16 220.078 236.859   3
   4  -7  16 249.736 172.434   4
   4  -7  17 1503.84 216.678   4
  -4  -7 -17 1896.74 308.408   3
   4  -8 -15 416.159 126.551   3
  -4  -8  15 282.952 128.151   2
   4  -8 -15 175.543 192.551   2
   4  -8 -14 1415.44 166.436   3
  -4  -8  14 1200.58 171.727   2
  -4  -8  13-53.4954 127.688   2
   4  -8 -13-103.886 194.537   2
  -4  -8  12 954.027 143.744   2
   4  -8 -12 968.954 253.765   2
   4  -8 -11 4039.70 384.724   2
  -4  -8  11 3892.34 255.451   2
   4  -8 -10 1573.39 277.784   2
  -4  -8  10 880.333 154.301   2
  -4  -8   9 582.112 132.323   2
   4  -8  -9 348.086 213.681   2
  -4  -8   8 389.863 123.438   2
   4  -8  -8 483.511 227.999   2
   4  -8  -7 7989.12 487.210   2
  -4  -8   7 7591.68 323.183   2
   4  -8  -6 10914.7 569.671   2
  -4  -8   6 10987.0 374.653   2
   4  -8  -5 6322.40 458.122   2
  -4  -8   5 5794.23 273.569   2
   4  -8  -4 4994.56 409.061   2
  -4  -8   4 5075.36 256.593   2
   4  -8  -3 4054.26 386.663   2
  -4  -8   3 3781.15 229.517   2
   4  -8  -2 6705.14 457.640   2
  -4  -8   2 6662.13 281.294   2
   4  -8  -1 2677.85 324.851   2
  -4  -8   1 2368.67 180.955   2
   4  -8   0 13356.3 606.879   2
  -4  -8   0 12695.8 360.465   2
   4  -8   1 3014.86 332.711   2
  -4  -8  -1 2948.95 183.567   2
   4  -8   2 374.332 230.783   2
  -4  -8  -2 291.365 95.5701   2
   4  -8   3 664.390 232.113   2
  -4  -8  -3 443.701 102.378   2
   4  -8   4-151.484 182.718   2
  -4  -8  -4 77.2789 77.9630   2
   4  -8   5 377.497 222.003   2
  -4  -8  -5 716.180 128.493   1
  -4  -8  -5 610.996 172.274   5
  -4  -8  -6 7479.73 271.718   1
  -4  -8  -6 7536.31 373.009   5
   4  -8   6 7837.36 495.659   2
  -4  -8  -7 1852.52 152.287   1
  -4  -8  -7 2477.18 236.676   5
   4  -8   7 2666.97 339.572   2
  -4  -8  -8 2907.53 257.291   5
   4  -8   8 3607.11 378.154   2
   4  -8   9-58.5476 229.574   2
  -4  -8  -9 267.048 149.749   5
   4  -8  10 816.122 266.329   2
  -4  -8 -10 919.837 185.510   5
   4  -8  11-283.070 246.312   2
  -4  -8 -11 29.8280 147.883   5
   4  -8  12 318.025 250.323   2
  -4  -8 -12 48.2432 144.993   5
   4  -8  13 2118.22 323.830   2
  -4  -8 -13 2013.31 325.498   3
   4  -9  -9 1522.15 315.103   2
  -4  -9   9 1028.50 173.453   2
   4  -9  -8 1756.26 315.153   2
  -4  -9   8 1630.66 184.654   2
   4  -9  -7 501.909 218.602   2
  -4  -9   7 425.242 135.309   2
   4  -9  -6 1429.59 290.201   2
  -4  -9   6 1246.75 166.976   2
   4  -9  -5 17004.9 715.109   2
  -4  -9   5 17472.7 482.538   2
   4  -9  -4 12800.9 636.634   2
  -4  -9   4 14092.5 429.687   2
   4  -9  -3 1673.44 304.514   2
  -4  -9   3 1613.37 175.213   2
   4  -9  -2 313.032 237.224   2
  -4  -9   2 127.135 114.837   2
   4  -9  -1 1102.06 277.941   2
  -4  -9   1 1063.73 153.933   2
   4  -9   0 2336.43 340.228   2
  -4  -9   0 2276.03 188.941   2
   4  -9   1 227.761 229.856   2
  -4  -9  -1 372.409 118.982   2
   4  -9   2 464.283 239.885   2
  -4  -9  -2 165.150 100.954   2
   4  -9   3 1645.78 306.389   2
   4  -9   4 34.3477 222.344   2
  -4  -9  -4 200.295 157.204   5
   4  -9   5 309.809 230.298   2
  -4  -9  -5 154.635 153.438   5
   4  -9   6-197.182 254.759   2
  -4  -9  -6 26.5268 141.924   5
  -4  -9  -7 2443.23 258.291   5
   4  -9   7 2858.50 367.002   2
  -5   0  27 188.006 137.752   1
  -5   0  26 781.329 150.866   1
   5   0 -26 797.754 213.916   3
  -5   0  25 167.326 118.921   1
   5   0 -25 303.986 187.120   3
  -5   0  24 303.897 127.299   1
   5   0 -24-41.6533 155.528   3
  -5   0  23 22.3520 110.440   1
   5   0 -23-58.1265 161.667   3
   5   0 -22 2065.79 231.752   3
  -5   0  22 2367.38 178.842   1
  -5   0  21 133.650 101.991   1
   5   0 -21-107.898 159.105   3
  -5   0  20 150.772 97.1447   1
   5   0 -20-59.5019 133.442   3
  -5   0  19 12.6585 85.4240   1
   5   0 -19 100.691 134.095   3
   5   0 -18 7033.66 352.214   3
  -5   0  18 6647.92 252.285   1
  -5   0  17-76.2474 91.7127   1
   5   0 -17 66.8882 129.129   3
   5   0 -16 5636.31 307.566   3
  -5   0  16 5975.42 240.153   1
  -5   0  15-46.9365 83.2458   1
   5   0 -15 50.9401 116.295   3
   5   0 -14 2592.81 222.325   3
  -5   0  14 2699.09 166.322   1
  -5   0  13 41.8029 76.1533   1
   5   0 -13 74.0361 116.921   3
  -5   0  12 75.2067 83.2450   1
  -5   0  11 78.7126 79.9866   1
  -5   0  10 1228.01 61.2754   6
  -5   0  10 1200.20 121.190   1
  -5   0   9-27.8009 76.0532   1
  -5   0   9-2.91586 33.2218   6
  -5   0   8 16620.9 353.933   1
  -5   0   7-64.6512 77.9889   1
  -5   0   7 15.7619 39.7978   6
  -5   0   6 59896.8 471.060   6
  -5   0   6 58918.6 651.721   1
  -5   0   5-31.8867 73.6133   1
  -5   0   5-20.7209 58.3809   6
  -5   0   4 989.168 109.759   1
  -5   0   3-123.482 81.0057   1
  -5   0   2 13240.3 328.565   1
  -5   0   1 31.4871 78.3380   1
  -5   0   0 742.043 109.401   1
  -5   0  -1 74.9747 82.6971   1
  -5   0  -2 23252.6 461.068   1
  -5   0  -3-85.3708 86.7644   1
  -5   0  -4 3326.56 198.258   1
  -5   0  -5-63.3930 84.1889   5
  -5   0  -5-110.748 98.0295   1
  -5   0  -6 1519.11 164.553   1
  -5   0  -6 1214.85 134.223   5
  -5   0  -7-100.812 119.017   1
  -5   0  -7 26.1607 82.6318   5
  -5   0  -8 141.301 121.078   1
  -5   0  -8 222.345 96.1415   5
  -5   0  -9 106.526 122.768   1
  -5   0  -9 103.226 95.2928   5
  -5   0 -10 4930.34 271.656   1
   5   0  10 4890.31 264.516   4
   5   0  11 204.094 114.158   4
  -5   0 -11 31.0701 127.962   1
  -5   0 -12 4619.27 284.268   1
   5   0  12 4630.37 236.866   2
   5   0  12 4823.45 274.270   4
  -5   0 -12 5082.39 260.018   3
  -5   0 -13-109.554 109.473   3
  -5   0 -13 91.5627 136.059   1
   5   0  13-45.1565 113.273   4
   5   0  13 154.597 103.088   2
   5   0  14 11525.7 354.975   2
  -5   0 -14 10889.6 419.317   1
   5   0  14 11117.8 417.222   4
  -5   0 -14 11168.6 365.231   3
   5   0  15 4.13812 91.6126   2
  -5   0 -15-21.8820 108.256   3
   5   0  15 50.4674 123.920   4
   5   0  16 32317.9 727.265   4
  -5   0 -16 33455.7 603.224   3
  -5   0 -17 143.106 123.316   3
   5   0  17 32.6461 137.213   4
  -5   0 -18 4518.50 222.822   6
   5   0  18 3914.40 297.548   4
  -5   0 -18 3995.15 240.834   3
  -5   0 -19 236.589 103.713   6
   5   0  19 10.2287 143.786   4
  -5   0 -20 306.254 125.598   3
  -5   0 -20 259.357 116.798   6
   5   0  20 153.635 166.028   4
  -5   0 -21 80.0766 117.120   3
  -5   0 -21 12.9203 114.650   6
   5   0  21 141.152 159.622   4
  -5   0 -22 286.109 127.562   3
  -5   0 -22 453.762 136.551   6
   5   0  22 218.123 170.967   4
  -5   0 -23-167.476 139.309   6
   5   0  23 172.339 177.637   4
  -5   0 -24 1513.59 206.532   6
   5   0  24 2027.49 278.458   4
   5  -1 -26 1492.47 239.134   3
   5   1 -26 1663.76 270.259   3
  -5  -1  26 2079.79 175.229   1
  -5   1  26 1620.77 201.240   1
  -5  -1  25 57.4009 88.5535   1
   5  -1 -25 214.767 165.759   3
   5   1 -25 285.409 209.920   3
  -5   1  25-34.6316 132.959   1
  -5  -1  24-12.4911 79.7711   1
   5   1 -24-99.4480 197.347   3
  -5   1  24-40.6235 131.867   1
   5  -1 -24-207.707 166.928   3
   5  -1 -23 1563.65 214.862   3
   5   1 -23 860.715 209.980   3
  -5  -1  23 1365.62 135.497   1
  -5   1  23 1393.30 176.396   1
  -5  -1  22 67.9587 81.7345   1
   5  -1 -22 94.1358 141.155   3
  -5   1  22-18.4039 111.125   1
   5   1 -22 316.951 171.141   3
  -5  -1  21 156.580 72.4563   1
   5  -1 -21 29.1099 128.752   3
  -5   1  21 36.6806 111.427   1
   5   1 -21-161.929 176.077   3
   5  -1 -20 4405.51 291.039   3
   5   1 -20 4948.40 326.371   3
  -5  -1  20 4322.12 186.033   1
  -5   1  20 5094.29 255.671   1
   5  -1 -19 9198.90 384.282   3
   5   1 -19 8813.64 411.953   3
  -5   1  19 9649.92 336.441   1
   5  -1 -18 1628.06 194.110   3
  -5   1  18 1732.30 166.151   1
   5  -1 -17 9402.40 367.787   3
  -5  -1  17 9157.04 243.630   1
  -5   1  17 9217.68 318.311   1
   5  -1 -16 3739.52 245.252   3
   5   1 -16 3732.41 267.247   3
  -5  -1  16 3408.00 157.761   1
  -5   1  16 3747.24 213.656   1
   5  -1 -15 2986.18 218.642   3
  -5  -1  15 2634.06 143.324   1
  -5   1  15 3127.53 195.991   1
   5  -1 -14 792.651 139.173   3
  -5  -1  14 769.159 89.6624   1
  -5   1  14 645.914 121.328   1
   5  -1 -13 3062.87 209.655   3
  -5  -1  13 2744.31 133.452   6
  -5  -1  13 2511.90 133.486   1
  -5   1  13 3385.48 199.143   1
   5  -1 -12 13399.8 407.408   3
  -5  -1  12 13516.5 277.669   6
  -5  -1  12 12260.5 269.389   1
  -5   1  12 12775.1 356.292   1
   5  -1 -11 2366.29 189.737   3
  -5  -1  11 2210.86 126.652   6
  -5  -1  11 2110.06 120.270   1
  -5   1  11 2361.03 167.443   1
   5  -1 -10 11977.6 381.967   3
  -5  -1  10 12770.8 279.278   6
  -5  -1  10 12088.5 257.992   1
  -5   1   9 278.190 96.4886   1
  -5  -1   9 202.063 80.6743   6
  -5  -1   8 2126.36 143.406   6
  -5   1   8 1959.55 161.976   1
  -5   1   7 738.171 117.388   1
  -5  -1   7 573.685 76.8948   1
  -5  -1   6 3558.18 143.130   1
  -5   1   6 3862.02 215.490   1
  -5  -1   5 19414.6 320.468   1
  -5   1   5 20136.9 453.204   1
  -5  -1   4 14835.5 285.912   1
  -5   1   4 15225.6 398.306   1
  -5   1   3 4895.82 240.121   1
  -5  -1   3 4690.61 169.381   1
  -5   1   2 15102.5 298.135   3
  -5   1   2 15395.1 130.887   6
  -5  -1   1 21.8883 68.3382   1
  -5   1   1-31.7227 64.2205   3
  -5   1   1 32.8376 96.8812   1
  -5   1   0 1720.88 174.881   1
  -5   1   0 1891.64 123.246   3
  -5  -1   0 1711.94 114.966   1
  -5   1  -1 4660.08 247.325   1
  -5   1  -1 4687.83 183.051   3
  -5  -1  -1 4370.05 182.407   1
  -5   1  -2 747.857 99.5939   3
  -5  -1  -2 760.534 99.3269   1
  -5   1  -2 583.243 126.905   1
  -5  -1  -3 97.7481 78.0824   1
  -5   1  -3 9.09230 72.8842   3
  -5   1  -3-79.3060 111.927   1
  -5   1  -4 2342.29 208.046   1
  -5   1  -4 2029.47 144.551   5
  -5  -1  -4 2176.28 140.976   1
  -5   1  -5 1298.29 167.605   1
  -5   1  -5 1359.21 121.388   5
  -5  -1  -5 1549.00 137.066   1
  -5   1  -6 556.594 157.184   1
  -5  -1  -6 440.263 94.7263   1
  -5  -1  -6 295.974 106.039   5
  -5   1  -6 419.986 95.3044   5
  -5  -1  -7 131.695 99.7831   5
  -5   1  -7 14.6882 131.029   1
  -5   1  -7 97.3185 80.1138   5
  -5  -1  -7-16.0608 82.0667   1
  -5  -1  -8 1901.73 159.774   1
  -5   1  -8 1814.23 202.922   1
  -5  -1  -8 1720.16 160.977   5
  -5   1  -8 1747.51 151.597   5
  -5  -1  -9 1844.25 161.461   1
  -5   1  -9 1919.17 116.886   6
  -5   1  -9 1708.70 204.484   1
  -5  -1  -9 2153.37 174.180   5
   5  -1   9 1904.56 181.615   4
  -5  -1 -10 942.439 142.912   1
  -5   1 -10 965.210 184.952   1
  -5   1 -10 956.814 95.7596   6
  -5  -1 -10 1006.77 143.837   5
   5  -1  10 1258.70 156.361   4
  -5  -1 -11 2971.36 204.018   1
  -5   1 -11 2819.31 149.388   6
   5  -1  11 2331.62 200.222   2
  -5   1 -11 2979.16 263.645   1
  -5  -1 -11 2824.39 206.335   5
   5   1  11 2751.35 214.829   4
   5  -1  11 2466.52 203.337   4
  -5   1 -11 2937.23 177.056   3
  -5  -1 -12 12660.4 385.770   1
  -5   1 -12 12666.1 296.278   6
   5  -1  12 13125.1 407.868   2
  -5   1 -12 13117.3 475.098   1
   5   1  12 12295.2 412.594   4
   5  -1  12 12741.7 428.002   4
  -5   1 -12 13220.0 333.023   3
  -5   1 -13 10191.3 280.119   6
  -5  -1 -13 10479.6 359.956   1
   5   1  13 9511.16 277.770   2
   5  -1  13 10265.4 369.227   2
  -5   1 -13 9673.35 434.321   1
   5   1  13 9680.20 379.628   4
   5  -1  13 9804.53 394.306   4
  -5  -1 -13 10403.7 400.742   3
  -5   1 -13 10363.0 299.830   3
  -5  -1 -14 536.183 158.870   3
  -5   1 -14 341.431 97.8249   3
  -5   1 -14 240.369 85.3970   6
  -5  -1 -14 616.756 148.276   1
   5   1  14 468.823 100.978   2
   5   1  14 101.886 120.722   4
   5  -1  14 574.897 152.018   4
   5  -1  14 498.855 128.729   2
  -5   1 -15 2297.34 165.488   6
   5  -1  15 2459.25 196.004   2
  -5  -1 -15 2162.80 200.451   1
   5   1  15 2305.46 212.675   4
   5  -1  15 2219.06 219.490   4
  -5  -1 -15 2737.06 226.884   3
  -5   1 -15 2973.78 181.374   3
  -5   1 -16 6657.35 263.617   6
   5  -1  16 6674.27 297.626   2
   5   1  16 6740.97 344.207   4
  -5  -1 -16 7147.04 324.662   3
  -5   1 -16 6677.19 243.650   3
  -5   1 -17 4507.39 234.395   6
   5  -1  17 4542.39 249.798   2
   5   1  17 4130.07 294.483   4
   5  -1  17 4169.64 300.301   4
  -5  -1 -17 4831.88 288.911   3
  -5   1 -17 4602.85 208.382   3
  -5   1 -18 33142.0 596.152   6
   5   1  18 32006.7 747.893   4
   5  -1  18 33362.3 781.565   4
  -5  -1 -18 32962.7 676.666   3
  -5   1 -18 33789.1 524.224   3
  -5   1 -19 3755.24 228.857   6
   5   1  19 3561.21 290.736   4
   5  -1  19 3508.91 296.884   4
  -5  -1 -19 3739.00 257.630   3
  -5   1 -20 4261.14 256.812   6
   5   1  20 4665.09 335.667   4
   5  -1  20 4647.12 343.002   4
  -5   1 -21 4208.45 266.669   6
   5   1  21 4465.03 322.459   4
   5  -1  21 4140.22 330.247   4
  -5  -1 -21 4745.19 284.984   3
  -5   1 -22 3220.38 258.892   6
   5   1  22 2889.90 297.154   4
   5  -1  22 3235.68 307.299   4
  -5  -1 -22 2863.88 230.230   3
  -5  -1 -23 678.067 169.772   3
  -5  -1 -23 729.004 152.663   6
  -5   1 -23 602.920 180.990   6
   5   1  23 438.372 188.257   4
   5  -1  23 569.954 202.537   4
  -5  -1 -24-107.322 152.290   3
  -5  -1 -24-72.5679 125.705   6
  -5   1 -24 213.419 186.758   6
   5   1  24 386.942 199.519   4
   5  -1  24 195.534 195.931   4
   5  -2 -26 8617.24 439.970   3
  -5  -2  26 7963.80 273.493   1
  -5  -2  25 148.450 91.6013   1
   5  -2 -25 156.008 159.903   3
   5  -2 -24 894.832 190.946   3
  -5  -2  24 947.314 119.664   1
  -5   2  24 966.785 188.488   1
   5  -2 -23 293.461 157.542   3
  -5   2  23 196.760 155.954   1
  -5  -2  23 72.8084 81.1942   1
   5  -2 -22 554.265 157.077   3
  -5   2  22 276.856 146.958   1
  -5  -2  22 652.322 105.128   1
   5  -2 -21-129.720 136.528   3
  -5  -2  21 14.0006 86.1790   1
  -5   2  20 2539.78 219.184   1
   5  -2 -20 2514.63 223.266   3
  -5  -2  20 2719.26 153.926   1
  -5   2  19 2705.09 223.604   1
   5  -2 -19 2372.87 213.885   3
  -5  -2  19 2913.52 159.561   1
   5  -2 -18 198.323 115.072   3
  -5   2  18 26.6287 117.347   1
  -5  -2  18 161.881 72.0149   1
   5  -2 -17 88.8061 118.537   3
  -5   2  17 256.620 121.871   1
  -5  -2  17-101.597 68.8860   1
   5  -2 -16 17.8686 105.289   3
  -5   2  16 103.141 117.699   1
  -5  -2  16 4.66161 63.2284   1
   5  -2 -15 658.883 125.768   3
  -5   2  15 779.086 143.232   1
  -5  -2  15 727.402 92.8052   1
   5  -2 -14 664.759 131.346   3
  -5   2  14 536.488 136.831   1
  -5  -2  14 566.002 88.4714   1
  -5   2  13 15924.4 446.063   1
   5  -2 -13 16029.2 427.540   3
  -5  -2  13 16398.4 311.587   1
   5  -2 -12 12.0951 94.3330   3
  -5   2  12-8.77694 119.752   1
  -5  -2  12-55.2184 64.2954   1
   5  -2 -11 3249.46 207.711   3
  -5  -2  11 3692.05 152.594   1
  -5   2  10 8248.52 328.688   1
   5  -2 -10 7759.99 286.912   3
  -5  -2  10 7729.57 212.095   1
  -5   2   9-98.7822 112.540   1
  -5  -2   9 38.2479 54.8591   1
  -5   2   8 23642.1 543.513   1
   5  -2  -8 24886.8 485.552   3
  -5  -2   8 24652.1 534.825   6
  -5  -2   8 25546.9 363.058   1
  -5   2   7 28468.3 600.158   1
   5  -2  -7 28389.5 517.734   3
  -5  -2   7 28770.6 589.503   6
  -5  -2   7 29606.1 394.797   1
  -5   2   6 3566.61 237.074   1
  -5  -2   6 3944.66 148.820   1
  -5   2   5 1598.02 180.117   1
  -5  -2   5 1574.38 101.721   1
  -5   2   4 2267.28 193.327   1
  -5  -2   4 2869.71 137.727   1
  -5   2   3 8902.25 207.101   3
  -5   2   3 9507.22 372.044   1
  -5  -2   3 9518.72 222.283   1
  -5   2   2 29242.7 357.608   3
  -5   2   2 29358.8 638.778   1
  -5  -2   2 29180.7 373.828   1
  -5  -2   1 23.2167 49.5498   1
  -5   2   1 30.5048 124.642   1
  -5   2   1 61.0088 48.7478   3
  -5   2   0 3334.36 122.958   3
  -5   2   0 3422.93 253.048   1
  -5   2   0 2903.15 108.096   6
  -5  -2  -1 268.437 52.2449   1
  -5   2  -1 291.527 151.179   1
  -5   2  -1 275.607 58.1773   3
  -5   2  -1 315.852 55.8071   6
  -5   2  -2 292.762 57.8395   3
  -5  -2  -2 193.985 58.0625   1
  -5   2  -2 335.455 149.492   1
  -5   2  -2 243.843 56.4935   6
  -5   2  -2 264.704 75.7969   5
  -5   2  -3 482.349 64.7137   3
  -5   2  -3 571.839 75.3937   6
  -5   2  -3 452.866 82.5844   5
  -5  -2  -3 494.473 74.1600   1
  -5   2  -4 472.403 66.7047   3
  -5   2  -4 528.621 72.9820   6
  -5   2  -4 473.489 89.0618   5
  -5  -2  -4 592.801 81.8258   1
  -5   2  -5 2600.83 115.157   3
  -5   2  -5 3084.16 261.347   1
  -5   2  -5 2812.44 140.463   6
  -5   2  -5 2523.71 152.223   5
  -5  -2  -5 2899.21 143.975   1
  -5  -2  -6 246.793 78.2653   1
   5   2   6 132.966 51.9025   2
  -5   2  -6 200.583 65.6559   3
  -5   2  -6 23.8179 154.625   1
  -5   2  -7 1602.13 219.486   1
  -5  -2  -7 1800.44 169.202   5
   5  -2   7 1248.32 151.397   4
   5   2   7 1306.85 88.5852   2
  -5  -2  -7 1358.83 115.175   1
  -5   2  -8 3978.48 178.937   6
  -5   2  -8 3744.01 301.314   1
  -5  -2  -8 4119.89 234.029   5
   5  -2   8 3911.96 233.712   4
   5   2   8 3606.58 127.278   2
  -5  -2  -8 3746.01 178.747   1
  -5   2  -9 2868.22 165.507   6
   5  -2   9 3248.68 246.606   2
  -5   2  -9 3150.65 287.586   1
  -5  -2  -9 3152.95 214.864   5
   5  -2   9 2921.79 216.161   4
   5   2   9 2879.30 113.872   2
  -5   2  -9 2987.60 144.000   3
  -5  -2  -9 3093.09 174.949   1
  -5  -2 -10 5523.74 229.660   1
  -5   2 -10 6147.02 237.443   6
   5  -2  10 5396.49 298.741   2
  -5  -2 -10 5872.76 285.661   5
  -5   2 -10 6062.64 369.665   1
   5  -2  10 5974.89 296.128   4
   5   2  10 5327.68 147.624   2
  -5   2 -10 5947.18 185.737   3
  -5  -2 -11 6282.61 242.758   1
  -5   2 -11 7344.07 264.923   6
   5  -2  11 6428.56 327.151   2
  -5  -2 -11 7056.24 319.989   5
  -5   2 -11 6777.88 387.221   1
   5  -2  11 6058.94 308.678   4
  -5   2 -11 7039.07 199.754   3
  -5  -2 -12 10977.8 327.763   1
  -5   2 -12 10703.6 325.786   6
   5  -2  12 10415.5 409.487   2
  -5  -2 -12 10800.3 390.738   5
   5   2  12 10769.5 386.138   4
   5  -2  12 10442.2 401.595   4
  -5   2 -12 9812.04 456.966   1
  -5   2 -12 11147.0 243.414   3
  -5  -2 -13 2574.60 176.431   1
  -5   2 -13 2596.39 184.391   6
   5   2  13 2103.00 122.397   2
   5  -2  13 3258.79 244.313   2
   5   2  13 2404.59 207.891   4
   5  -2  13 2590.78 233.271   4
  -5   2 -13 2999.64 131.536   3
   5  -2  14 169.406 141.530   2
  -5  -2 -14 249.677 158.055   3
  -5   2 -14 273.368 69.4108   3
  -5  -2 -14 316.087 114.104   1
   5   2  14 339.818 133.480   4
   5  -2  14 459.929 143.714   4
   5  -2  15 986.394 173.172   2
   5   2  15 1036.02 158.443   4
   5  -2  15 850.803 175.714   4
  -5  -2 -15 1078.97 198.060   3
   5  -2  16 9203.22 379.118   2
   5   2  16 8545.51 377.680   4
   5  -2  16 9249.50 415.860   4
  -5  -2 -16 9145.54 403.184   3
   5  -2  17 2118.47 212.429   2
   5   2  17 1905.31 214.559   4
   5  -2  17 1916.67 231.488   4
  -5  -2 -17 2349.91 227.091   3
   5  -2  18 1294.34 181.920   2
   5   2  18 1210.55 200.797   4
   5  -2  18 976.102 200.330   4
  -5  -2 -18 1093.78 191.867   3
  -5   2 -19 2028.89 233.285   6
   5   2  19 2184.43 233.282   4
   5  -2  19 1916.37 236.542   4
  -5  -2 -19 1792.27 224.841   3
  -5   2 -20 8553.13 392.233   6
   5   2  20 8375.49 415.410   4
   5  -2  20 7503.90 409.743   4
  -5  -2 -20 8777.21 399.127   3
  -5  -2 -21 821.394 200.058   3
  -5   2 -21 801.845 186.033   6
   5  -2  21 819.068 251.850   4
   5   2  21 558.133 186.478   4
  -5   2 -22 3267.43 292.718   6
   5   2  22 3252.86 302.830   4
   5  -2  22 3350.58 320.630   4
  -5  -2 -22 3270.71 280.610   3
  -5   2 -23 4148.85 332.742   6
   5   2  23 2789.97 296.328   4
   5  -2  23 3652.13 328.930   4
  -5  -2 -23 3213.77 276.368   3
   5  -3 -25 3727.07 300.096   3
  -5  -3  25 4415.47 211.677   1
   5  -3 -24 2693.25 260.782   3
  -5   3  24 2691.99 296.197   1
  -5  -3  24 2653.87 166.488   1
   5  -3 -23 5112.28 324.672   3
  -5   3  23 5233.57 352.973   1
  -5  -3  23 5542.52 222.426   1
   5  -3 -22 9929.64 418.909   3
  -5   3  22 10509.5 464.146   1
  -5  -3  22 9530.26 275.684   1
  -5   3  21 475.905 173.377   1
   5  -3 -21 376.935 145.776   3
  -5  -3  21 450.107 95.5736   1
   5  -3 -20 1107.32 172.374   3
  -5   3  20 1344.96 231.755   1
  -5  -3  20 1082.29 112.997   1
   5  -3 -19 937.644 163.987   3
  -5  -3  19 1031.88 109.696   1
  -5   3  19 943.587 192.313   1
   5  -3 -18 403.530 132.131   3
  -5  -3  18 422.803 87.0551   1
  -5   3  18 551.229 175.410   1
   5  -3 -17 493.247 125.397   3
  -5  -3  17 503.078 88.4466   1
  -5   3  17 576.852 170.314   1
   5  -3 -16 5308.65 264.758   3
  -5  -3  16 5519.87 200.605   1
   5  -3 -15 2.14338 102.892   3
  -5  -3  15 100.125 66.5269   1
  -5   3  15 15.1777 136.067   1
   5  -3 -14 14277.6 398.927   3
  -5  -3  14 14494.3 307.879   1
   5  -3 -13 101.670 96.7121   3
  -5  -3  13 69.1085 66.5326   1
  -5   3  13 105.823 147.776   1
  -5   3  12 63.5159 154.469   1
   5  -3 -12 243.449 95.3850   3
  -5  -3  12 70.0152 61.4769   1
   5  -3 -11 5735.55 242.023   3
  -5   3  11 5684.31 325.258   1
  -5  -3  11 5547.71 189.800   1
   5  -3 -10 6946.03 263.699   3
  -5   3  10 6479.07 348.336   1
  -5  -3  10 6015.18 193.738   1
   5  -3  -9 13836.1 354.190   3
  -5  -3   9 13785.3 283.293   1
   5  -3  -8 31585.7 519.614   3
  -5  -3   8 32481.9 424.578   1
   5  -3  -7 15652.7 370.158   3
  -5  -3   7 16305.2 298.141   1
   5  -3  -6 866.877 114.756   3
  -5   3   6 808.792 180.561   1
  -5  -3   6 959.261 88.7317   1
   5  -3  -5 14584.5 348.359   3
  -5   3   5 15146.6 514.516   1
  -5  -3   5 14995.5 278.413   1
  -5   3   4-29.7184 65.8577   3
  -5  -3   4-11.8104 53.1543   1
  -5   3   3 2772.96 256.616   1
  -5  -3   3 2638.78 120.926   1
  -5   3   3 2891.81 126.958   3
  -5   3   2-25.2593 50.5531   3
  -5   3   2 27.6532 143.577   1
  -5  -3   2 44.3886 50.2961   1
  -5   3   1 3110.21 270.782   1
  -5  -3   1 3021.11 126.854   1
  -5   3   1 3267.98 118.618   3
  -5   3   0 197.509 49.7509   3
  -5   3   0 200.981 66.6099   5
  -5   3   0 81.7245 154.362   1
  -5  -3   0 264.735 57.7526   1
  -5   3  -1 416.435 70.0858   5
  -5   3  -1 309.657 171.526   1
  -5  -3  -1 295.709 57.7857   1
  -5   3  -1 344.236 51.5876   3
  -5   3  -2 695.215 100.333   6
  -5   3  -2 601.185 76.9507   5
  -5  -3  -2 768.470 80.0310   1
  -5   3  -2 791.284 194.428   1
  -5   3  -2 776.216 55.8311   3
  -5   3  -3 434.109 41.6645   3
  -5   3  -3 330.835 65.1903   5
  -5  -3  -3 467.293 64.5693   1
  -5  -3  -4 100.462 52.3911   1
  -5   3  -4 68.2472 26.8127   3
  -5   3  -4-34.9372 83.0570   6
  -5   3  -5 272.589 27.9378   3
  -5   3  -5 270.956 95.6841   6
  -5  -3  -5 269.759 60.5432   1
   5  -3   5 286.669 100.479   4
  -5   3  -6 369.963 27.4675   3
  -5   3  -6 681.640 114.545   6
   5  -3   6 427.366 114.269   4
  -5  -3  -6 710.736 77.2219   1
   5   3   6 563.145 90.9208   2
  -5   3  -6 590.836 191.583   1
  -5   3  -6 372.791 35.7735   3
  -5   3  -7 4659.97 222.963   6
   5  -3   7 3880.24 285.680   2
  -5  -3  -7 4700.70 266.981   5
  -5   3  -7 4759.56 350.817   1
   5  -3   7 4653.91 252.159   4
   5   3   7 4203.02 172.730   2
  -5   3  -8 9339.64 314.746   6
   5  -3   8 10096.6 427.837   2
  -5  -3  -8 9773.74 367.243   5
  -5   3  -8 9706.81 490.768   1
   5  -3   8 9508.46 357.416   4
   5   3   8 9180.97 238.003   2
  -5  -3  -8 9898.53 245.124   1
  -5   3  -9 1551.23 162.036   6
   5  -3   9 1188.63 188.204   2
  -5  -3  -9 1207.31 158.679   5
  -5   3  -9 1579.65 272.135   1
   5  -3   9 1389.61 164.064   4
  -5  -3  -9 1211.39 106.615   1
  -5   3 -10 2618.47 197.176   6
   5  -3  10 2545.12 241.552   2
  -5  -3 -10 2555.44 216.742   5
   5  -3  10 2407.21 206.612   4
  -5  -3 -10 2411.52 136.581   1
  -5   3 -11 1969.04 180.163   6
   5  -3  11 2066.29 235.791   2
  -5  -3 -11 2004.54 200.191   5
   5  -3  11 1760.68 191.860   4
  -5  -3 -11 2071.78 141.406   1
  -5   3 -12-150.633 122.180   6
  -5  -3 -12 157.470 125.536   5
  -5  -3 -12-25.2932 79.6126   1
   5   3  12 87.5256 105.335   4
   5  -3  12 142.246 124.211   4
   5  -3  12-50.5013 146.627   2
  -5   3 -13 2296.94 196.437   6
   5  -3  13 2322.81 238.732   2
  -5  -3 -13 2447.37 224.709   5
   5   3  13 2319.19 201.992   4
   5  -3  13 2497.79 226.650   4
  -5   3 -14 1443.17 179.912   6
   5  -3  14 1195.19 188.286   2
   5   3  14 1200.64 171.289   4
   5  -3  14 1352.34 187.493   4
  -5   3 -15 1940.38 208.191   6
   5  -3  15 1872.95 225.210   2
   5   3  15 1515.71 184.562   4
   5  -3  15 1610.19 208.065   4
  -5  -3 -15 1817.51 241.113   3
  -5   3 -16 1824.62 210.647   6
   5  -3  16 1738.18 224.245   2
   5   3  16 1439.77 189.427   4
   5  -3  16 2229.10 245.350   4
  -5  -3 -16 1717.34 223.029   3
  -5   3 -17 1301.82 202.686   6
   5  -3  17 1336.34 200.260   2
   5   3  17 1309.21 184.840   4
   5  -3  17 1172.67 203.160   4
  -5  -3 -17 1867.57 237.551   3
  -5   3 -18 3069.26 260.957   6
   5  -3  18 3381.78 268.221   2
   5   3  18 3619.71 272.360   4
   5  -3  18 3550.41 296.232   4
  -5  -3 -18 3017.83 284.831   3
  -5   3 -19 2925.58 269.378   6
   5  -3  19 3008.92 274.119   2
   5   3  19 3066.73 271.216   4
   5  -3  19 2909.72 283.075   4
  -5  -3 -19 3309.08 300.942   3
  -5  -3 -20-81.0272 171.304   3
  -5   3 -20-117.157 172.383   6
   5   3  20 52.7857 159.877   4
   5  -3  20 344.210 177.390   4
  -5   3 -21 3718.46 313.707   6
   5   3  21 4221.44 321.841   4
   5  -3  21 3821.71 336.898   4
  -5  -3 -21 3903.36 322.254   3
  -5   3 -22 21595.6 695.325   6
   5   3  22 21709.3 666.589   4
   5  -3  22 21287.1 711.064   4
  -5  -3 -22 22073.1 668.181   3
  -5   3 -23 8905.45 492.373   6
   5   3  23 9520.64 468.161   4
   5  -3  23 8835.21 481.435   4
  -5  -3 -23 9265.44 461.228   3
   5  -4 -24 8.85174 154.589   3
  -5  -4  24-9.29799 85.3662   1
   5  -4 -23 5416.80 315.058   3
  -5  -4  23 5617.64 230.025   1
   5  -4 -22 7283.35 356.421   3
  -5   4  22 7138.53 422.339   1
  -5  -4  22 7935.11 268.996   1
   5  -4 -21 1498.36 195.528   3
  -5  -4  21 1393.20 134.424   1
   5  -4 -20 3084.96 235.929   3
  -5   4  20 3172.01 319.893   1
  -5  -4  20 3633.89 185.735   1
   5  -4 -19 715.259 147.507   3
  -5   4  19 1013.05 227.608   1
  -5  -4  19 856.014 112.984   1
   5  -4 -18 4203.76 253.475   3
  -5   4  18 4380.18 329.510   1
   5  -4 -17 4546.24 255.610   3
  -5   4  17 4705.14 335.520   1
  -5  -4  17 5173.53 216.664   1
   5  -4 -16 664.602 131.663   3
  -5   4  16 564.859 189.320   1
  -5  -4  16 564.159 103.043   1
   5  -4 -15 3494.80 214.289   3
  -5   4  15 3357.30 296.905   1
  -5  -4  15 3871.30 186.960   1
   5  -4 -14 298.598 107.314   3
  -5  -4  14 168.938 71.6369   1
   5  -4 -13 8456.54 307.432   3
  -5   4  13 8500.12 427.961   1
  -5  -4  13 7789.57 250.796   1
   5  -4 -12 40552.5 621.684   3
  -5  -4  12 40971.2 545.373   1
   5  -4 -11 29373.6 518.711   3
  -5   4  11 29558.2 748.127   1
  -5  -4  11 29269.9 454.644   1
   5  -4 -10 3065.91 178.939   3
  -5   4  10 2916.77 274.812   1
  -5  -4  10 3297.42 167.700   1
   5  -4  -9 7946.69 270.325   3
  -5   4   9 7639.55 404.456   1
   5  -4  -8 86.5541 77.7493   3
  -5   4   8 2.26175 171.289   1
  -5  -4   8 46.1673 64.8632   1
   5  -4  -7 2887.70 165.888   3
  -5   4   7 3447.93 296.610   1
  -5  -4   7 3077.14 154.380   1
   5  -4  -6 1158.82 117.453   3
  -5  -4   6 1241.20 105.595   1
  -5   4   6 1368.30 217.007   1
   5  -4  -5 3129.78 171.711   3
  -5   4   5 3282.34 302.645   1
  -5  -4   5 3281.39 153.094   1
   5  -4  -4 4745.88 201.616   3
  -5   4   4 5464.48 370.059   1
  -5  -4   4 5160.52 183.286   1
  -5   4   4 4949.31 197.871   3
  -5   4   3-30.7177 179.506   1
  -5   4   2 1429.08 79.6506   5
  -5  -4   2 1290.27 97.9132   1
  -5   4   2 1264.06 105.084   3
  -5   4   1 111.222 64.8177   3
  -5   4   1-35.9638 179.741   1
  -5   4   1-12.9664 39.2157   5
  -5  -4   1-114.994 60.1877   1
  -5  -4   0 1689.79 104.079   1
  -5   4   0 1573.26 95.1646   3
  -5  -4  -1 421.153 68.0254   1
  -5   4  -1 396.929 194.764   1
  -5   4  -1 400.649 58.5553   3
  -5   4  -2 117.861 33.1883   3
   5  -4   2 422.388 101.789   4
  -5   4  -2 416.983 220.311   1
  -5  -4  -2 304.468 62.2951   1
  -5   4  -3 7693.65 442.895   1
   5  -4   3 7355.10 286.029   4
  -5  -4  -3 7381.81 185.086   1
  -5   4  -4 8401.42 472.969   1
   5  -4   4 7531.59 296.704   4
  -5  -4  -4 8101.86 192.311   1
   5  -4   5 14582.5 537.931   2
  -5   4  -5 14750.9 619.450   1
   5  -4   5 13978.1 402.358   4
  -5  -4  -5 14934.0 258.569   1
  -5   4  -6 21.6625 128.874   6
   5  -4   6 82.8380 97.4985   4
   5  -4   6 212.173 153.387   2
  -5   4  -6-142.013 216.541   1
  -5  -4  -6-9.86879 50.8723   1
  -5   4  -7 5159.18 281.073   6
   5  -4   7 4862.26 332.063   2
  -5  -4  -7 4708.47 279.147   5
   5  -4   7 4523.74 252.895   4
  -5   4  -7 4223.19 370.806   1
  -5  -4  -7 4870.30 148.780   1
   5  -4   8 1835.22 232.169   2
  -5  -4  -8 1621.54 183.450   5
   5  -4   8 2240.44 199.737   4
  -5  -4  -8 2036.79 103.528   1
  -5   4  -9 1727.09 192.909   6
   5  -4   9 1305.71 220.832   2
  -5  -4  -9 1519.36 178.855   5
   5  -4   9 1312.45 166.698   4
  -5  -4  -9 1656.86 102.825   1
  -5   4 -10 8077.32 366.964   6
   5  -4  10 7602.16 407.546   2
  -5  -4 -10 7245.26 338.624   5
   5  -4  10 7905.95 350.596   4
  -5  -4 -10 7860.02 208.057   1
  -5   4 -11 7341.81 352.581   6
   5  -4  11 6495.36 384.322   2
  -5  -4 -11 7052.31 339.345   5
   5  -4  11 7022.59 338.604   4
  -5  -4 -11 7022.58 204.511   1
   5  -4  12 163.616 155.602   2
  -5   4 -12 159.076 145.404   6
  -5  -4 -12 362.480 137.993   5
   5   4  12 287.455 123.609   4
   5  -4  12 442.750 141.083   4
  -5   4 -13 7862.31 381.797   6
   5  -4  13 7108.68 395.308   2
  -5  -4 -13 8154.03 376.631   5
   5   4  13 7369.15 330.908   4
   5  -4  13 7406.14 366.137   4
   5  -4  14 917.757 198.299   2
  -5   4 -14 999.061 195.574   6
   5   4  14 968.744 158.070   4
   5  -4  14 1019.92 180.164   4
  -5   4 -15 3747.80 295.525   6
   5  -4  15 4267.40 329.640   2
   5   4  15 3899.43 261.230   4
   5  -4  15 4320.95 304.620   4
  -5  -4 -15 4100.67 347.472   3
   5  -4  16 981.977 203.013   2
  -5  -4 -16 1611.05 239.443   3
  -5   4 -16 1612.53 227.554   6
   5   4  16 971.737 176.044   4
   5  -4  16 953.330 190.294   4
   5  -4  17 273.873 175.931   2
  -5  -4 -17-133.365 196.804   3
  -5   4 -17-56.6176 170.180   6
   5   4  17 45.5023 130.776   4
   5  -4  17 23.1290 158.725   4
  -5   4 -18 1763.20 251.575   6
   5  -4  18 2071.72 253.708   2
   5   4  18 1485.58 198.879   4
   5  -4  18 2055.00 251.834   4
  -5  -4 -18 1735.64 262.945   3
   5  -4  19 506.111 206.177   2
  -5  -4 -19 270.015 190.439   3
  -5   4 -19 299.274 209.582   6
   5   4  19 388.668 156.676   4
   5  -4  19 236.074 154.949   4
  -5   4 -20 3935.54 349.296   6
   5  -4  20 3298.25 304.188   2
   5   4  20 3566.23 298.385   4
   5  -4  20 3502.90 316.794   4
  -5  -4 -20 2718.08 312.035   3
  -5  -4 -21 751.067 235.692   3
  -5   4 -21 239.418 228.291   6
   5   4  21 863.663 197.189   4
   5  -4  21 842.907 214.416   4
   5  -5 -22 327.710 148.095   3
  -5  -5  22 321.661 112.071   1
   5  -5 -21 2625.40 236.911   3
  -5   5  21 2529.31 340.345   1
  -5  -5  21 3268.48 200.584   1
  -5   5  20 27.9845 232.141   1
   5  -5 -20 31.6987 125.808   3
  -5  -5  20 1.46849 101.305   1
   5  -5 -19 3697.70 254.506   3
  -5   5  19 3212.46 341.201   1
  -5  -5  19 3550.18 204.828   1
   5  -5 -18 3309.91 234.720   3
  -5   5  18 3465.26 356.226   1
  -5  -5  18 3360.93 200.525   1
   5  -5 -17 8046.26 332.576   3
  -5   5  17 8657.33 481.271   1
  -5  -5  17 7780.93 282.848   1
   5  -5 -16 4686.27 254.344   3
  -5   5  16 5332.99 396.977   1
  -5  -5  16 5179.71 236.657   1
   5  -5 -15 2700.28 203.903   3
  -5   5  15 3079.45 315.849   1
  -5  -5  15 2983.38 187.330   1
   5  -5 -14 3967.82 225.152   3
  -5  -5  14 4099.69 209.763   1
  -5   5  13 8555.83 476.177   1
  -5  -5  13 8045.03 279.163   1
   5  -5 -12 13511.3 360.048   3
  -5   5  12 13408.1 569.914   1
  -5  -5  12 13365.5 347.352   1
   5  -5 -11 5820.04 239.063   3
  -5   5  11 6196.48 417.350   1
  -5  -5  11 6020.89 237.786   1
  -5   5  10 227.303 233.815   1
   5  -5 -10 29.1259 92.2121   3
  -5  -5  10-77.7085 88.6752   1
   5  -5  -9 3395.72 181.229   3
  -5   5   9 3422.73 328.337   1
  -5  -5   9 3365.21 180.016   1
  -5   5   8 587.749 230.913   1
   5  -5  -8 469.027 97.1305   3
  -5  -5   8 507.666 96.9809   1
   5  -5  -7 136.194 76.4252   3
  -5  -5   7 223.605 79.8761   1
   5  -5  -6 79.2291 72.7594   3
  -5   5   6 75.0339 203.443   1
  -5  -5   6 77.2382 73.0664   1
   5  -5  -5 984.346 109.037   3
  -5  -5   5 954.854 108.072   1
  -5   5   5 886.263 225.355   1
   5  -5  -4 2333.27 141.238   3
  -5  -5   4 2330.13 144.255   1
  -5   5   4 2634.74 320.902   1
   5  -5  -3 297.719 83.9058   3
  -5  -5   3 177.901 66.4995   1
  -5   5   3 232.374 232.279   1
  -5   5   2 1091.69 258.447   1
  -5  -5   2 1115.43 107.143   1
   5  -5  -2 1061.20 119.271   4
  -5   5   1 681.118 250.114   1
  -5  -5   1 740.270 91.6108   1
   5  -5  -1 557.170 105.332   4
  -5  -5   0 2432.67 133.898   1
  -5   5   0 2623.60 327.722   1
   5  -5   0 2493.62 168.483   4
  -5   5  -1 753.126 229.328   1
  -5  -5  -1 622.505 82.1142   1
   5  -5   1 673.176 117.263   4
  -5   5  -2 1464.94 293.663   1
   5  -5   2 1424.99 152.693   4
   5  -5   2 1177.68 215.773   2
  -5   5  -3-71.7855 214.170   1
   5  -5   3 95.5550 89.2250   4
  -5  -5  -3 54.0012 55.4639   1
   5  -5   3 133.791 169.940   2
  -5  -5  -4 553.762 71.6520   1
   5  -5   4 448.568 117.714   4
   5  -5   5 1938.06 249.900   2
  -5  -5  -5 1998.93 107.986   1
   5  -5   5 1990.09 176.756   4
   5  -5   6 7747.11 433.965   2
  -5  -5  -6 8401.67 199.323   1
   5  -5   6 7709.13 321.582   4
   5  -5   7 3758.06 325.181   2
  -5  -5  -7 3600.18 261.677   5
  -5  -5  -7 3803.67 137.813   1
   5  -5   7 3456.59 230.631   4
  -5  -5  -8-113.508 123.789   5
   5  -5   8 110.085 105.225   4
  -5  -5  -8 29.4255 50.9255   1
  -5  -5  -9 1027.67 165.068   5
   5  -5   9 883.310 156.988   4
  -5  -5  -9 1041.25 81.5164   1
   5  -5   9 1128.42 225.370   2
   5  -5  10 370.093 190.333   2
  -5   5 -10-145.549 190.911   6
  -5  -5 -10 124.918 120.479   5
   5  -5  10 130.671 116.302   4
  -5   5 -11 3319.56 288.760   6
   5  -5  11 3060.66 302.407   2
  -5  -5 -11 3027.32 251.346   5
   5  -5  11 3304.51 256.280   4
   5  -5  12 1047.99 216.556   2
  -5   5 -12 1700.85 257.698   6
  -5  -5 -12 1457.67 197.625   5
   5   5  12 1235.92 173.254   4
   5  -5  12 1974.65 221.928   4
  -5   5 -13 3113.84 321.496   6
   5  -5  13 3659.29 322.252   2
  -5  -5 -13 3165.59 260.592   5
   5   5  13 3122.48 231.121   4
   5  -5  13 3062.99 252.718   4
   5  -5  14 420.721 193.374   2
  -5   5 -14 435.680 209.401   6
   5   5  14 430.795 141.177   4
   5  -5  14 554.129 157.614   4
   5  -5  15 159.715 191.962   2
  -5  -5 -15-113.088 201.316   3
   5   5  15 146.791 135.834   4
   5  -5  15-102.330 145.548   4
   5  -5  16 704.748 211.726   2
  -5  -5 -16 813.112 246.632   3
   5   5  16 860.379 168.705   4
   5  -5  16 829.127 198.166   4
   5  -5  17 1020.00 231.415   2
  -5  -5 -17 1067.99 235.813   3
   5  -5  17 1276.40 215.130   4
   5   5  17 950.362 173.516   4
   5  -5  18 185.882 198.818   2
  -5  -5 -18 661.877 236.403   3
   5   5  18 303.648 166.671   4
   5  -5  18 352.785 176.642   4
   5  -5  19 445.747 222.391   2
  -5  -5 -19 626.752 250.911   3
   5   5  19 452.774 165.849   4
   5  -5  19 525.979 192.697   4
   5  -5  20 6.52970 201.665   2
  -5  -5 -20-98.4723 222.991   3
  -5   5 -20 110.449 250.922   6
   5   5  20 51.2691 163.483   4
   5  -5  20-34.0910 175.022   4
  -5   6  20-105.173 285.041   1
  -5  -6  20 45.2264 116.925   1
   5  -6 -19 6355.23 325.041   3
  -5  -6  19 7664.43 309.359   1
  -5   6  19 6979.87 506.201   1
   5  -6 -18 11643.3 406.669   3
  -5  -6  18 11583.2 368.053   1
   5  -6 -17 8275.77 340.573   3
  -5  -6  17 8355.00 320.241   1
  -5   6  17 7737.00 514.252   1
   5  -6 -16 35765.2 661.389   3
  -5  -6  16 34325.1 614.303   1
  -5   6  16 34341.9 984.924   1
  -5  -6  15 2721.80 198.350   1
  -5   6  15 2801.21 354.733   1
  -5  -6  14 12487.6 374.863   1
  -5   6  14 12932.7 619.446   1
  -5   6  13 303.356 235.997   1
  -5  -6  13 424.775 121.939   1
  -5   6  12 343.148 243.118   1
   5  -6 -12 124.760 93.5909   3
  -5  -6  12 148.597 112.090   1
   5  -6 -11 113.941 90.4066   3
  -5   6  11 82.0884 243.746   1
  -5  -6  11 180.062 101.208   1
   5  -6 -10 8.91833 82.0955   3
  -5   6  10 186.271 254.126   1
  -5  -6  10 212.888 103.150   1
   5  -6  -9-5.47044 76.7113   3
  -5   6   9 40.3594 234.184   1
  -5  -6   9-123.023 92.9382   1
   5  -6  -8 2970.47 165.382   3
  -5  -6   8 3082.05 193.132   1
  -5   6   8 3575.42 380.957   1
   5  -6  -7-27.4418 71.4858   3
  -5  -6   7-68.0094 87.0528   1
  -5   6   7-66.0711 240.527   1
   5  -6  -6 1173.08 112.802   3
  -5   6   6 1352.91 301.826   1
  -5  -6   6 1207.03 134.408   1
  -5  -6   5 739.057 119.407   1
  -5   6   5 1081.51 288.353   1
  -5   6   4 703.322 272.783   1
  -5  -6   4 1096.42 128.695   1
   5  -6  -4 754.843 103.216   4
   5  -6  -3 1740.53 267.630   2
  -5  -6   3 1308.97 129.253   1
   5  -6  -3 1193.57 116.335   4
  -5   6   3 1841.46 321.183   1
   5  -6  -2 5507.67 394.884   2
  -5  -6   2 5751.93 226.454   1
   5  -6  -2 5131.49 219.196   4
  -5   6   2 6063.10 457.850   1
   5  -6  -1 5452.81 396.185   2
  -5  -6   1 5332.82 218.329   1
   5  -6  -1 5137.22 224.917   4
   5  -6   0 21050.2 721.491   2
  -5  -6   0 21778.7 401.173   1
   5  -6   0 21174.9 448.035   4
   5  -6   1 4349.38 372.496   2
  -5  -6  -1 4469.26 190.284   1
   5  -6   1 4250.74 221.019   4
  -5  -6  -2 816.657 97.9841   1
   5  -6   2 547.396 119.729   4
  -5  -6  -3 137.661 69.6104   1
   5  -6   3 393.821 103.995   4
   5  -6   3 200.325 180.540   2
   5  -6   4 109.192 104.228   4
  -5  -6  -4 89.4981 64.5326   1
   5  -6   4-17.7766 188.211   2
   5  -6   5 1123.55 149.511   4
   5  -6   5 1117.60 233.650   2
   5  -6   6 1686.71 280.102   2
  -5  -6  -6 1929.72 115.672   1
   5  -6   6 1732.09 176.912   4
  -5  -6  -7 124.739 136.711   5
   5  -6   7 152.131 114.280   4
  -5  -6  -7 229.108 60.0857   1
   5  -6   7 54.7271 174.456   2
   5  -6   8 529.691 222.570   2
  -5  -6  -8 120.791 140.376   5
   5  -6   8 629.682 137.976   4
  -5  -6  -8 287.608 62.1376   1
   5  -6   9 91.9426 187.126   2
  -5  -6  -9 146.355 132.939   5
   5  -6   9 15.9415 126.452   4
  -5  -6  -9 26.1332 54.6890   1
   5  -6  10 705.758 224.908   2
  -5  -6 -10 580.349 158.010   5
   5  -6  10 605.152 152.835   4
   5  -6  11 331.050 201.835   2
  -5  -6 -11 202.822 141.551   5
   5  -6  11 302.025 140.183   4
   5  -6  12-273.233 209.348   2
  -5  -6 -12 121.884 148.616   5
   5   6  12 2.25490 113.521   4
   5  -6  12 172.751 152.422   4
   5  -6  13 675.894 227.081   2
  -5  -6 -13 566.185 177.708   5
   5   6  13 746.329 149.932   4
   5  -6  13 896.392 169.926   4
   5  -6  14 7844.47 490.458   2
   5   6  14 7464.89 342.010   4
   5  -6  14 8078.66 396.689   4
   5  -6  15 2897.04 331.533   2
   5   6  15 2690.90 229.769   4
   5  -6  15 3153.20 275.782   4
  -5  -6 -15 3546.85 361.200   3
   5  -6  16 993.547 250.752   2
  -5  -6 -16 971.597 260.904   3
   5   6  16 930.892 180.339   4
   5  -6  16 891.414 196.039   4
   5  -6  17 5052.61 419.862   2
   5  -6  17 4754.95 344.403   4
  -5  -6 -17 5188.63 410.195   3
   5  -7 -17 1091.92 167.347   3
  -5  -7  17 924.981 167.635   1
   5  -7 -16 1390.49 174.249   3
  -5  -7  16 1196.50 171.321   1
   5  -7 -15 41.6676 107.158   3
  -5  -7  15 100.757 120.475   1
   5  -7 -14 494.845 122.571   3
  -5  -7  14 331.208 126.556   1
  -5  -7  13 3049.05 223.610   1
  -5  -7  12 434.813 140.827   1
  -5  -7  11 267.941 112.676   1
  -5  -7  10 52.0339 92.6139   2
  -5  -7  10 9.16938 109.094   1
   5  -7 -10 202.704 208.873   2
  -5  -7   9 193.023 102.347   2
  -5  -7   9 367.945 120.842   1
   5  -7  -9 177.046 208.625   2
  -5  -7   8 342.388 103.304   2
  -5  -7   8 191.436 106.309   1
  -5  -7   7 1292.60 151.191   1
  -5  -7   7 1249.59 138.510   2
  -5  -7   6 1128.15 147.350   1
  -5  -7   6 1103.20 133.573   2
   5  -7  -6 926.331 243.479   2
  -5  -7   5 142.846 113.974   1
   5  -7  -5 201.522 210.411   2
  -5  -7   4 4306.94 228.497   1
   5  -7  -4 4049.10 370.811   2
  -5  -7   3 1336.70 147.478   1
   5  -7  -3 2006.05 301.034   2
  -5  -7   2 8.09755 96.0930   1
   5  -7  -2-267.557 201.521   2
  -5  -7   1 700.946 114.234   1
   5  -7  -1 774.290 242.609   2
  -5  -7   0 231.747 98.6173   1
   5  -7   0 176.326 198.272   2
  -5  -7  -1 88.2311 96.5021   1
   5  -7   1 4.06429 206.428   2
  -5  -7  -2 3093.20 176.988   1
   5  -7   2 3408.18 374.208   2
  -5  -7  -3 3846.55 183.476   1
   5  -7   3 4389.68 400.697   2
  -5  -7  -4 2698.88 161.209   1
   5  -7   4 2479.09 330.619   2
   5  -7   5-19.2372 203.342   2
  -5  -7  -5-17.4292 68.5160   1
  -5  -7  -6 533.236 170.036   5
   5  -7   6 738.778 146.313   4
  -5  -7  -6 452.347 82.9510   1
   5  -7   7 107.387 221.902   2
  -5  -7  -7 312.101 152.794   5
   5  -7   7 1.08010 109.019   4
   5  -7   8 199.226 235.425   2
  -5  -7  -8 293.649 155.114   5
   5  -7   8 219.279 123.348   4
   5  -7   9-242.275 215.428   2
  -5  -7  -9-150.401 154.416   5
   5  -7   9 232.981 117.650   4
   5  -7  10 1273.39 267.122   2
  -5  -7 -10 1223.77 213.042   5
   5  -7  10 1058.50 162.199   4
   5  -7  11 1274.20 286.798   2
  -5  -7 -11 1346.45 208.772   5
   5  -7  11 1357.11 188.168   4
   5  -7  12-69.5370 217.895   2
  -5  -7 -12-92.7850 160.940   5
   5  -7  12 25.8009 137.119   4
   5  -7  13 194.421 219.315   2
  -5  -7 -13-82.6469 146.810   5
   5  -7  13 23.3758 136.363   4
   5  -7  14 832.750 271.938   2
  -5  -7 -14 1339.57 309.471   3
   5  -7  14 824.667 191.321   4
  -5  -8  12 32.4633 101.570   2
  -5  -8  12 127.175 130.587   1
   5  -8 -12 362.923 245.240   2
  -5  -8  11 510.045 129.348   2
  -5  -8  11 1138.88 179.204   1
   5  -8 -11 1033.14 275.970   2
  -5  -8  10 770.578 161.775   1
  -5  -8  10 747.700 138.155   2
   5  -8 -10 433.350 241.701   2
  -5  -8   9 611.652 125.011   2
  -5  -8   9 621.111 153.807   1
   5  -8  -9 747.925 259.005   2
  -5  -8   8 4372.62 265.652   1
   5  -8  -8 4319.02 411.047   2
  -5  -8   8 4678.67 250.094   2
  -5  -8   7 799.100 126.453   2
   5  -8  -7 505.015 231.869   2
  -5  -8   6 4870.44 275.148   1
   5  -8  -6 4065.55 410.004   2
  -5  -8   6 4084.22 225.384   2
  -5  -8   5 3180.15 226.493   1
   5  -8  -5 3295.24 378.795   2
  -5  -8   5 3385.93 208.509   2
  -5  -8   4 5499.76 275.891   1
   5  -8  -4 5545.79 457.150   2
  -5  -8   4 5993.10 259.448   2
  -5  -8   3 286.329 97.3519   2
  -5  -8   3 269.612 122.338   1
   5  -8  -3 371.012 236.164   2
  -5  -8   2 1115.36 152.027   1
  -5  -8   2 763.081 123.568   2
   5  -8  -2 900.866 269.791   2
  -5  -8   1 428.839 124.184   1
   5  -8  -1-10.2675 237.070   2
  -5  -8   0 729.990 132.777   1
   5  -8   0 939.926 279.174   2
   5  -8   1 1812.81 309.497   2
  -5  -8  -1 1411.25 151.262   1
   5  -8   2 542.386 249.328   2
  -5  -8  -2 362.506 115.559   1
   5  -8   3 106.747 213.345   2
  -5  -8  -3 18.6970 94.0391   1
   5  -8   4 119.776 222.830   2
  -5  -8  -4-12.4112 91.2935   1
   5  -8   5 251.801 230.214   2
  -5  -8  -5 363.249 171.865   5
  -5  -8  -5 620.574 105.533   1
   5  -8   6 663.973 276.263   2
  -5  -8  -6 354.926 166.291   5
   5  -8   7 899.189 262.030   2
  -5  -8  -7 688.995 184.704   5
  -5  -8  -8 1195.15 214.747   5
   5  -8   8 1692.49 337.198   2
   5  -8   9 1668.76 314.726   2
  -5  -8  -9 1507.91 221.194   5
   6   0 -24 3518.22 344.077   3
  -6   0  24 3326.35 256.345   1
  -6   0  23 34.5565 139.866   1
   6   0 -23-174.879 194.115   3
   6   0 -22 1436.31 234.705   3
  -6   0  22 1454.45 174.005   1
  -6   0  21-41.0959 120.825   1
   6   0 -21-102.381 166.761   3
  -6   0  20 3505.60 230.778   1
  -6   0  19 33.6074 102.570   1
   6   0 -18 1925.49 234.198   3
  -6   0  18 1649.50 176.944   1
  -6   0  17 26.4869 111.572   1
  -6   0  16 5953.01 274.662   1
  -6   0  15 2.45495 103.128   1
  -6   0  14-42.1369 104.092   1
  -6   0  13-47.3570 99.9824   1
  -6   0  12 13773.2 385.277   1
  -6   0  11 25.4775 98.5495   1
  -6   0  10 26283.1 517.227   1
  -6   0   9 54.5181 99.3304   1
  -6   0   8 35270.5 279.547   6
  -6   0   8 35887.3 607.336   1
  -6   0   7-131.314 97.5074   1
  -6   0   7 86.3088 41.5117   6
  -6   0   6 48401.2 431.154   6
  -6   0   6 47044.2 687.271   1
  -6   0   5-13.1201 105.658   1
  -6   0   5 49.0080 66.2863   6
  -6   0   4 128333. 1130.66   1
  -6   0   3 403.182 126.969   1
  -6   0   2 44397.3 701.681   1
  -6   0   1 23.9443 112.403   1
  -6   0   0 4263.11 238.704   1
  -6   0  -1 36.9083 114.389   1
  -6   0  -2 1074.68 155.706   1
  -6   0  -3 47.4806 114.122   1
  -6   0  -4 358.664 133.433   1
  -6   0  -5-43.7483 96.0794   5
  -6   0  -5 297.404 142.074   1
  -6   0  -6 48.9092 93.6044   5
  -6   0  -6-82.0897 121.606   1
  -6   0  -7-7.11990 142.545   1
  -6   0  -7-79.2941 103.443   5
  -6   0  -8 262.725 132.670   1
  -6   0  -8 697.611 131.156   5
  -6   0  -9 346.745 152.807   1
  -6   0  -9-103.275 103.205   5
  -6   0 -10 24709.5 625.147   1
  -6   0 -10 25067.8 559.789   5
   6   0  11-45.4493 122.986   4
  -6   0 -11-6.43810 141.442   1
  -6   0 -12 25749.3 658.516   1
   6   0  12 24998.4 632.795   4
  -6   0 -13 69.8920 137.526   3
  -6   0 -13-45.7146 164.034   1
   6   0  13 45.6757 126.684   4
   6   0  13 187.693 117.169   2
   6   0  14 1088.27 166.589   2
   6   0  14 1314.42 202.799   4
  -6   0 -14 1487.18 181.251   3
  -6   0 -14 1076.38 220.652   1
  -6   0 -15 99.9218 128.913   3
   6   0  15 39.7034 139.654   4
  -6   0 -16 128.439 125.664   3
   6   0  16-67.1747 157.445   4
  -6   0 -17-104.448 126.771   3
  -6   0 -17-75.3018 101.446   6
   6   0  17 43.1574 152.133   4
  -6   0 -18 84.7376 107.611   6
   6   0  18 320.856 181.418   4
  -6   0 -19 257.988 123.564   6
   6   0  19 221.774 185.640   4
  -6   0 -20 569.248 141.527   6
   6   0  20 37.0035 181.307   4
  -6   0 -21 41.5767 129.023   6
   6   0  21 207.889 183.419   4
  -6  -1  24-63.9572 128.612   1
   6  -1 -24-77.1456 182.456   3
  -6   1  24 71.8946 176.125   1
  -6  -1  23 151.161 131.927   1
   6  -1 -23 382.189 209.349   3
  -6   1  23 248.151 166.857   1
   6  -1 -22 333.720 185.708   3
  -6   1  22 469.749 177.087   1
   6  -1 -21 2240.60 254.362   3
  -6   1  21 2275.03 231.951   1
  -6  -1  20 511.288 121.650   1
   6  -1 -20 127.079 172.770   3
  -6   1  20 464.844 157.710   1
   6  -1 -19 1670.62 236.648   3
  -6  -1  19 1697.62 163.309   1
  -6   1  19 1735.41 195.209   1
   6  -1 -18 3635.87 293.838   3
  -6  -1  18 3865.00 205.348   1
  -6   1  18 3928.46 256.828   1
   6  -1 -17 950.024 195.064   3
  -6  -1  17 1117.60 129.632   1
  -6   1  17 851.523 166.712   1
   6  -1 -16 8440.35 399.142   3
  -6  -1  16 8078.24 278.874   1
  -6   1  16 7961.93 341.328   1
   6  -1 -15 5175.83 318.202   3
  -6  -1  15 5077.01 224.962   1
  -6   1  15 4653.52 271.846   1
  -6  -1  14 9256.60 292.060   1
  -6   1  14 8638.86 348.064   1
   6  -1 -13 1938.89 200.289   3
  -6  -1  13 1626.11 144.566   1
  -6   1  13 1588.93 180.303   1
  -6  -1  12 3438.58 183.695   1
  -6   1  12 3326.61 233.324   1
  -6  -1  11 15176.6 352.603   1
  -6   1  11 14775.2 441.756   1
  -6  -1  10 1041.47 123.966   1
  -6   1  10 1203.37 175.301   1
  -6  -1   9 162.905 85.6180   1
  -6   1   9 143.445 122.496   1
  -6  -1   8 2436.63 158.566   6
  -6  -1   8 2801.26 167.256   1
  -6   1   8 3088.21 227.999   1
  -6   1   7 20700.4 520.595   1
  -6  -1   6 338.934 97.8141   1
  -6  -1   6 211.209 118.850   6
  -6   1   6 64.5432 117.668   1
  -6   1   5 16073.1 464.972   1
  -6  -1   5 16800.0 378.636   1
  -6   1   4 59102.1 866.092   1
  -6  -1   4 61566.7 717.525   1
  -6  -1   3 71.0992 85.7213   1
  -6   1   3 194.902 128.003   1
  -6   1   2 10832.2 395.458   1
  -6   1   2 10494.2 127.205   6
  -6  -1   2 10856.8 317.490   1
  -6   1   1 23729.9 210.271   6
  -6  -1   1 22995.9 453.630   1
  -6   1   0 30475.5 650.863   1
  -6   1   0 31617.6 264.590   6
  -6  -1   0 30166.9 529.590   1
  -6   1  -1 25555.8 608.600   1
  -6  -1  -1 25526.3 488.121   1
  -6   1  -2 5602.92 316.168   1
  -6   1  -2 6245.38 142.694   6
  -6  -1  -2 5399.67 240.119   1
  -6   1  -3 336.949 158.644   1
  -6   1  -3 253.358 55.8830   6
  -6  -1  -3 180.585 104.910   1
  -6   1  -3 226.323 95.6137   5
  -6   1  -4 2265.70 239.460   1
  -6   1  -4 2507.32 107.325   6
  -6   1  -4 2217.28 171.122   5
  -6  -1  -4 2455.28 186.584   1
  -6   1  -5 2394.59 240.763   1
  -6   1  -5 2177.01 107.256   6
  -6   1  -5 2049.49 167.084   5
  -6  -1  -5 2426.98 188.544   1
  -6  -1  -6 790.927 130.644   1
  -6   1  -6 814.162 80.7477   6
  -6   1  -6 921.561 188.601   1
  -6  -1  -6 662.019 136.462   5
  -6   1  -6 444.304 109.961   5
  -6  -1  -7 2671.57 212.206   1
  -6   1  -7 3070.44 272.445   1
  -6   1  -7 3080.90 136.007   6
  -6  -1  -7 2865.71 211.909   5
  -6   1  -7 2891.62 192.863   5
  -6   1  -8 127.004 67.9804   6
  -6  -1  -8 111.256 107.781   5
  -6   1  -8 180.326 100.112   5
  -6   1  -8 355.165 164.255   1
  -6  -1  -8 164.805 132.305   1
  -6  -1  -9 4968.51 278.549   1
  -6   1  -9 5126.85 331.427   1
  -6   1  -9 5087.95 187.579   6
  -6  -1  -9 4489.77 264.076   5
   6  -1   9 5120.70 290.551   4
  -6   1 -10 298.411 191.777   1
  -6  -1 -10 158.143 148.828   1
  -6   1 -10 95.2075 76.1763   6
  -6  -1 -10 180.036 110.795   5
   6  -1  10 180.074 116.531   4
  -6   1 -11 230.210 117.703   3
  -6  -1 -11 323.414 143.558   1
  -6   1 -11 377.991 203.148   1
  -6   1 -11 332.095 91.6561   6
  -6  -1 -11 220.747 118.015   5
   6   1  11 280.431 134.028   4
   6  -1  11 341.189 130.887   4
  -6  -1 -12 2235.31 223.709   1
  -6   1 -12 1989.00 141.833   6
   6  -1  12 1698.15 210.628   2
  -6   1 -12 1812.37 253.592   1
   6   1  12 1707.35 205.655   4
   6  -1  12 1953.26 215.293   4
  -6   1 -12 2075.93 175.560   3
  -6  -1 -13 6657.96 339.033   1
  -6   1 -13 7323.35 260.522   6
   6  -1  13 6814.11 348.279   2
  -6   1 -13 7005.43 411.711   1
   6   1  13 7687.76 372.739   4
   6  -1  13 7570.43 381.322   4
  -6   1 -13 7430.08 281.811   3
  -6   1 -14 1585.91 148.190   6
   6  -1  14 1558.53 203.177   2
  -6   1 -14 1798.33 269.144   1
   6   1  14 1715.72 211.725   4
   6  -1  14 1488.64 208.519   4
  -6  -1 -14 1580.58 215.288   3
  -6   1 -14 1779.67 160.332   3
  -6  -1 -15 599.819 165.998   3
  -6   1 -15 507.700 111.158   6
   6   1  15 388.877 153.591   4
   6  -1  15 454.471 142.587   4
   6  -1  15 497.259 157.099   2
  -6  -1 -16 32.8405 139.836   3
  -6   1 -16 171.661 113.304   6
   6   1  16 76.7187 144.057   4
   6  -1  16-13.5901 138.798   4
  -6   1 -17 1974.74 187.592   6
   6   1  17 2130.97 252.382   4
   6  -1  17 1395.75 214.332   4
  -6  -1 -17 2223.93 227.726   3
  -6   1 -18 5950.61 296.099   6
   6   1  18 5465.08 362.072   4
   6  -1  18 6134.76 389.069   4
  -6  -1 -18 5939.14 330.772   3
  -6  -1 -19 72.2205 162.323   3
  -6   1 -19 142.871 129.942   6
   6   1  19 194.020 157.224   4
   6  -1  19-74.7288 180.453   4
  -6   1 -20 995.828 166.303   6
   6   1  20 1201.11 226.613   4
   6  -1  20 1200.00 236.758   4
  -6  -1 -20 1244.54 202.506   3
  -6   1 -21 1162.92 183.800   6
   6   1  21 1558.89 260.814   4
   6  -1  21 1844.01 292.667   4
  -6  -2  24 57.0869 100.860   1
   6  -2 -24 201.165 168.480   3
  -6   2  24 211.315 197.315   1
  -6  -2  23 83.4039 93.8693   1
   6  -2 -23 11.3777 175.587   3
  -6   2  23 237.350 191.567   1
   6  -2 -22 272.057 170.971   3
  -6   2  22 349.862 192.736   1
   6  -2 -21 807.937 194.207   3
  -6   2  21 807.738 212.610   1
  -6  -2  20 458.930 99.8688   1
   6  -2 -20 630.037 179.228   3
  -6   2  20 383.592 164.056   1
  -6   2  19 961.590 190.579   1
  -6  -2  19 1111.33 125.353   1
   6  -2 -18 1443.40 208.196   3
  -6  -2  18 1687.02 137.060   1
  -6  -2  17 101.943 76.3946   1
   6  -2 -17 161.454 130.775   3
  -6   2  17 213.105 157.843   1
  -6   2  16 5590.54 320.399   1
   6  -2 -16 5700.40 323.279   3
  -6  -2  16 5429.73 217.782   1
  -6   2  15 2468.42 235.904   1
   6  -2 -15 2757.15 235.651   3
  -6  -2  15 2584.67 154.422   1
  -6  -2  14-95.1156 73.5270   1
   6  -2 -14 18.9903 130.713   3
  -6   2  14-74.8180 143.183   1
  -6  -2  13 24.6121 71.5824   1
   6  -2 -13 24.7351 130.210   3
  -6   2  13 8.76797 138.146   1
  -6   2  12 13560.6 464.293   1
   6  -2 -12 13820.2 445.788   3
  -6  -2  12 14596.1 324.251   1
  -6   2  11 5613.13 314.976   1
  -6  -2  11 5994.46 215.056   1
  -6   2  10 13471.7 464.163   1
  -6  -2  10 12123.1 289.467   1
  -6   2   9 35469.1 739.470   1
  -6  -2   9 34657.9 477.090   1
  -6   2   8 23975.1 615.521   1
  -6  -2   8 21868.0 379.278   1
  -6  -2   7 1370.66 113.266   1
  -6   2   7 1057.28 184.368   1
  -6   2   6 42270.6 807.935   1
  -6  -2   5 36.7157 65.1961   1
  -6   2   5-37.0221 137.241   1
  -6   2   4 7856.81 376.634   1
  -6  -2   4 7458.92 220.219   1
  -6   2   3 12423.6 466.238   1
  -6  -2   3 12265.5 283.674   1
  -6   2   2 574.490 175.515   1
  -6  -2   2 672.223 96.6962   1
  -6   2   1 8097.37 397.925   1
  -6  -2   1 8275.53 254.108   1
  -6   2   0 13051.7 496.219   1
  -6   2   0 11042.7 203.314   6
  -6   2  -1 14996.4 531.151   1
  -6   2  -1 14457.6 253.237   6
  -6  -2  -1 14889.7 341.727   1
  -6   2  -2 8232.05 211.797   3
  -6   2  -2 8325.03 413.303   1
  -6   2  -2 8662.26 207.688   6
  -6   2  -2 8243.43 278.091   5
  -6  -2  -2 8482.05 261.808   1
  -6  -2  -3 303.483 102.770   1
  -6   2  -3 188.070 71.8141   3
  -6   2  -3-81.0987 156.586   1
  -6   2  -3 107.792 69.4822   6
  -6   2  -3 71.4374 83.0547   5
  -6   2  -4 800.089 95.9983   6
  -6   2  -4 834.337 117.431   5
  -6   2  -4 792.867 196.691   1
  -6  -2  -4 805.510 117.478   1
  -6   2  -5 27661.9 739.559   1
  -6   2  -5 29824.6 434.724   6
  -6   2  -5 29031.3 510.792   5
  -6  -2  -5 28225.0 496.566   1
  -6   2  -6 2722.87 281.568   1
  -6   2  -6 2972.14 160.923   6
  -6  -2  -6 2966.72 234.837   5
  -6   2  -6 2918.02 184.985   5
  -6  -2  -6 2889.79 191.395   1
  -6   2  -7 14365.4 562.718   1
  -6  -2  -7 14231.9 454.064   5
   6  -2   7 14060.1 450.173   4
  -6  -2  -7 14844.8 385.554   1
  -6   2  -8 2597.84 283.694   1
  -6  -2  -8 2460.82 209.442   5
   6  -2   8 2796.25 222.354   4
  -6  -2  -8 3056.15 195.911   1
  -6  -2  -9 1295.24 152.237   1
  -6  -2  -9 1396.41 174.099   5
  -6   2  -9 799.040 226.842   1
   6  -2   9 1379.79 178.619   4
  -6  -2 -10 56.6406 131.504   5
   6  -2  10-115.334 131.989   4
  -6  -2 -10 186.664 106.672   1
  -6   2 -10 42.2795 194.095   1
   6  -2  10 102.594 153.205   2
  -6   2 -11-89.8161 215.039   1
  -6  -2 -11 94.3813 127.514   5
   6  -2  11-55.2720 118.859   4
  -6  -2 -11-60.8489 122.305   1
   6  -2  11 267.664 170.152   2
  -6  -2 -12 110.736 127.054   1
  -6   2 -12 176.799 200.231   1
  -6  -2 -12 232.068 139.852   5
   6   2  12 208.841 133.620   4
   6  -2  12 294.644 144.654   4
   6  -2  12 271.861 170.605   2
   6  -2  13 1984.44 232.623   2
   6   2  13 1729.80 202.795   4
   6  -2  13 1693.95 213.457   4
  -6   2 -13 1365.80 259.342   1
   6  -2  14 1072.69 202.308   2
   6   2  14 706.574 173.234   4
   6  -2  14 687.734 168.849   4
   6  -2  15 1888.99 219.699   2
   6   2  15 1893.94 226.304   4
   6  -2  15 1979.66 230.351   4
  -6  -2 -15 2337.64 252.198   3
   6  -2  16 4180.91 298.901   2
   6   2  16 4096.12 303.867   4
   6  -2  16 4357.99 311.969   4
  -6  -2 -16 4084.56 316.503   3
  -6  -2 -17 1313.40 218.651   3
  -6   2 -17 1078.36 185.266   6
   6   2  17 1115.25 207.161   4
   6  -2  17 675.171 199.209   4
  -6   2 -18 2221.27 234.238   6
   6   2  18 2200.94 254.587   4
   6  -2  18 2457.71 273.557   4
  -6  -2 -18 2089.89 254.740   3
  -6   2 -19 1679.75 226.927   6
   6   2  19 1817.75 254.410   4
   6  -2  19 2129.43 273.795   4
  -6  -2 -19 1615.79 240.032   3
  -6  -2 -20 365.305 192.994   3
  -6   2 -20 131.030 172.164   6
   6   2  20 48.5206 173.838   4
   6  -2  20 191.144 182.648   4
  -6   2 -21 983.676 229.943   6
   6   2  21 645.429 212.344   4
   6  -2  21 265.405 184.737   4
  -6   3  23 484.536 240.507   1
   6  -3 -23 454.376 188.367   3
  -6  -3  23 669.093 126.955   1
  -6   3  22 1738.64 282.742   1
  -6  -3  22 2205.56 176.080   1
  -6   3  21 324.926 194.351   1
   6  -3 -21-0.65317 157.997   3
  -6  -3  21-114.917 108.414   1
   6  -3 -20 1085.68 189.431   3
  -6  -3  20 1487.25 141.337   1
  -6   3  20 1139.02 240.820   1
   6  -3 -19 1040.29 180.733   3
  -6  -3  19 979.616 124.544   1
  -6   3  19 778.235 237.571   1
   6  -3 -18 425.110 146.784   3
  -6  -3  18 132.404 89.3794   1
  -6   3  18 280.883 198.171   1
   6  -3 -17 1744.64 204.422   3
  -6   3  17 1901.40 260.938   1
  -6  -3  17 1795.08 141.545   1
   6  -3 -16 10526.1 411.639   3
  -6   3  16 10475.2 477.752   1
  -6  -3  16 10028.8 287.794   1
  -6   3  15 5982.21 371.345   1
   6  -3 -15 6118.47 313.107   3
  -6  -3  15 5790.02 217.388   1
   6  -3 -14 39.4640 119.279   3
  -6  -3  14 152.875 77.2829   1
  -6   3  14 309.833 178.473   1
  -6   3  13-196.948 175.474   1
   6  -3 -13 92.7244 110.455   3
  -6  -3  13 61.9664 68.5033   1
  -6   3  12 9524.53 446.611   1
   6  -3 -12 9784.34 370.984   3
  -6  -3  12 10536.3 277.547   1
   6  -3 -11 4925.61 274.905   3
  -6   3  11 5562.25 360.523   1
  -6  -3  11 4994.14 191.664   1
   6  -3 -10 16409.9 461.325   3
  -6   3  10 16827.6 576.614   1
  -6  -3  10 16559.9 335.978   1
  -6   3   9 755.113 215.035   1
  -6  -3   9 515.869 89.2753   1
  -6   3   8 5510.98 363.459   1
  -6  -3   8 5318.43 197.218   1
  -6   3   7 128.406 164.611   1
  -6  -3   7-7.55671 64.1349   1
  -6   3   6 383.795 186.896   1
  -6  -3   6 281.187 74.3470   1
  -6   3   5 4634.67 342.932   1
  -6  -3   5 4702.11 190.722   1
  -6   3   4-77.9727 164.345   1
  -6  -3   4 53.6486 66.5333   1
  -6   3   3 329.436 179.681   1
  -6  -3   3 270.716 74.8685   1
  -6   3   2 5539.91 368.996   1
  -6  -3   2 5339.71 189.421   1
  -6  -3   1 269.163 68.3666   1
  -6   3   1 459.726 185.123   1
  -6   3   0 11310.5 504.312   1
  -6   3   0 11844.4 291.613   5
  -6  -3   0 10426.4 247.402   1
  -6   3  -1 8043.46 437.955   1
  -6   3  -1 8405.52 244.515   5
  -6  -3  -1 7601.15 214.857   1
  -6  -3  -2 131.496 62.8084   1
  -6   3  -2 96.1090 74.6182   5
  -6   3  -2 91.0154 182.714   1
  -6   3  -3 21282.1 691.057   1
  -6   3  -3 21742.4 417.947   6
  -6   3  -3 23190.8 418.608   5
  -6  -3  -3 22658.6 387.303   1
  -6   3  -4 3472.29 333.627   1
  -6   3  -4 3335.20 191.616   6
  -6   3  -5 24626.8 479.417   6
  -6   3  -5 24052.0 757.671   1
   6  -3   5 24120.1 569.195   4
  -6  -3  -5 24267.1 422.299   1
  -6   3  -6 1513.40 149.852   6
   6  -3   6 1860.01 185.712   4
  -6  -3  -6 1483.03 126.233   1
  -6   3  -7 616.907 130.086   6
  -6  -3  -7 877.144 161.095   5
   6  -3   7 765.800 149.873   4
  -6   3  -7 688.992 241.847   1
  -6  -3  -7 705.802 109.860   1
  -6   3  -8 1437.90 157.878   6
   6  -3   8 1505.81 225.071   2
  -6  -3  -8 1086.86 166.433   5
  -6   3  -8 1719.42 290.951   1
   6  -3   8 1249.83 173.206   4
  -6  -3  -8 1415.33 133.192   1
  -6   3  -9 3828.55 232.608   6
   6  -3   9 3671.40 308.432   2
  -6  -3  -9 3904.33 261.810   5
  -6   3  -9 4201.04 379.032   1
   6  -3   9 4068.10 271.383   4
  -6  -3  -9 4343.85 214.121   1
  -6   3 -10 220.420 121.236   6
  -6  -3 -10 135.049 102.884   1
  -6  -3 -10-142.835 132.164   5
  -6   3 -10-53.1235 240.658   1
   6  -3  10 94.2074 134.581   4
   6  -3  10-121.582 151.015   2
  -6   3 -11 570.847 246.514   1
  -6   3 -11 357.401 137.390   6
  -6  -3 -11 598.177 162.925   5
  -6  -3 -11 436.939 119.189   1
   6  -3  11 382.039 150.606   4
   6  -3  11 557.432 193.472   2
  -6   3 -12-72.9423 115.457   6
  -6  -3 -12 82.0093 132.379   5
   6   3  12 84.8060 121.132   4
   6  -3  12-29.1470 142.907   4
   6  -3  12 127.314 188.554   2
  -6   3 -13 172.727 144.497   6
  -6  -3 -13 181.013 130.797   5
   6   3  13-91.0878 133.103   4
   6  -3  13 131.192 136.453   4
   6  -3  13 86.0562 178.159   2
   6  -3  14 343.747 170.156   2
  -6   3 -14 329.887 159.716   6
   6   3  14 533.547 157.582   4
   6  -3  14 396.038 153.070   4
  -6  -3 -15 1142.76 237.815   3
  -6   3 -15 960.204 189.509   6
   6  -3  15 1018.39 206.560   2
   6   3  15 948.207 196.380   4
   6  -3  15 1068.55 192.842   4
   6  -3  16 322.335 174.393   2
  -6  -3 -16-133.214 189.719   3
  -6   3 -16 195.290 173.209   6
   6   3  16 231.584 153.068   4
   6  -3  16 226.707 165.671   4
   6  -3  17 254.653 186.624   2
  -6  -3 -17 156.837 196.592   3
  -6   3 -17 340.602 177.066   6
   6   3  17 316.911 165.533   4
   6  -3  17 215.724 157.409   4
  -6  -3 -18 428.085 211.851   3
  -6   3 -18 363.482 201.141   6
   6   3  18 588.137 188.892   4
   6  -3  18 546.605 187.211   4
  -6   3 -19 1402.08 237.214   6
   6   3  19 2109.00 258.963   4
   6  -3  19 2031.41 274.554   4
  -6  -3 -19 2201.93 285.526   3
  -6   3 -20 1130.38 244.047   6
   6   3  20 1559.44 245.777   4
   6  -3  20 1579.51 255.234   4
  -6  -3 -20 1460.05 268.792   3
   6  -4 -21 1605.22 221.278   3
  -6   4  21 1322.34 283.900   1
  -6  -4  21 1581.54 145.607   1
   6  -4 -20 49.5071 134.522   3
  -6  -4  20 5.09065 93.7826   1
   6  -4 -19 1386.33 198.021   3
  -6   4  19 1378.18 278.721   1
  -6  -4  19 1093.30 127.481   1
   6  -4 -18 375.699 152.750   3
  -6   4  18 795.206 251.378   1
  -6  -4  18 446.558 104.889   1
   6  -4 -17 1824.62 204.579   3
  -6   4  17 2093.49 293.507   1
  -6  -4  17 1777.07 147.456   1
  -6   4  16 296.821 207.520   1
   6  -4 -16 186.563 146.624   3
  -6  -4  16 309.095 88.5232   1
   6  -4 -15-21.9457 118.005   3
  -6   4  15 121.170 216.010   1
  -6  -4  15 59.4039 77.1734   1
   6  -4 -14 11303.3 400.462   3
  -6   4  14 10957.4 518.429   1
  -6  -4  14 11120.8 303.739   1
   6  -4 -13 6472.66 302.157   3
  -6   4  13 6764.84 419.356   1
  -6  -4  13 7230.04 246.185   1
   6  -4 -12 3098.79 217.778   3
  -6   4  12 3308.16 322.361   1
  -6  -4  12 3175.03 168.236   1
   6  -4 -11 6238.18 292.806   3
  -6   4  11 7415.15 433.452   1
  -6  -4  11 6886.73 233.547   1
   6  -4 -10 1410.76 162.058   3
  -6   4  10 1101.65 252.061   1
  -6  -4  10 1486.63 124.475   1
   6  -4  -9 5373.43 266.410   3
  -6   4   9 5510.30 387.532   1
  -6  -4   9 5438.90 206.028   1
   6  -4  -8 2892.19 205.123   3
  -6   4   8 2461.68 301.472   1
  -6  -4   8 2624.93 150.817   1
   6  -4  -7 4148.82 228.358   3
  -6   4   7 3715.74 344.373   1
  -6  -4   7 4314.48 180.955   1
  -6   4   6 292.615 208.622   1
  -6  -4   6 34.5745 67.3921   1
  -6  -4   5 555.784 88.7032   1
  -6   4   5 679.412 221.958   1
  -6   4   4 4594.59 368.220   1
  -6  -4   4 4189.00 172.786   1
  -6   4   3 1498.06 278.161   1
  -6   4   3 1566.95 106.369   5
  -6  -4   3 1408.53 109.432   1
  -6   4   2 11200.7 234.918   5
  -6  -4   2 11066.4 264.438   1
  -6   4   1 1305.16 95.7889   5
  -6  -4   1 1049.61 99.0826   1
  -6   4   0 1106.10 235.608   1
  -6  -4   0 1053.37 100.821   1
  -6   4  -1 36030.3 953.760   1
  -6  -4  -1 41885.0 520.102   1
   6  -4   2 199.015 112.639   4
  -6  -4  -2-69.4009 63.8378   1
   6  -4   3 1268.06 154.872   4
  -6   4  -3 1349.46 276.715   1
  -6  -4  -3 1438.65 108.499   1
  -6   4  -4 5895.23 440.401   1
   6  -4   4 5641.20 289.489   4
  -6  -4  -5 291.753 65.5264   1
  -6   4  -5 356.485 256.264   1
   6  -4   5 471.761 134.066   4
   6  -4   6 4759.65 358.657   2
  -6   4  -6 4727.64 271.836   6
  -6   4  -6 5324.38 426.329   1
   6  -4   6 4711.83 277.982   4
  -6  -4  -6 4758.30 186.318   1
  -6   4  -7 244.210 141.248   6
  -6  -4  -7 260.395 132.191   5
  -6   4  -7-161.060 231.415   1
   6  -4   7 393.183 128.186   4
   6  -4   7 277.118 180.401   2
   6  -4   8 1365.87 245.700   2
  -6  -4  -8 1276.03 188.950   5
   6  -4   8 1158.95 169.740   4
  -6  -4  -8 1225.64 116.582   1
  -6   4  -8 1161.38 291.466   1
  -6   4  -9 6621.53 344.521   6
   6  -4   9 4767.41 356.991   2
  -6  -4  -9 5664.03 320.530   5
   6  -4   9 6162.54 332.146   4
  -6  -4  -9 5496.13 215.267   1
  -6  -4 -10 452.726 101.706   1
  -6   4 -10 238.733 164.567   6
  -6  -4 -10 628.199 164.344   5
   6  -4  10 385.772 159.518   4
   6  -4  10 391.884 200.663   2
  -6   4 -11 1403.71 205.243   6
  -6  -4 -11 1124.08 190.075   5
   6  -4  11 1273.49 201.117   4
   6  -4  11 1034.69 232.982   2
  -6   4 -12 392.116 176.201   6
  -6  -4 -12-28.0928 154.875   5
   6  -4  12 46.5161 131.922   4
   6  -4  12 61.3584 174.243   2
   6  -4  13 235.845 189.820   2
  -6   4 -13 401.243 183.802   6
  -6  -4 -13 305.969 163.020   5
   6   4  13 283.332 141.975   4
   6  -4  13 11.0978 145.523   4
   6  -4  14 124.306 174.639   2
  -6   4 -14 107.403 168.266   6
   6   4  14-105.285 140.666   4
   6  -4  14-11.9618 149.399   4
   6  -4  15 172.612 191.866   2
  -6   4 -15 693.299 211.729   6
   6   4  15 585.851 174.656   4
   6  -4  15 195.533 150.593   4
   6  -4  16 976.769 237.724   2
  -6  -4 -16 1538.56 273.556   3
  -6   4 -16 1117.41 229.140   6
   6   4  16 1114.27 201.038   4
   6  -4  16 1400.39 233.841   4
  -6   4 -17 1228.67 263.063   6
   6  -4  17 1536.74 250.608   2
   6   4  17 1834.20 234.247   4
   6  -4  17 1570.44 238.944   4
  -6  -4 -17 1761.77 298.084   3
   6  -4  18 1161.85 242.905   2
  -6  -4 -18 1212.06 255.962   3
  -6   4 -18 723.654 252.574   6
   6   4  18 1222.33 233.071   4
   6  -4  18 943.706 216.446   4
  -6   5  19 282.330 273.953   1
   6  -5 -19-9.06187 140.670   3
  -6  -5  19 71.0198 95.2473   1
   6  -5 -18 1891.91 214.970   3
  -6  -5  18 2108.46 164.147   1
  -6   5  18 1903.55 337.703   1
   6  -5 -17 117.577 146.228   3
  -6  -5  17 457.206 111.615   1
  -6   5  17 144.728 275.139   1
   6  -5 -16 1058.13 166.399   3
  -6  -5  16 1160.04 134.337   1
   6  -5 -15 1249.51 180.142   3
  -6  -5  15 1654.23 148.280   1
  -6   5  15 1531.31 294.739   1
   6  -5 -14 1981.65 197.991   3
  -6   5  14 1629.37 307.660   1
  -6  -5  14 1535.22 140.316   1
  -6   5  13 186.850 245.283   1
   6  -5 -13 39.8925 122.913   3
  -6  -5  13 224.354 87.6782   1
  -6   5  12 96.9194 242.165   1
   6  -5 -12 263.544 128.500   3
  -6  -5  12 215.287 91.0778   1
  -6   5  11 597.509 247.921   1
   6  -5 -11 503.445 135.307   3
  -6  -5  11 362.257 94.6613   1
   6  -5 -10 2185.36 189.565   3
  -6   5  10 1966.65 307.221   1
  -6  -5  10 1970.80 147.169   1
   6  -5  -9 166.039 111.503   3
  -6  -5   9 199.257 91.9986   1
   6  -5  -8 133.967 107.533   3
  -6  -5   8 75.7110 75.1362   1
   6  -5  -7 6673.87 280.320   3
  -6   5   7 6937.03 470.208   1
  -6  -5   7 7507.95 247.202   1
  -6   5   6 1994.02 320.485   1
  -6  -5   6 1490.31 125.211   1
  -6   5   5 884.153 276.482   1
  -6  -5   5 450.749 82.1973   1
  -6   5   4 1292.97 289.103   1
  -6  -5   4 1209.27 111.980   1
  -6   5   3 288.256 247.865   1
  -6  -5   3 102.592 65.1789   1
  -6   5   2 4109.42 401.174   1
  -6  -5   2 5446.91 199.279   1
  -6   5   1 8786.84 543.306   1
   6  -5  -1 8820.41 324.437   4
  -6  -5   1 8188.86 234.552   1
  -6   5   0 1151.29 292.959   1
   6  -5   0 993.908 141.134   4
  -6  -5   0 1008.02 100.563   1
  -6   5  -1 713.474 274.879   1
  -6  -5  -1 932.369 92.5322   1
   6  -5   1 736.137 138.732   4
  -6   5  -2 10250.3 587.294   1
   6  -5   2 9047.62 344.484   4
  -6  -5  -2 9718.06 245.376   1
  -6   5  -3 104.256 245.918   1
   6  -5   3 55.4138 108.709   4
   6  -5   3 157.616 194.873   2
  -6  -5  -3 83.7146 73.8574   1
   6  -5   4 1939.68 277.796   2
  -6   5  -4 2369.84 359.372   1
   6  -5   4 2156.61 202.024   4
  -6  -5  -4 1894.22 122.872   1
   6  -5   5 2461.13 292.428   2
   6  -5   5 2458.12 208.651   4
  -6   5  -5 2562.05 361.175   1
  -6  -5  -5 2860.01 145.038   1
   6  -5   6 2414.60 300.700   2
   6  -5   6 2417.99 215.547   4
  -6  -5  -6 2291.90 129.408   1
   6  -5   7 1380.32 259.315   2
  -6  -5  -7 1313.51 206.378   5
   6  -5   7 1112.06 169.513   4
  -6  -5  -8 1200.11 201.255   5
   6  -5   8 1153.23 177.487   4
  -6  -5  -8 904.364 99.2200   1
   6  -5   8 1236.75 255.329   2
   6  -5   9 3799.07 359.337   2
  -6  -5  -9 3509.07 275.986   5
   6  -5   9 3957.87 279.801   4
  -6  -5 -10 313.749 156.536   5
   6  -5  10 28.8164 131.057   4
   6  -5  11 617.039 221.709   2
  -6   5 -11 1253.26 242.302   6
  -6  -5 -11 731.317 181.081   5
   6  -5  11 682.854 168.395   4
   6  -5  12 285.273 194.513   2
  -6   5 -12 111.514 209.122   6
  -6  -5 -12 370.133 160.763   5
   6  -5  12 429.228 178.452   4
  -6   5 -13 2233.31 294.846   6
   6  -5  13 2079.74 300.830   2
  -6  -5 -13 2280.42 269.160   5
   6   5  13 2669.51 248.825   4
   6  -5  13 2244.80 258.487   4
   6  -5  14 832.474 248.908   2
  -6   5 -14 480.869 232.407   6
  -6  -5 -14 614.968 179.311   5
   6   5  14 529.413 167.123   4
   6  -5  14 440.973 180.032   4
   6  -5  15 842.511 261.898   2
  -6   5 -15 1269.47 277.378   6
   6   5  15 953.583 191.274   4
   6  -5  15 945.737 207.534   4
   6  -5  16 178.134 218.470   2
  -6  -5 -16 744.740 273.424   3
  -6   5 -16 382.076 250.026   6
   6   5  16 124.582 156.903   4
   6  -5  16 162.842 178.448   4
   6  -6 -17 15.3967 138.276   3
  -6  -6  17 186.867 108.206   1
   6  -6 -16 190.441 144.585   3
  -6  -6  16 28.3995 102.299   1
   6  -6 -15 2216.82 208.395   3
  -6   6  15 2873.79 397.237   1
  -6  -6  15 2560.23 183.902   1
   6  -6 -14 47.0127 132.057   3
  -6  -6  14 236.238 108.471   1
  -6   6  14 279.360 289.404   1
  -6  -6  13 952.097 133.620   1
  -6   6  13 565.435 293.118   1
  -6  -6  12 93.8673 92.8642   1
  -6   6  12 98.3925 264.382   1
  -6  -6  11 396.641 108.266   1
  -6   6  11 1235.19 353.393   1
  -6   6  10 967.178 302.165   1
  -6  -6  10 625.063 112.420   1
  -6   6   9 1318.95 318.586   1
  -6  -6   9 1050.14 132.177   1
  -6   6   8 4471.23 451.520   1
  -6  -6   8 3853.86 202.461   1
  -6   6   7 297.602 260.902   1
  -6  -6   7 213.609 89.9645   1
  -6   6   6 317.739 277.878   1
  -6  -6   6 202.060 95.0479   1
  -6  -6   5 4261.24 201.733   1
  -6   6   5 4363.68 444.902   1
  -6  -6   4 72.7262 81.0981   1
  -6   6   4 137.450 264.180   1
  -6   6   3 3903.68 433.278   1
  -6   6   2 112.397 288.250   1
  -6  -6   2 41.3751 75.6758   1
  -6   6   1 71.8473 279.874   1
   6  -6  -1 149.339 103.402   4
  -6  -6   1 44.0199 71.7915   1
   6  -6  -1 264.001 216.397   2
  -6   6   0 539.418 302.641   1
  -6  -6   0 564.947 92.1898   1
   6  -6   0 814.248 141.638   4
   6  -6   0 1043.57 268.287   2
   6  -6   1 1643.83 311.873   2
  -6  -6  -1 1138.36 110.657   1
   6  -6   1 1645.57 174.227   4
   6  -6   2 2002.67 321.526   2
  -6  -6  -2 1746.30 123.218   1
   6  -6   2 1612.28 173.091   4
   6  -6   3 5105.36 426.885   2
  -6  -6  -3 5547.69 195.240   1
   6  -6   3 5443.34 292.056   4
  -6  -6  -4 1053.28 105.262   1
   6  -6   4 1233.64 172.659   4
   6  -6   4 892.174 266.407   2
   6  -6   5 7523.64 495.279   2
  -6  -6  -5 7087.80 213.690   1
   6  -6   5 6871.31 333.030   4
   6  -6   6 2723.06 338.497   2
  -6  -6  -6 2956.50 271.126   5
   6  -6   6 3279.31 245.872   4
  -6  -6  -6 2823.15 144.032   1
   6  -6   7 1726.09 309.776   2
  -6  -6  -7 2051.53 247.078   5
   6  -6   7 1707.64 202.551   4
  -6  -6  -7 1765.89 125.713   1
  -6  -6  -8 327.083 155.993   5
   6  -6   8 5.03486 139.417   4
   6  -6   9 324.182 223.042   2
  -6  -6  -9 175.313 147.358   5
   6  -6   9 462.670 161.615   4
   6  -6  10 780.717 251.197   2
  -6  -6 -10 798.538 193.602   5
   6  -6  10 1112.23 196.076   4
   6  -6  11 44.3659 215.684   2
  -6  -6 -11-238.749 161.996   5
   6  -6  11 73.8931 172.318   4
   6  -6  12 1648.98 297.072   2
  -6  -6 -12 1871.82 242.264   5
   6   6  12 1892.73 218.949   4
   6  -6  12 2156.04 254.939   4
   6  -6  13 351.899 223.088   2
  -6  -6 -13 453.749 188.097   5
   6   6  13 497.048 169.734   4
   6  -6  13 531.002 196.064   4
   6  -6  14 1726.63 319.163   2
  -6  -6 -14 1651.51 253.477   5
   6   6  14 2138.40 240.056   4
   6  -6  14 2107.78 262.458   4
  -6   7  12 196.279 331.295   1
  -6  -7  12 341.309 125.250   1
  -6  -7  11 3092.04 210.287   1
  -6   7  11 3244.24 451.379   1
  -6  -7  10 988.542 141.848   1
  -6   7  10 1279.39 367.249   1
  -6   7   9 558.959 329.112   1
  -6  -7   9 415.859 121.564   1
  -6   7   8-123.789 303.362   1
  -6  -7   8-61.1072 103.933   1
  -6  -7   7 20.6045 101.307   1
  -6   7   7 147.143 317.877   1
   6  -7  -7-5.56244 225.586   2
   6  -7  -6 5003.23 443.984   2
  -6  -7   6 4641.76 231.247   1
  -6  -7   5 487.906 111.452   1
   6  -7  -5 1038.89 264.821   2
   6  -7  -4 1915.06 317.517   2
  -6  -7   4 1871.79 154.665   1
  -6  -7   3 1510.85 144.329   1
[truncated: 894,636 more chars]
