# Supplementary material for: Crystal structures of three 6-substituted coumarin-3-carboxamide derivatives
Source: Acta Crystallogr E Crystallogr Commun. 2016 Jun 10;72(Pt 7):926–32. doi: 10.1107/S2056989016008665 (PMC4992908; doi:10.1107/S2056989016008665)
Supplement: Supplementary file 2 [file e-72-00926-1sup2.hkl]

data_1                                                                          
_shelx_title ' amf42_a.res in P2(1)/c'                                          
_shelx_refln_list_code          4                                               
_shelx_F_calc_maximum      201.17                                               
_exptl_crystal_F_000       616.00                                               
_reflns_d_resolution_high  0.7703                                               
                                                                                
loop_                                                                           
 _space_group_symop_operation_xyz                                               
 'x, y, z'                                                                      
 '-x, y+1/2, -z+1/2'                                                            
 '-x, -y, -z'                                                                   
 'x, -y-1/2, z-1/2'                                                             
                                                                                
_cell_length_a     7.2117                                                       
_cell_length_b     8.0491                                                       
_cell_length_c    23.6242                                                       
_cell_angle_alpha  90.000                                                       
_cell_angle_beta   94.388                                                       
_cell_angle_gamma  90.000                                                       
                                                                                
_shelx_F_squared_multiplier     1.000                                           
                                                                                
loop_                                                                           
 _refln_index_h                                                                 
 _refln_index_k                                                                 
 _refln_index_l                                                                 
 _refln_F_squared_calc                                                          
 _refln_F_squared_meas                                                          
 _refln_F_squared_sigma                                                         
 _refln_observed_status                                                         
   2   0   0         61.00         63.98         4.32 o                         
   3   0   0         65.02         63.13         2.47 o                         
   4   0   0        340.35        414.31        10.53 o                         
   5   0   0         42.98         31.58         4.66 o                         
   6   0   0        171.78        181.45        10.16 o                         
   7   0   0         44.89         36.35         7.14 o                         
   8   0   0          0.81         -7.13         7.13 o                         
   9   0   0         18.46         19.25         9.43 o                         
   1   1   0          2.47          5.50         1.04 o                         
   2   1   0        917.65        927.09         6.76 o                         
   3   1   0        106.92        121.30         2.25 o                         
   4   1   0        598.91        624.02         8.40 o                         
   5   1   0         76.06         76.00         3.22 o                         
   6   1   0       1291.42       1329.66        22.22 o                         
   7   1   0         62.56         49.22         5.27 o                         
   8   1   0          9.95         -0.44         7.32 o                         
   9   1   0         54.10         67.38        10.82 o                         
   0   2   0        205.98        206.04         2.81 o                         
   1   2   0        545.54        565.80         3.93 o                         
   2   2   0        167.38        124.87         1.59 o                         
   3   2   0       3905.56       4343.13        37.50 o                         
   4   2   0        357.48        371.02         8.08 o                         
   5   2   0        130.69        133.58         7.18 o                         
   6   2   0        559.03        484.16        42.75 o                         
   7   2   0        111.65        132.89         8.78 o                         
   8   2   0          9.54         19.39         4.92 o                         
   9   2   0         17.66         27.87         8.38 o                         
   1   3   0          3.91          4.20         1.01 o                         
   2   3   0        679.73        660.41         5.51 o                         
   3   3   0        129.71        159.81         2.14 o                         
   4   3   0          0.85          0.83         1.16 o                         
   5   3   0          8.27          9.02         1.37 o                         
   6   3   0        468.30        472.24        16.39 o                         
   7   3   0          0.01          6.84         3.79 o                         
   8   3   0          0.04          1.96         4.73 o                         
   0   4   0        209.42        226.74        11.21 o                         
   1   4   0        120.26        121.06         3.43 o                         
   2   4   0        289.24        331.66         4.87 o                         
   3   4   0        515.53        538.99         4.55 o                         
   4   4   0         80.22         79.68         2.23 o                         
   5   4   0         70.14         69.31         2.99 o                         
   6   4   0         63.21         45.20         3.95 o                         
   7   4   0        122.79        131.50        15.95 o                         
   8   4   0         21.48         19.91         5.15 o                         
   1   5   0         11.29         11.28         2.93 o                         
   2   5   0        224.17        249.20         3.75 o                         
   3   5   0        668.47        665.02         7.27 o                         
   4   5   0        312.52        332.53         5.83 o                         
   5   5   0        120.42        105.26         4.25 o                         
   6   5   0         44.03         43.22         3.36 o                         
   7   5   0        111.72         96.77         4.91 o                         
   8   5   0          5.11          4.85         3.39 o                         
   0   6   0        149.79        185.60         8.44 o                         
   1   6   0        119.16        138.49         3.51 o                         
   2   6   0        107.75        104.33         4.00 o                         
   3   6   0         43.29         48.08         2.76 o                         
   4   6   0        124.26        129.67         4.43 o                         
   5   6   0        969.07        912.86        11.75 o                         
   6   6   0         29.42         29.49         4.63 o                         
   7   6   0         42.14         42.01         4.60 o                         
   1   7   0       1170.84       1244.47        12.53 o                         
   2   7   0         58.75         59.35         3.64 o                         
   3   7   0          0.74         -3.23         3.23 o                         
   4   7   0         22.04         23.45         9.85 o                         
   5   7   0          8.80          9.08         3.76 o                         
   6   7   0          1.69         -0.70         3.17 o                         
   0   8   0        102.14         91.92         9.73 o                         
   1   8   0          1.71          1.35         3.19 o                         
   2   8   0        170.45        157.71         8.17 o                         
   3   8   0         29.23         23.34         4.53 o                         
   4   8   0        537.07        547.98        14.06 o                         
   5   8   0         38.51         33.09         5.10 o                         
   6   8   0         11.21         10.85         4.09 o                         
   1   9   0         16.48         15.10         5.05 o                         
   2   9   0        459.24        465.12        14.13 o                         
   3   9   0        479.97        461.55        13.85 o                         
   4   9   0         95.10         97.49         7.03 o                         
   0  10   0          1.88         10.53         7.79 o                         
   1  10   0         40.01         33.01         6.37 o                         
   2  10   0         67.24         62.04         7.17 o                         
  -9   1   1         70.62         74.51         8.47 o                         
  -8   1   1         50.85         56.99         9.25 o                         
  -7   1   1        647.37        621.00        13.86 o                         
  -6   1   1        980.84       1004.62        15.62 o                         
  -5   1   1          0.01          0.17         1.79 o                         
  -4   1   1          0.25          0.55         1.33 o                         
  -3   1   1         29.26         38.16         1.33 o                         
  -2   1   1          6.73          4.67         0.85 o                         
  -1   1   1         11.13         10.62         0.60 o                         
   0   1   1         14.89         19.58         3.27 o                         
   1   1   1        100.30         97.61         1.06 o                         
   2   1   1         71.07         86.18         2.08 o                         
   3   1   1        883.89        877.94         8.06 o                         
   4   1   1        105.41        127.06         4.08 o                         
   5   1   1        187.62        194.15         4.87 o                         
   6   1   1       1140.40       1086.96        16.21 o                         
   7   1   1         30.78         27.45         7.25 o                         
   8   1   1         72.98         55.15         6.71 o                         
   9   1   1         41.34         43.45         5.75 o                         
  -9   2   1          0.09         22.14        16.80 o                         
  -8   2   1         11.39          5.86         7.80 o                         
  -7   2   1       1208.29       1190.33        18.79 o                         
  -6   2   1        290.25        350.07         9.12 o                         
  -5   2   1          1.84          1.72         1.42 o                         
  -4   2   1        148.49        172.40         4.17 o                         
  -3   2   1        561.36        585.97         4.29 o                         
  -2   2   1       1087.74       1100.76         6.39 o                         
  -1   2   1       1874.28       1896.85         9.83 o                         
   0   2   1        612.10        620.51         4.28 o                         
   1   2   1       6801.61       6966.25        16.33 o                         
   2   2   1        365.01        323.91         4.17 o                         
   3   2   1       2419.85       2769.54        20.93 o                         
   4   2   1          0.16          1.38         0.91 o                         
   5   2   1         12.47         12.25         1.33 o                         
   6   2   1        666.19        624.13         8.09 o                         
   7   2   1        192.38        202.71         7.27 o                         
   8   2   1         11.80         15.70         3.89 o                         
   9   2   1          0.11         -3.91         6.26 o                         
  -8   3   1         28.83         39.76         6.69 o                         
  -7   3   1         21.91         17.53         3.23 o                         
  -6   3   1         21.22         13.24         4.06 o                         
  -5   3   1        142.53        134.21         3.51 o                         
  -4   3   1         28.40         31.39         1.88 o                         
  -3   3   1        123.43        114.98         1.60 o                         
  -2   3   1        387.40        391.55         3.90 o                         
  -1   3   1        524.11        488.55         3.90 o                         
   0   3   1        124.40        144.65         2.22 o                         
   1   3   1        775.71        867.01         7.76 o                         
   2   3   1          0.06          0.14         0.63 o                         
   3   3   1       1073.00       1140.18         7.43 o                         
   4   3   1        547.35        575.03         4.84 o                         
   5   3   1         12.48         14.81         1.41 o                         
   6   3   1        363.23        339.66         8.70 o                         
   7   3   1        287.20        263.40         8.50 o                         
   8   3   1         18.65         21.47         5.98 o                         
  -8   4   1         66.56         83.80        15.34 o                         
  -7   4   1         36.03         34.23        11.09 o                         
  -6   4   1         43.07         50.88         5.44 o                         
  -5   4   1          0.16         -0.49         1.55 o                         
  -4   4   1        406.22        423.21         4.24 o                         
  -3   4   1       3882.84       4042.57        14.56 o                         
  -2   4   1          8.65          8.42         1.13 o                         
  -1   4   1        323.78        363.66         4.84 o                         
   0   4   1        103.12        109.67         2.59 o                         
   1   4   1         31.68         18.98         1.31 o                         
   2   4   1        231.58        219.77         3.24 o                         
   3   4   1          0.85          0.29         0.68 o                         
   4   4   1          5.23          1.48         1.24 o                         
   5   4   1         17.35         17.40         1.84 o                         
   6   4   1       1621.54       1731.97       124.60 o                         
   7   4   1         86.60         87.41         5.72 o                         
   8   4   1          0.94          0.09         4.32 o                         
  -8   5   1         51.27         54.89         4.74 o                         
  -7   5   1          8.07         12.07         3.15 o                         
  -6   5   1        389.21        360.01         9.63 o                         
  -5   5   1         28.71         28.71         2.84 o                         
  -4   5   1        120.41        116.32         2.63 o                         
  -3   5   1          9.82         13.07         1.27 o                         
  -2   5   1          5.89          4.07         1.18 o                         
  -1   5   1        202.82        194.87         3.52 o                         
   0   5   1        412.26        418.37         4.66 o                         
   1   5   1          1.28          2.72         1.50 o                         
   2   5   1          0.44          0.83         1.27 o                         
   3   5   1        624.60        650.24         9.63 o                         
   4   5   1          0.17          2.18         1.31 o                         
   5   5   1         32.71         27.69         2.75 o                         
   6   5   1         40.78         37.02         3.54 o                         
   7   5   1         22.00         21.86         3.23 o                         
   8   5   1         17.03         11.56         4.01 o                         
  -7   6   1         31.63         40.46         9.98 o                         
  -6   6   1          5.19          4.73         2.37 o                         
  -5   6   1        241.95        224.29         6.20 o                         
  -4   6   1        180.25        180.10         3.65 o                         
  -3   6   1         92.64         91.30         2.60 o                         
  -2   6   1        213.33        206.80         7.80 o                         
  -1   6   1         37.80         43.28         1.85 o                         
   0   6   1        123.90        118.93         4.04 o                         
   1   6   1         75.74         85.67         3.52 o                         
   2   6   1          5.85          9.73         1.82 o                         
   3   6   1        711.60        700.46        11.04 o                         
   4   6   1        273.32        269.31         5.25 o                         
   5   6   1        199.03        186.21         5.72 o                         
   6   6   1         63.87         57.80         7.96 o                         
   7   6   1        568.26        577.63        14.88 o                         
  -6   7   1         68.46         73.20        13.24 o                         
  -5   7   1         33.87         30.45         4.40 o                         
  -4   7   1        190.60        187.62         7.58 o                         
  -3   7   1          1.01         -1.05         3.66 o                         
  -2   7   1         15.17         13.40         3.95 o                         
  -1   7   1        137.50        149.64         3.82 o                         
   0   7   1        373.15        363.48         8.17 o                         
   1   7   1        527.78        558.79        11.81 o                         
   2   7   1        253.98        270.04         9.67 o                         
   3   7   1         20.71         22.74         2.82 o                         
   4   7   1        364.55        369.24        12.10 o                         
   5   7   1          5.30          2.61         3.72 o                         
   6   7   1          7.37          0.10        10.27 o                         
  -6   8   1          0.47          0.85         4.05 o                         
  -5   8   1         18.68         12.41         9.34 o                         
  -4   8   1         98.12        104.23         6.73 o                         
  -3   8   1          0.06          1.08         3.79 o                         
  -2   8   1         24.11         33.67         5.22 o                         
  -1   8   1          0.00         -2.83         3.03 o                         
   0   8   1        114.20        130.36         9.46 o                         
   1   8   1         94.60        106.38         6.73 o                         
   2   8   1          3.06          6.49         4.27 o                         
   3   8   1         49.27         44.88         5.20 o                         
   4   8   1        127.08        126.18         6.84 o                         
   5   8   1         63.76         64.08         8.55 o                         
  -4   9   1         47.16         45.67         5.73 o                         
  -3   9   1        526.31        551.41        26.31 o                         
  -2   9   1        325.57        312.94        11.90 o                         
  -1   9   1          2.05          3.76         3.63 o                         
   0   9   1          8.20          8.81         3.91 o                         
   1   9   1         49.91         41.59         5.77 o                         
   2   9   1        732.21        739.31        29.21 o                         
   3   9   1        134.68        164.56        32.96 o                         
   4   9   1         10.41         13.81         4.50 o                         
  -2  10   1         51.81         49.53        12.66 o                         
  -1  10   1          3.74         -3.10         5.41 o                         
   0  10   1         12.23         14.76         5.94 o                         
   1  10   1          0.32          5.92         5.50 o                         
   2  10   1        125.03        122.35        12.09 o                         
  -9   0   2         43.46         37.51        10.82 o                         
  -8   0   2         31.86         22.01         7.72 o                         
  -7   0   2        360.87        394.99        16.24 o                         
  -6   0   2       1917.59       1889.66        29.87 o                         
  -5   0   2        590.32        563.54        13.98 o                         
  -4   0   2         92.55        103.45         4.08 o                         
  -3   0   2        170.85        182.72         5.50 o                         
  -2   0   2        208.72        184.26         3.29 o                         
  -1   0   2      25740.68      24301.50        24.19 o                         
   1   0   2          0.27          1.01         0.73 o                         
   2   0   2          5.79         12.66         1.24 o                         
   3   0   2       5506.31       5962.09        50.95 o                         
   4   0   2       2727.66       3295.01        69.45 o                         
   5   0   2       1051.12        989.69        19.62 o                         
   6   0   2         40.53         45.74         6.63 o                         
   7   0   2         23.47         19.79         6.62 o                         
   8   0   2         91.58         59.89         9.82 o                         
   9   0   2        281.22        399.41        14.43 o                         
  -9   1   2         67.05         65.15         8.17 o                         
  -8   1   2          6.50          2.68         4.72 o                         
  -7   1   2        125.25        116.92        10.52 o                         
  -6   1   2        476.15        449.88         6.27 o                         
  -5   1   2        703.57        653.28         6.23 o                         
  -4   1   2         63.35         47.02         2.46 o                         
  -3   1   2        174.95        168.66         2.66 o                         
  -2   1   2        260.04        276.54         2.42 o                         
  -1   1   2       3401.00       3189.36        10.34 o                         
   0   1   2       2411.86       2239.46        29.92 o                         
   1   1   2       8158.97       7848.67        19.90 o                         
   2   1   2        674.28        629.50         4.92 o                         
   3   1   2        365.30        377.24         8.65 o                         
   4   1   2        391.15        457.24         6.68 o                         
   5   1   2         24.51         30.71         2.62 o                         
   6   1   2        206.84        255.08        12.40 o                         
   7   1   2         10.69          7.47         2.13 o                         
   8   1   2          1.88          2.85         3.85 o                         
   9   1   2         20.28         27.90         5.53 o                         
  -9   2   2        374.22        525.96        17.16 o                         
  -8   2   2          7.52         15.75         8.85 o                         
  -7   2   2        361.13        376.05        17.47 o                         
  -6   2   2         35.69         27.75         3.60 o                         
  -5   2   2       1254.16       1244.26        10.20 o                         
  -4   2   2        247.34        276.95         4.59 o                         
  -3   2   2        180.63        183.17         3.59 o                         
  -2   2   2        164.19        195.12         2.13 o                         
  -1   2   2       1086.03       1075.37         6.20 o                         
   0   2   2        331.19        320.98         3.25 o                         
   1   2   2      11298.86      11504.31        92.24 o                         
   2   2   2        408.71        407.80         5.80 o                         
   3   2   2       1779.36       1932.86        21.93 o                         
   4   2   2        459.53        506.69         6.99 o                         
   5   2   2         12.21         11.00         1.27 o                         
   6   2   2        324.46        358.27         4.79 o                         
   7   2   2        379.71        365.42         9.45 o                         
   8   2   2          1.00          3.34         4.41 o                         
   9   2   2          6.28         -1.11         6.54 o                         
  -8   3   2         14.95         18.34         4.90 o                         
  -7   3   2         85.02         76.48         5.49 o                         
  -6   3   2        265.70        229.10         7.17 o                         
  -5   3   2          0.85          0.53         1.47 o                         
  -4   3   2        130.23        162.63         3.18 o                         
  -3   3   2       1194.79       1274.65         5.96 o                         
  -2   3   2         44.22         51.16         1.68 o                         
  -1   3   2        880.50        871.45        12.65 o                         
   0   3   2        499.94        506.64         4.89 o                         
   1   3   2        234.28        230.40         2.82 o                         
   2   3   2        101.25         75.89         1.97 o                         
   3   3   2          9.13          3.35         1.06 o                         
   4   3   2         44.55         48.97         2.19 o                         
   5   3   2         35.78         31.22         1.53 o                         
   6   3   2          2.34          4.75         1.98 o                         
   7   3   2        261.21        275.30         7.74 o                         
   8   3   2         60.30         65.19        22.38 o                         
  -8   4   2          1.07         11.52         6.19 o                         
  -7   4   2          9.12          6.66         3.15 o                         
  -6   4   2        426.14        474.23         7.48 o                         
  -5   4   2         50.92         57.45         2.27 o                         
  -4   4   2         85.37         97.91         2.19 o                         
  -3   4   2        127.97        142.82         3.12 o                         
  -2   4   2       1506.47       1551.32         9.55 o                         
  -1   4   2        206.55        202.91         4.79 o                         
   0   4   2        267.83        308.14         3.48 o                         
   1   4   2        152.53        155.34         2.64 o                         
   2   4   2         48.73         53.75         1.51 o                         
   3   4   2         19.33         22.04         1.52 o                         
   4   4   2         15.92         15.97         2.16 o                         
   5   4   2         17.45         10.54         3.26 o                         
   6   4   2          0.04          1.18         5.71 o                         
   7   4   2        583.28        562.36        12.56 o                         
   8   4   2         23.27         18.73         4.18 o                         
  -8   5   2          3.64         -2.98         3.88 o                         
  -7   5   2          8.76         10.53         6.16 o                         
  -6   5   2        248.63        222.90        28.46 o                         
  -5   5   2         45.33         46.47         3.24 o                         
  -4   5   2          1.27          3.35         1.06 o                         
  -3   5   2          1.89          1.28         1.08 o                         
  -2   5   2          0.67          0.52         0.95 o                         
  -1   5   2        928.05        937.81        11.08 o                         
   0   5   2       1411.92       1539.60        10.50 o                         
   1   5   2        477.30        521.80         7.25 o                         
   2   5   2         44.08         59.28         2.16 o                         
   3   5   2        521.92        541.86         7.24 o                         
   4   5   2          9.92         14.97         1.85 o                         
   5   5   2         52.34         58.36         4.88 o                         
   6   5   2        414.17        408.01        13.39 o                         
   7   5   2          2.32          1.08         3.00 o                         
   8   5   2         13.00         11.35         9.63 o                         
  -7   6   2         12.30         11.31         3.53 o                         
  -6   6   2          3.47          2.39         3.12 o                         
  -5   6   2        239.24        234.91         7.22 o                         
  -4   6   2          0.04         -0.89         1.49 o                         
  -3   6   2          6.52         10.37         1.41 o                         
  -2   6   2          3.73          4.16         2.88 o                         
  -1   6   2        612.22        686.37         9.24 o                         
   0   6   2        300.41        323.61         6.45 o                         
   1   6   2          4.44          6.56         1.96 o                         
   2   6   2          7.77          2.89         2.45 o                         
   3   6   2         29.43         28.22         1.33 o                         
   4   6   2          2.18          2.61         2.27 o                         
   5   6   2         30.16         31.21         5.73 o                         
   6   6   2         68.20         73.82         4.08 o                         
   7   6   2          0.11          8.59         5.98 o                         
  -6   7   2          1.79          2.92         4.22 o                         
  -5   7   2          0.07         -3.44         5.87 o                         
  -4   7   2         42.19         38.38         4.44 o                         
  -3   7   2          7.87          5.94         2.12 o                         
  -2   7   2         60.67         65.56         3.92 o                         
  -1   7   2         49.70         51.59         3.12 o                         
   0   7   2        377.99        389.06         6.71 o                         
   1   7   2        332.78        321.24        10.46 o                         
   2   7   2          2.22         -0.81         3.19 o                         
   3   7   2        333.57        326.47         6.83 o                         
   4   7   2         96.60         92.84         5.32 o                         
   5   7   2        128.39        134.31         6.81 o                         
   6   7   2         15.40          1.78         7.65 o                         
  -6   8   2         94.33         78.36         7.05 o                         
  -5   8   2         39.49         39.68         3.85 o                         
  -4   8   2        294.23        284.06        10.20 o                         
  -3   8   2         27.57         27.40         4.82 o                         
  -2   8   2         19.54         24.36         3.38 o                         
  -1   8   2         43.30         43.14         4.15 o                         
   0   8   2        118.55        123.80         4.90 o                         
   1   8   2         41.07         46.64         3.37 o                         
   2   8   2          1.29         -2.86         6.66 o                         
   3   8   2         29.65         37.22         6.93 o                         
   4   8   2          6.70         13.42         3.76 o                         
   5   8   2         15.96         17.78         4.46 o                         
  -4   9   2          8.39          7.99         4.40 o                         
  -3   9   2        644.53        622.96        29.50 o                         
  -2   9   2        112.24        112.39         7.86 o                         
  -1   9   2         68.09         64.97         5.71 o                         
   0   9   2         62.53         60.34         7.14 o                         
   1   9   2        320.31        331.30        12.29 o                         
   2   9   2       1215.31       1229.70        16.78 o                         
   3   9   2          9.64         18.35        10.12 o                         
   4   9   2          8.67         10.80         6.37 o                         
  -2  10   2          2.57         -5.44         5.44 o                         
  -1  10   2        149.30        143.91         9.41 o                         
   0  10   2         32.71         47.09         7.27 o                         
   1  10   2         41.94         46.75         8.66 o                         
   2  10   2          4.75          9.40         6.15 o                         
  -9   1   3         10.17          9.72         6.01 o                         
  -8   1   3          1.38          6.94         6.60 o                         
  -7   1   3        159.24        168.44         7.68 o                         
  -6   1   3          0.24          5.14         3.03 o                         
  -5   1   3        214.55        202.63         5.89 o                         
  -4   1   3        279.55        328.57         4.87 o                         
  -3   1   3         46.82         47.99         3.01 o                         
  -2   1   3       1054.95        986.15         4.71 o                         
  -1   1   3        343.82        271.36         2.30 o                         
   0   1   3        104.69        110.04         0.96 o                         
   1   1   3         64.41         73.02         0.90 o                         
   2   1   3         85.67         86.67         1.34 o                         
   3   1   3         17.47         21.37         1.25 o                         
   4   1   3         10.01          8.48         1.48 o                         
   5   1   3          1.60          0.80         2.05 o                         
   6   1   3          9.19         10.42         1.80 o                         
   7   1   3        202.77        188.70         5.46 o                         
   8   1   3         60.86         61.40         5.56 o                         
   9   1   3         43.29         51.29         5.02 o                         
  -9   2   3         56.85         59.94         7.68 o                         
  -8   2   3         21.46         41.18        11.56 o                         
  -7   2   3        179.35        192.19        10.70 o                         
  -6   2   3        539.32        523.89        10.31 o                         
  -5   2   3        396.55        393.46         8.82 o                         
  -4   2   3         75.92         92.65         2.92 o                         
  -3   2   3        482.74        463.40         7.16 o                         
  -2   2   3        460.19        499.17         4.79 o                         
  -1   2   3         59.43         53.02         1.70 o                         
   0   2   3       3172.18       3316.72        17.84 o                         
   1   2   3      19410.33      20114.25        62.02 o                         
   2   2   3         64.86         64.66         1.44 o                         
   3   2   3        849.87        856.85         9.04 o                         
   4   2   3        340.09        343.72         4.25 o                         
   5   2   3         16.24         21.46         1.56 o                         
   6   2   3          4.10          5.63         2.24 o                         
   7   2   3          1.02          2.85         2.82 o                         
   8   2   3         13.96          7.56         3.84 o                         
   9   2   3          1.31         12.20        13.55 o                         
  -8   3   3          2.22         -0.37         4.22 o                         
  -7   3   3         78.53         77.08         5.39 o                         
  -6   3   3         11.01         12.16         2.94 o                         
  -5   3   3        122.23        117.72         3.53 o                         
  -4   3   3        168.65        159.29         3.44 o                         
  -3   3   3       1296.36       1398.10         8.51 o                         
  -2   3   3        868.11        858.81         7.13 o                         
  -1   3   3          4.33          6.01         1.52 o                         
   0   3   3        278.76        273.64         3.43 o                         
   1   3   3       1016.52       1018.02         6.48 o                         
   2   3   3         11.62          7.25         0.90 o                         
   3   3   3         12.43         13.52         1.15 o                         
   4   3   3          0.05          0.90         1.18 o                         
   5   3   3         14.37         18.06         1.47 o                         
   6   3   3        978.56        954.54        17.35 o                         
   7   3   3       1157.29       1110.34        18.43 o                         
   8   3   3          0.00         -4.74         4.74 o                         
  -8   4   3          4.03          3.26         4.64 o                         
  -7   4   3         59.20         76.11         5.27 o                         
  -6   4   3         69.79         63.61         3.13 o                         
  -5   4   3         11.54         -1.31         7.64 o                         
  -4   4   3         69.75         80.88         2.36 o                         
  -3   4   3        647.23        719.72         9.50 o                         
  -2   4   3        377.15        467.42         4.92 o                         
  -1   4   3        319.36        332.80         5.04 o                         
   0   4   3         26.93         24.50         1.56 o                         
   1   4   3        801.97        893.98         6.39 o                         
   2   4   3        266.06        263.18         5.87 o                         
   3   4   3         69.62         87.00         2.76 o                         
   4   4   3        143.25        134.28         5.95 o                         
   5   4   3        346.33        315.40         6.24 o                         
   6   4   3         78.00         58.89         3.60 o                         
   7   4   3        561.62        582.80        23.87 o                         
   8   4   3         97.37        110.55         8.31 o                         
  -8   5   3         45.47         58.77        16.26 o                         
  -7   5   3         65.47         55.14         9.98 o                         
  -6   5   3          4.13          6.01         3.95 o                         
  -5   5   3          8.60         10.02         2.16 o                         
  -4   5   3        209.45        207.98         3.23 o                         
  -3   5   3          9.38         12.92         1.32 o                         
  -2   5   3        134.58        113.96         3.57 o                         
  -1   5   3        399.40        417.99         6.10 o                         
   0   5   3        778.19        901.26         8.96 o                         
   1   5   3        102.56        102.44         3.30 o                         
   2   5   3          1.93          2.96         0.58 o                         
   3   5   3        447.72        450.77         9.91 o                         
   4   5   3        718.96        712.10         9.43 o                         
   5   5   3          5.05          2.67         1.89 o                         
   6   5   3          5.56          3.83         2.41 o                         
   7   5   3         87.17         87.83         6.92 o                         
   8   5   3         14.68         17.10         5.18 o                         
  -7   6   3        171.11        162.63        16.54 o                         
  -6   6   3        127.61        166.15        18.44 o                         
  -5   6   3         60.09         57.71         6.63 o                         
  -4   6   3         10.07          7.78         1.62 o                         
  -3   6   3         71.67         64.43         2.24 o                         
  -2   6   3         11.76          8.43         2.21 o                         
  -1   6   3         77.36         95.73         3.56 o                         
   0   6   3        103.91         95.78         3.35 o                         
   1   6   3         44.27         38.37         3.36 o                         
   2   6   3         16.60         14.17         1.63 o                         
   3   6   3         57.47         52.28         3.06 o                         
   4   6   3        689.65        677.23         8.34 o                         
   5   6   3         11.45         10.45         3.02 o                         
   6   6   3        249.25        232.71         6.46 o                         
   7   6   3         58.17         76.85         9.38 o                         
  -6   7   3         70.18         64.11         5.45 o                         
  -5   7   3         61.44         64.44        14.24 o                         
  -4   7   3         10.76         11.70         3.60 o                         
  -3   7   3         39.68         45.55         8.78 o                         
  -2   7   3          3.37          3.23         2.50 o                         
  -1   7   3        176.74        172.00         6.11 o                         
   0   7   3          2.01          5.60         1.83 o                         
   1   7   3        126.47        118.11        15.51 o                         
   2   7   3        221.83        235.12         5.73 o                         
   3   7   3       1567.41       1535.53        15.91 o                         
   4   7   3        152.37        144.09         6.19 o                         
   5   7   3        171.73        168.18        11.56 o                         
   6   7   3         11.33         15.24         4.32 o                         
  -6   8   3         15.19         25.05         5.27 o                         
  -5   8   3         25.40         12.60         3.09 o                         
  -4   8   3        161.92        164.12         8.40 o                         
  -3   8   3       1089.21       1092.31        21.08 o                         
  -2   8   3        114.12        139.03         5.67 o                         
  -1   8   3          6.17         10.45         3.29 o                         
   0   8   3         96.44         95.30         6.01 o                         
   1   8   3          2.89          4.34         3.10 o                         
   2   8   3         14.07         14.81         4.86 o                         
   3   8   3          3.79          9.52         3.90 o                         
   4   8   3         25.00         21.08         4.70 o                         
   5   8   3          0.46          1.94         3.66 o                         
  -4   9   3         67.14         69.32         6.46 o                         
  -3   9   3        136.66        148.08        20.08 o                         
  -2   9   3          1.02          6.79         4.67 o                         
  -1   9   3          2.06          3.83         3.69 o                         
   0   9   3          5.74         17.01         4.20 o                         
   1   9   3         26.84         33.34        13.89 o                         
   2   9   3         18.69         25.90         6.01 o                         
   3   9   3         44.01         43.50         5.02 o                         
   4   9   3         58.55         70.05        13.04 o                         
  -2  10   3         40.58         40.41         6.76 o                         
  -1  10   3          6.12         10.89        13.48 o                         
   0  10   3          8.79         11.88         4.62 o                         
   1  10   3         40.04         50.81         5.84 o                         
   2  10   3         37.83         42.37         6.36 o                         
  -9   0   4         66.08         88.27        12.02 o                         
  -8   0   4         62.77         72.58         9.45 o                         
  -7   0   4        511.06        493.58        17.71 o                         
  -6   0   4       5561.35       5462.19        48.12 o                         
  -5   0   4         47.37         42.10         4.67 o                         
  -4   0   4        267.60        295.60         8.55 o                         
  -3   0   4          1.09          1.17         1.13 o                         
  -2   0   4       4380.49       4157.68        12.82 o                         
  -1   0   4        301.12        226.34         1.59 o                         
   0   0   4        368.79        347.47         2.83 o                         
   1   0   4          0.31          1.38         0.82 o                         
   2   0   4          8.77          9.41         1.23 o                         
   3   0   4       3385.55       3399.67        19.26 o                         
   4   0   4       4547.90       4895.77       144.35 o                         
   5   0   4        142.80        141.59         8.44 o                         
   6   0   4          0.46         15.27         5.68 o                         
   7   0   4        372.20        329.51        10.51 o                         
   8   0   4          0.41         14.66         5.13 o                         
   9   0   4          0.62          9.90         5.93 o                         
  -9   1   4          0.00         -6.35         6.35 o                         
  -8   1   4          2.96         13.81         6.09 o                         
  -7   1   4          3.93          2.79         4.25 o                         
  -6   1   4       2481.94       2578.77        52.45 o                         
  -5   1   4        617.29        637.18         9.89 o                         
  -4   1   4          3.59          8.42         1.57 o                         
  -3   1   4        269.00        246.91         2.77 o                         
  -2   1   4       4106.49       4033.72        38.18 o                         
  -1   1   4        706.80        711.26         5.29 o                         
   0   1   4        261.58        284.12         1.93 o                         
   1   1   4       2561.53       2445.22         8.80 o                         
   2   1   4        188.08        184.55         1.99 o                         
   3   1   4        188.97        226.42         3.70 o                         
   4   1   4          7.95         15.11         1.48 o                         
   5   1   4         80.97         91.77         3.86 o                         
   6   1   4        124.52        103.01         3.29 o                         
   7   1   4        234.87        217.55         5.82 o                         
   8   1   4         14.93         13.22         3.41 o                         
   9   1   4         33.04         49.76         5.06 o                         
  -9   2   4         11.86         31.27        11.97 o                         
  -8   2   4        113.12        146.51         8.50 o                         
  -7   2   4          4.87          6.61         6.29 o                         
  -6   2   4        348.05        321.95         8.47 o                         
  -5   2   4        126.66        114.80        12.82 o                         
  -4   2   4         30.70         32.69         2.02 o                         
  -3   2   4       2180.10       2493.39        24.22 o                         
  -2   2   4        194.38        228.10         2.66 o                         
  -1   2   4        190.32        168.21         2.46 o                         
   0   2   4      40469.56      41860.05       100.14 o                         
   1   2   4       4476.16       4592.62         8.81 o                         
   2   2   4         14.19         15.40         0.86 o                         
   3   2   4        524.88        542.73         5.96 o                         
   4   2   4        119.36        126.24         3.14 o                         
   5   2   4         20.30         22.07         1.62 o                         
   6   2   4         38.31         34.48         2.55 o                         
   7   2   4          0.08          2.49         3.49 o                         
   8   2   4         38.54         41.02         4.58 o                         
  -8   3   4          5.40          1.91         4.23 o                         
  -7   3   4        556.61        489.47        12.02 o                         
  -6   3   4          0.17          0.67         2.80 o                         
  -5   3   4          0.72         -0.84         1.76 o                         
  -4   3   4        266.49        315.22         8.07 o                         
  -3   3   4        848.15        899.42         6.87 o                         
  -2   3   4         26.03         23.49         1.48 o                         
  -1   3   4        235.54        247.55         4.82 o                         
   0   3   4         13.57          5.66         1.15 o                         
   1   3   4        228.62        234.96         2.40 o                         
   2   3   4         53.38         55.21         1.44 o                         
   3   3   4          2.95          2.00         0.99 o                         
   4   3   4        199.51        186.66         5.93 o                         
   5   3   4          6.22          2.51         1.45 o                         
   6   3   4        122.12        143.45         7.07 o                         
   7   3   4        172.09        178.90        10.37 o                         
   8   3   4         10.10         13.58         5.35 o                         
  -8   4   4         28.25         49.33         8.99 o                         
  -7   4   4        145.74        139.22        14.09 o                         
  -6   4   4        193.58        181.65         8.63 o                         
  -5   4   4        208.17        213.51         5.71 o                         
  -4   4   4         69.96         75.35         3.16 o                         
  -3   4   4       2350.95       2561.30        21.83 o                         
  -2   4   4          0.11          1.13         0.88 o                         
  -1   4   4         90.23        103.62         4.15 o                         
   0   4   4        314.21        327.80         4.76 o                         
   1   4   4        827.77        844.68         6.38 o                         
   2   4   4        213.30        227.05         4.32 o                         
   3   4   4        381.56        366.50         3.99 o                         
   4   4   4        314.97        304.86         4.84 o                         
   5   4   4        384.65        340.17         9.83 o                         
   6   4   4        284.88        243.47        10.30 o                         
   7   4   4        269.16        286.58        14.25 o                         
   8   4   4          3.47         -4.84         6.87 o                         
  -8   5   4         10.25         -2.89        13.47 o                         
  -7   5   4          3.16          8.82         3.44 o                         
  -6   5   4         47.56         51.96         4.44 o                         
  -5   5   4         98.03        100.54         4.10 o                         
  -4   5   4         32.81         35.85         1.88 o                         
  -3   5   4         87.28         93.33         2.63 o                         
  -2   5   4          2.22          5.42         1.85 o                         
  -1   5   4       1263.76       1299.24        13.22 o                         
   0   5   4       1193.05       1280.35        14.84 o                         
   1   5   4        114.05        128.36         4.07 o                         
   2   5   4        112.55        117.48         3.47 o                         
   3   5   4         14.37          8.79         1.77 o                         
   4   5   4          2.17          0.47         1.87 o                         
   5   5   4         16.64         22.54         2.61 o                         
   6   5   4         82.04         85.18         4.25 o                         
   7   5   4         54.70         61.19         4.10 o                         
   8   5   4         21.26         17.26         4.14 o                         
  -7   6   4        142.57        128.50         7.02 o                         
  -6   6   4          1.11          3.74         3.30 o                         
  -5   6   4         31.73         38.47         5.44 o                         
  -4   6   4         95.29         95.60         4.94 o                         
  -3   6   4          3.47          3.39         1.10 o                         
  -2   6   4         32.74         37.71         3.14 o                         
  -1   6   4        167.29        177.19         4.62 o                         
   0   6   4        112.24        114.61         3.41 o                         
   1   6   4        139.63        126.89         3.75 o                         
   2   6   4        118.75        128.36         3.23 o                         
   3   6   4        134.87        130.61         4.46 o                         
   4   6   4        414.08        437.85         8.17 o                         
   5   6   4          3.63          3.28         2.24 o                         
   6   6   4         55.79         46.38         3.79 o                         
   7   6   4         45.58         35.63         3.79 o                         
  -6   7   4         85.05         80.03         5.92 o                         
  -5   7   4        176.40        180.43         8.28 o                         
  -4   7   4         32.41         21.80         4.91 o                         
  -3   7   4          0.37          3.33         2.16 o                         
  -2   7   4         47.94         57.80         3.88 o                         
  -1   7   4         20.33         16.04         3.18 o                         
   0   7   4          1.80          2.93         2.18 o                         
   1   7   4         47.07         50.24         4.83 o                         
   2   7   4        110.28        110.53         4.12 o                         
   3   7   4       2489.47       2489.22        18.92 o                         
   4   7   4         90.70         90.12         3.47 o                         
   5   7   4        117.19        113.19         6.17 o                         
   6   7   4          1.24          2.12        10.11 o                         
  -5   8   4        273.58        244.31         7.43 o                         
  -4   8   4        215.36        215.06         9.25 o                         
  -3   8   4         75.36         76.11         7.03 o                         
  -2   8   4         23.76         23.24         3.48 o                         
  -1   8   4          5.67          7.73         3.41 o                         
   0   8   4          0.28         -1.89         2.14 o                         
   1   8   4         57.65         57.49         4.16 o                         
   2   8   4         80.31         77.77         8.62 o                         
   3   8   4         14.88         16.08         3.99 o                         
   4   8   4          0.29          0.38         4.87 o                         
   5   8   4          0.01          1.11         3.60 o                         
  -4   9   4        621.68        583.72        27.49 o                         
  -3   9   4         28.04         25.24         5.29 o                         
  -2   9   4        434.74        452.18        26.40 o                         
  -1   9   4         66.45         71.98         5.37 o                         
   0   9   4         32.60         36.88         4.79 o                         
   1   9   4        288.49        285.56        12.85 o                         
   2   9   4        150.45        144.50         6.24 o                         
   3   9   4          8.74          4.32         3.40 o                         
   4   9   4          8.75          5.60         5.46 o                         
  -2  10   4        290.48        285.20        18.96 o                         
  -1  10   4         97.24         97.91         8.23 o                         
   0  10   4         16.05         28.30         6.88 o                         
   1  10   4         33.80         35.01         4.94 o                         
   2  10   4         93.56         94.30        13.89 o                         
  -9   1   5         40.35         29.92        10.40 o                         
  -8   1   5         16.56         15.96         7.94 o                         
  -7   1   5          3.35          0.21         3.59 o                         
  -6   1   5        709.49        703.04        15.47 o                         
  -5   1   5        861.51        836.83        15.37 o                         
  -4   1   5        209.46        209.94         3.68 o                         
  -3   1   5         14.33         27.33         1.44 o                         
  -2   1   5        584.14        594.09         5.15 o                         
  -1   1   5        713.74        735.98         3.59 o                         
   0   1   5       1477.19       1476.78         5.00 o                         
   1   1   5        286.43        262.92         1.92 o                         
   2   1   5        448.54        462.40         3.39 o                         
   3   1   5         49.19         39.17         1.43 o                         
   4   1   5        114.29        133.93         2.94 o                         
   5   1   5         60.16         60.32         3.40 o                         
   6   1   5        103.44         94.57         3.66 o                         
   7   1   5          9.87         10.09         2.03 o                         
   8   1   5          0.56          3.65         3.35 o                         
   9   1   5         38.55         55.70         6.11 o                         
  -9   2   5          1.42         -3.87         7.91 o                         
  -8   2   5        204.81        238.21        10.20 o                         
  -7   2   5         65.44         63.39         9.68 o                         
  -6   2   5          0.58          0.55         2.51 o                         
  -5   2   5         67.32         67.26         3.77 o                         
  -4   2   5         31.82         26.18         1.68 o                         
  -3   2   5       4503.18       4804.84        14.27 o                         
  -2   2   5        278.09        288.11         6.23 o                         
  -1   2   5          5.53          4.11         0.94 o                         
   0   2   5      22284.97      23134.07        55.08 o                         
   1   2   5        521.55        558.05         4.58 o                         
   2   2   5        177.06        167.11         1.78 o                         
   3   2   5          0.76         -0.60         0.96 o                         
   4   2   5         51.14         55.60         1.68 o                         
   5   2   5        116.02        116.44         3.98 o                         
   6   2   5       1273.96       1232.08        18.24 o                         
   7   2   5          6.64         20.28         3.53 o                         
   8   2   5         44.32         36.88         4.35 o                         
  -8   3   5          1.34          3.07         4.26 o                         
  -7   3   5          0.05         -1.07         3.03 o                         
  -6   3   5        178.88        199.46         7.09 o                         
  -5   3   5        639.07        633.57         8.53 o                         
  -4   3   5         75.73         75.75         3.36 o                         
  -3   3   5          4.14          2.32         1.04 o                         
  -2   3   5        238.45        252.87         4.35 o                         
  -1   3   5         67.55         63.50         2.13 o                         
   0   3   5       6423.44       6506.42        41.82 o                         
   1   3   5          0.15          1.05         0.73 o                         
   2   3   5          2.08          5.62         1.17 o                         
   3   3   5          0.55          0.25         1.42 o                         
   4   3   5          7.47          2.21         1.57 o                         
   5   3   5          7.74         11.62         1.01 o                         
   6   3   5       1046.75       1035.07        11.07 o                         
   7   3   5        266.46        254.49         8.02 o                         
   8   3   5         19.18         26.97         5.47 o                         
  -8   4   5         23.59         45.49         5.54 o                         
  -7   4   5        474.28        501.46        20.02 o                         
  -6   4   5         29.02         24.52         3.51 o                         
  -5   4   5        140.53        137.24         4.55 o                         
  -4   4   5         98.91         90.38         3.57 o                         
  -3   4   5       1364.29       1403.77         9.84 o                         
  -2   4   5        432.01        453.40         6.98 o                         
  -1   4   5          7.19          9.97         1.51 o                         
   0   4   5        266.83        280.18         3.83 o                         
   1   4   5       1683.98       1911.23         8.32 o                         
   2   4   5         50.39         33.80         1.82 o                         
   3   4   5        100.27        105.27         2.62 o                         
   4   4   5        347.83        334.04         4.94 o                         
   5   4   5        704.10        624.17         8.16 o                         
   6   4   5         12.66         14.62         2.44 o                         
   7   4   5        553.92        583.22        11.38 o                         
   8   4   5         10.14          1.31         3.51 o                         
  -8   5   5         14.79         14.35         4.39 o                         
  -7   5   5          0.11         -3.48         3.48 o                         
  -6   5   5         26.43         21.91         9.22 o                         
  -5   5   5         47.84         40.93         3.09 o                         
  -4   5   5        118.61        128.88         3.56 o                         
  -3   5   5         23.37         26.35         1.73 o                         
  -2   5   5        205.17        198.44         5.18 o                         
  -1   5   5        350.68        377.01         6.13 o                         
   0   5   5        934.20       1031.96        15.77 o                         
   1   5   5        241.66        262.60         5.25 o                         
   2   5   5         26.18         28.65         3.08 o                         
   3   5   5        465.64        462.62         9.06 o                         
   4   5   5        658.10        642.01         8.78 o                         
   5   5   5         79.83         84.69         3.68 o                         
   6   5   5        110.62        114.66         4.71 o                         
   7   5   5          2.03          5.17         2.88 o                         
  -7   6   5         43.54         38.90         4.62 o                         
  -6   6   5        184.15        182.13         7.82 o                         
  -5   6   5         31.38         34.38         7.29 o                         
  -4   6   5        129.14        123.15         3.58 o                         
  -3   6   5        199.74        184.32         8.31 o                         
  -2   6   5        134.85        151.09         7.93 o                         
  -1   6   5        234.47        249.10         6.66 o                         
   0   6   5         10.75          8.97         1.67 o                         
   1   6   5        166.30        182.08         5.85 o                         
   2   6   5        195.48        194.59         2.90 o                         
   3   6   5         66.30         68.60         3.42 o                         
   4   6   5        473.90        470.81         8.40 o                         
   5   6   5         36.17         47.75         5.36 o                         
   6   6   5        281.70        301.67         7.20 o                         
   7   6   5         47.67         54.10         7.24 o                         
  -6   7   5         35.95         27.19        11.73 o                         
  -5   7   5          1.62          6.96         4.27 o                         
  -4   7   5         33.53         34.09         7.39 o                         
  -3   7   5          0.29          2.53         2.19 o                         
  -2   7   5          0.67          0.27         4.36 o                         
  -1   7   5         34.70         46.89         4.26 o                         
   0   7   5          1.82          2.01         1.86 o                         
   1   7   5         43.13         52.52         4.59 o                         
   2   7   5       1028.92       1006.87        13.21 o                         
   3   7   5        269.92        281.85         5.98 o                         
   4   7   5         46.88         50.87         3.37 o                         
   5   7   5          1.26         -0.76         2.76 o                         
   6   7   5         64.81         56.29         4.56 o                         
  -5   8   5        145.23        140.24         6.05 o                         
  -4   8   5        244.59        252.91        11.24 o                         
  -3   8   5        185.91        200.53         9.23 o                         
  -2   8   5        362.52        370.97         8.76 o                         
  -1   8   5         10.13         15.25         5.90 o                         
   0   8   5         56.78         56.72         4.64 o                         
   1   8   5        155.82        169.27         7.93 o                         
   2   8   5        302.98        291.19         8.44 o                         
   3   8   5        146.12        141.27        12.38 o                         
   4   8   5         26.31         26.78         3.98 o                         
   5   8   5         23.33         21.82         5.20 o                         
  -4   9   5        778.29        737.57        17.02 o                         
  -3   9   5         32.57         34.49        13.00 o                         
  -2   9   5        142.72        122.69        10.21 o                         
  -1   9   5         42.58         53.07         4.96 o                         
   0   9   5        207.38        198.99         7.95 o                         
   1   9   5        163.52        173.72         9.04 o                         
   2   9   5        221.64        217.50         7.76 o                         
   3   9   5         10.34          8.75         4.73 o                         
   4   9   5          0.07          9.22         5.43 o                         
  -2  10   5         54.88         53.43        14.14 o                         
  -1  10   5          0.34          7.73         6.93 o                         
   0  10   5        127.61        133.96         7.41 o                         
   1  10   5        106.06         93.72         7.60 o                         
   2  10   5        139.02        135.19        14.88 o                         
  -9   0   6        205.16        227.33        16.24 o                         
  -8   0   6          4.53         13.19         6.77 o                         
  -7   0   6        509.64        481.42        17.04 o                         
  -6   0   6       1991.15       2044.10        28.88 o                         
  -5   0   6       2474.59       2535.23        20.82 o                         
  -4   0   6         32.48         37.37         2.89 o                         
  -3   0   6         31.58         23.70         1.22 o                         
  -2   0   6         33.88         66.49         1.36 o                         
  -1   0   6       5211.27       4950.68        15.17 o                         
   0   0   6        760.91        703.82         3.74 o                         
   1   0   6        301.37        310.30         3.26 o                         
   2   0   6        126.04        111.53         2.18 o                         
   3   0   6       2711.63       3149.17        24.98 o                         
   4   0   6       3169.10       3373.50        17.57 o                         
   5   0   6         48.13         57.59         6.48 o                         
   6   0   6          0.87         -0.34         3.16 o                         
   7   0   6        328.64        290.47        13.04 o                         
   8   0   6        115.41        119.89         7.99 o                         
   9   0   6         15.35          3.79         6.21 o                         
  -9   1   6          8.42         10.04         5.96 o                         
  -8   1   6        203.67        225.30        10.08 o                         
  -7   1   6          8.41          4.99         3.63 o                         
  -6   1   6          9.26          9.38         2.84 o                         
  -5   1   6        155.26        155.63         6.47 o                         
  -4   1   6         33.89         34.51         1.93 o                         
  -3   1   6          0.95          0.31         0.83 o                         
  -2   1   6       3361.87       3518.95        15.56 o                         
  -1   1   6         34.18         27.65         1.15 o                         
   0   1   6       6016.36       5985.20        13.20 o                         
   1   1   6       2638.85       2593.81        15.26 o                         
   2   1   6        316.37        303.24         4.67 o                         
   3   1   6        993.12        999.53         5.86 o                         
   4   1   6        572.25        678.70         6.43 o                         
   5   1   6         15.07         18.04         2.27 o                         
   6   1   6         46.75         31.92         2.85 o                         
   7   1   6         48.04         39.54         2.78 o                         
   8   1   6         65.30         57.81         4.58 o                         
  -9   2   6         21.09         10.69        11.44 o                         
  -8   2   6          0.59         -3.64         4.35 o                         
  -7   2   6          0.03          2.49         7.22 o                         
  -6   2   6       1831.37       1799.15        34.39 o                         
  -5   2   6        176.44        163.67         8.05 o                         
  -4   2   6        164.04        197.47         3.60 o                         
  -3   2   6        849.19        905.65        10.79 o                         
  -2   2   6        194.01        192.72         2.75 o                         
  -1   2   6        404.73        489.13         3.16 o                         
   0   2   6       3938.18       4030.68        11.22 o                         
   1   2   6        614.74        567.00         4.41 o                         
   2   2   6        205.65        197.30         3.76 o                         
   3   2   6       2468.84       2394.88        17.74 o                         
   4   2   6        314.97        331.51         6.81 o                         
   5   2   6         14.03          7.12         1.79 o                         
   6   2   6        156.33        124.19         3.79 o                         
   7   2   6        126.54         99.63         3.88 o                         
   8   2   6         39.23         34.58         4.14 o                         
  -8   3   6          1.52         -0.10        10.17 o                         
  -7   3   6         51.38         63.34        11.33 o                         
  -6   3   6         15.37         13.02         2.94 o                         
  -5   3   6         42.40         38.86         2.78 o                         
  -4   3   6         17.76         15.13         1.65 o                         
  -3   3   6         21.31         18.07         1.42 o                         
  -2   3   6        138.37        141.13         2.48 o                         
  -1   3   6          5.32          4.34         0.88 o                         
   0   3   6        114.06        113.70         1.76 o                         
   1   3   6       3841.52       4075.86        33.11 o                         
   2   3   6        102.20        121.56         1.99 o                         
   3   3   6        210.93        205.05         2.99 o                         
   4   3   6         28.49         31.46         1.88 o                         
   5   3   6         18.34         18.78         2.32 o                         
   6   3   6         68.49         67.56         4.52 o                         
   7   3   6          7.51          8.82         3.22 o                         
   8   3   6         25.41         29.17         4.39 o                         
  -8   4   6         65.04         88.33        16.50 o                         
  -7   4   6         15.14         11.98         3.51 o                         
  -6   4   6          0.61          4.15         5.49 o                         
  -5   4   6         58.17         52.22         3.14 o                         
  -4   4   6         16.57         19.74         1.41 o                         
  -3   4   6         11.12         12.12         1.58 o                         
  -2   4   6         22.12         16.60         1.80 o                         
  -1   4   6         71.19         83.80         2.66 o                         
   0   4   6        441.62        441.76         4.88 o                         
   1   4   6       2198.49       2331.85        10.42 o                         
   2   4   6        434.58        510.00         5.42 o                         
   3   4   6         14.47         13.96         1.53 o                         
   4   4   6        255.34        246.78         5.10 o                         
   5   4   6          1.14          1.35         1.95 o                         
   6   4   6        184.62        204.06         5.14 o                         
   7   4   6          6.42          6.51         2.80 o                         
   8   4   6         21.32         27.77         4.78 o                         
  -8   5   6         19.56         12.67         4.30 o                         
  -7   5   6        379.12        371.75        10.57 o                         
  -6   5   6         66.65         67.07        10.72 o                         
  -5   5   6          3.41          3.31         2.13 o                         
  -4   5   6          0.12         -1.37         1.37 o                         
  -3   5   6        125.34        138.31         3.08 o                         
  -2   5   6        126.59        112.97         5.53 o                         
  -1   5   6        115.32        133.98         3.95 o                         
   0   5   6         50.57         54.07         3.22 o                         
   1   5   6         48.58         58.90         2.08 o                         
   2   5   6        206.09        201.36         4.47 o                         
   3   5   6        523.98        525.49         9.41 o                         
   4   5   6        659.96        660.55         9.70 o                         
   5   5   6        367.70        347.38        11.11 o                         
   6   5   6         85.36         99.49         4.43 o                         
   7   5   6        255.39        275.41         6.92 o                         
  -7   6   6         35.04         46.67        10.97 o                         
  -6   6   6          7.53          9.86         3.83 o                         
  -5   6   6         52.26         51.14         3.54 o                         
  -4   6   6          3.97          4.62         1.82 o                         
  -3   6   6        318.51        332.51         7.46 o                         
  -2   6   6        901.30        917.89        14.27 o                         
  -1   6   6        142.80        142.19         5.25 o                         
   0   6   6         27.28         28.52         3.50 o                         
   1   6   6          8.71          9.48         1.80 o                         
   2   6   6          4.91          5.81         0.98 o                         
   3   6   6         20.16         20.41         2.17 o                         
   4   6   6        122.96        118.26         4.82 o                         
   5   6   6         76.71         79.02         3.89 o                         
   6   6   6        123.89        124.80         4.56 o                         
   7   6   6         62.20         57.16         9.18 o                         
  -6   7   6        206.12        201.05         8.73 o                         
  -5   7   6         44.44         46.47         3.90 o                         
  -4   7   6         18.97         21.22         2.65 o                         
  -3   7   6        585.72        581.56        10.13 o                         
  -2   7   6          3.59          8.97         2.70 o                         
  -1   7   6          5.30          4.95         3.09 o                         
   0   7   6         11.72         15.90         3.28 o                         
   1   7   6          0.85          4.91         2.33 o                         
   2   7   6        622.87        603.06        10.25 o                         
   3   7   6        801.85        848.25        10.58 o                         
   4   7   6        345.77        331.51         5.50 o                         
   5   7   6         29.05         23.33         3.02 o                         
   6   7   6        248.64        252.86        12.60 o                         
  -5   8   6        201.37        186.47        11.05 o                         
  -4   8   6        448.18        466.71        13.32 o                         
  -3   8   6        322.73        328.43        10.33 o                         
  -2   8   6         96.61        109.37         5.38 o                         
  -1   8   6        609.41        613.73        11.80 o                         
   0   8   6          5.04          3.39         3.21 o                         
   1   8   6          0.13         -0.87         2.87 o                         
   2   8   6         40.23         44.07         4.73 o                         
   3   8   6         91.45         77.00         4.97 o                         
   4   8   6        321.82        321.64         8.55 o                         
   5   8   6         23.05         20.05         6.58 o                         
  -4   9   6         62.24         55.21         6.16 o                         
  -3   9   6          0.00         -4.52         4.91 o                         
  -2   9   6          1.06         -1.35         6.45 o                         
  -1   9   6        118.33        114.57         8.20 o                         
   0   9   6        106.41        101.14         9.62 o                         
   1   9   6        244.85        249.31         8.82 o                         
   2   9   6         11.63          8.10         3.28 o                         
   3   9   6         15.18         17.12         6.94 o                         
   4   9   6          6.12         -2.28         5.28 o                         
  -2  10   6          5.59          5.46         9.93 o                         
  -1  10   6        121.81        114.04         8.56 o                         
   0  10   6          3.77          0.08         4.51 o                         
   1  10   6         53.71         46.87         5.42 o                         
  -9   1   7          3.38         23.54         6.77 o                         
  -8   1   7         94.13        106.91         7.62 o                         
  -7   1   7         82.21         82.61         5.91 o                         
  -6   1   7        820.42        881.06        22.16 o                         
  -5   1   7         26.36         26.91         3.50 o                         
  -4   1   7          6.63         15.26         2.03 o                         
  -3   1   7        889.99       1008.32         6.71 o                         
  -2   1   7        366.72        401.65         5.46 o                         
  -1   1   7       1032.22        971.95         4.79 o                         
   0   1   7          4.28          5.18         0.39 o                         
   1   1   7       1513.74       1526.67         9.49 o                         
   2   1   7        597.48        566.65         5.87 o                         
   3   1   7         56.22         83.88         3.08 o                         
   4   1   7        100.16         91.24         3.26 o                         
   5   1   7          2.79          2.46         1.98 o                         
   6   1   7        119.24        125.60         3.61 o                         
   7   1   7        386.56        351.99         8.41 o                         
   8   1   7          0.35          1.97         3.56 o                         
  -9   2   7         99.58        103.70         9.05 o                         
  -8   2   7         11.33         27.86        12.43 o                         
  -7   2   7         16.65         20.68         4.17 o                         
  -6   2   7         52.19         55.33         6.67 o                         
  -5   2   7       1274.06       1233.33        11.87 o                         
  -4   2   7         83.98         54.13         2.38 o                         
  -3   2   7        269.27        272.58         5.92 o                         
  -2   2   7          0.31          2.54         0.93 o                         
  -1   2   7        188.63        185.36         2.05 o                         
   0   2   7          0.47          0.25         0.65 o                         
   1   2   7         76.35         71.96         1.68 o                         
   2   2   7         11.62          8.84         0.60 o                         
   3   2   7          2.57          0.37         0.79 o                         
   4   2   7        755.46        890.58        19.51 o                         
   5   2   7         46.79         59.98         3.82 o                         
   6   2   7        706.06        614.05         9.60 o                         
   7   2   7         21.54         20.21         4.05 o                         
   8   2   7          0.11          4.14         3.79 o                         
  -8   3   7          0.49          3.20         4.13 o                         
  -7   3   7         26.86         22.95        10.05 o                         
  -6   3   7          0.55          1.30         2.89 o                         
  -5   3   7        657.50        683.33        13.89 o                         
  -4   3   7          6.53          3.33         1.75 o                         
  -3   3   7        493.12        517.94         6.93 o                         
  -2   3   7        647.96        671.04         5.31 o                         
  -1   3   7        519.04        557.75         3.71 o                         
   0   3   7       4238.96       4565.76        14.57 o                         
   1   3   7        396.64        439.52         4.41 o                         
   2   3   7        147.90        177.90         1.94 o                         
   3   3   7        457.42        460.63         3.92 o                         
   4   3   7        168.94        139.50         2.69 o                         
   5   3   7        181.92        189.52         5.66 o                         
   6   3   7         21.69         31.11         2.74 o                         
   7   3   7         20.52         27.99         3.59 o                         
   8   3   7         78.56         80.14         5.47 o                         
  -8   4   7          3.57         11.25         4.09 o                         
  -7   4   7         16.88         16.48         6.28 o                         
  -6   4   7        192.51        178.03         6.35 o                         
  -5   4   7        124.46        130.14         5.82 o                         
  -4   4   7         52.92         37.55         3.36 o                         
  -3   4   7        173.48        167.21         3.87 o                         
  -2   4   7         30.98         33.85         1.57 o                         
  -1   4   7        335.63        354.50         5.32 o                         
   0   4   7         17.40         11.53         0.85 o                         
   1   4   7      11075.21      11506.70        18.97 o                         
   2   4   7        357.80        349.22         8.67 o                         
   3   4   7         32.80         36.49         2.18 o                         
   4   4   7        172.29        158.28         3.18 o                         
   5   4   7        205.55        204.20         4.56 o                         
   6   4   7         19.48         10.06         2.89 o                         
   7   4   7         14.97         13.89         2.91 o                         
   8   4   7          0.52          2.71         4.40 o                         
  -8   5   7         54.63         71.94        11.73 o                         
  -7   5   7         46.17         50.72         5.04 o                         
  -6   5   7        333.04        303.76        10.37 o                         
  -5   5   7          7.60          7.62         2.35 o                         
  -4   5   7         33.95         32.84         2.28 o                         
  -3   5   7        139.20        149.64         4.89 o                         
  -2   5   7         36.28         37.29         2.79 o                         
  -1   5   7         13.91         16.05         2.33 o                         
   0   5   7         61.15         58.86         2.37 o                         
   1   5   7          2.50          3.95         1.03 o                         
   2   5   7        164.62        176.62         5.19 o                         
   3   5   7        988.08        971.49         9.12 o                         
   4   5   7        381.72        399.79         9.53 o                         
   5   5   7        160.22        157.69         4.36 o                         
   6   5   7         39.88         52.87         4.98 o                         
   7   5   7       1264.25       1287.82        23.94 o                         
  -7   6   7          4.12          7.36        11.75 o                         
  -6   6   7          7.55         10.01         3.62 o                         
  -5   6   7          0.02         -2.07         2.29 o                         
  -4   6   7          2.22          3.15         2.80 o                         
  -3   6   7        129.52        114.79         4.36 o                         
  -2   6   7        773.55        780.70        11.04 o                         
  -1   6   7         31.57         32.74         3.11 o                         
   0   6   7        160.49        158.33         5.19 o                         
   1   6   7          0.28          0.93         1.62 o                         
   2   6   7         47.92         41.33         2.43 o                         
   3   6   7          4.47          5.88         3.45 o                         
   4   6   7         18.72         15.99         2.79 o                         
   5   6   7          8.89          7.34         2.03 o                         
   6   6   7         75.62         76.50         3.98 o                         
   7   6   7        308.01        288.27        13.91 o                         
  -6   7   7          0.09          1.57         3.78 o                         
  -5   7   7         58.00         54.04         4.35 o                         
  -4   7   7        160.21        156.67         5.22 o                         
  -3   7   7        456.27        450.86         9.78 o                         
  -2   7   7         87.31         83.38         5.94 o                         
  -1   7   7        188.78        189.20         6.43 o                         
   0   7   7          1.01          3.19         2.72 o                         
   1   7   7         10.58         14.15         3.08 o                         
   2   7   7        376.86        375.78         9.10 o                         
   3   7   7          3.14          1.45         2.06 o                         
   4   7   7        212.23        203.88         7.07 o                         
   5   7   7          7.57          5.34         3.51 o                         
   6   7   7         85.40         76.71        12.72 o                         
  -5   8   7         38.68         31.44         6.26 o                         
  -4   8   7        338.09        328.48        11.46 o                         
  -3   8   7        537.93        548.18        10.06 o                         
  -2   8   7          0.19          9.40         3.65 o                         
  -1   8   7         16.82         19.46         3.52 o                         
   0   8   7          8.43          5.60         3.16 o                         
   1   8   7         14.89         20.13         2.96 o                         
   2   8   7        106.93        100.03         6.91 o                         
   3   8   7         23.27         16.89         3.43 o                         
   4   8   7        107.13         92.28        11.27 o                         
   5   8   7         31.04         32.84         6.43 o                         
  -4   9   7         30.66         19.31         4.90 o                         
  -3   9   7        125.94        120.24        10.97 o                         
  -2   9   7         41.57         49.70         6.43 o                         
  -1   9   7         23.76         18.09         4.10 o                         
   0   9   7         13.05         16.00         7.00 o                         
   1   9   7        113.99        117.43         6.59 o                         
   2   9   7        115.54        119.42         7.74 o                         
   3   9   7         83.09         70.94         7.16 o                         
   4   9   7        117.25        110.47         8.99 o                         
  -1  10   7        214.88        194.84        10.87 o                         
   0  10   7        187.45        176.53         8.15 o                         
   1  10   7          0.41         -4.46         5.71 o                         
  -9   0   8         19.79         21.05         8.50 o                         
  -8   0   8        675.39        739.64        24.07 o                         
  -7   0   8          4.65          9.64         5.57 o                         
  -6   0   8       1530.17       1505.86        13.13 o                         
  -5   0   8        751.37        707.43        15.06 o                         
  -4   0   8         17.24         17.92         1.71 o                         
  -3   0   8       1521.17       1821.78        21.17 o                         
  -2   0   8      10561.32      11683.13        86.87 o                         
  -1   0   8       1383.35       1312.16         5.07 o                         
   0   0   8       3234.91       3210.96         9.42 o                         
   1   0   8        268.84        299.26         2.69 o                         
   2   0   8          1.71          0.09         1.04 o                         
   3   0   8       1066.28       1069.02        12.95 o                         
   4   0   8         25.89         25.97         2.59 o                         
   5   0   8          8.15          7.94         3.20 o                         
   6   0   8         34.05         23.07         9.25 o                         
   7   0   8        361.85        316.30        10.84 o                         
   8   0   8          0.09         -2.43        11.31 o                         
  -9   1   8         92.62        111.53        15.81 o                         
  -8   1   8         20.43         17.61         7.19 o                         
  -7   1   8        123.75        111.61         6.43 o                         
  -6   1   8        115.95        116.19         7.25 o                         
  -5   1   8         97.62         87.53         4.57 o                         
  -4   1   8         69.04         72.93         2.55 o                         
  -3   1   8        725.13        819.21         7.34 o                         
  -2   1   8       1701.97       1641.02        11.97 o                         
  -1   1   8          8.17          6.87         0.59 o                         
   0   1   8        254.38        221.72         2.14 o                         
   1   1   8        123.67        106.48         1.55 o                         
   2   1   8         62.42         44.30         1.39 o                         
   3   1   8          7.34          3.05         1.04 o                         
   4   1   8        105.35        119.77         2.83 o                         
   5   1   8         66.41         76.44         3.53 o                         
   6   1   8          3.04          7.25         1.91 o                         
   7   1   8         49.58         55.22         3.12 o                         
   8   1   8         45.66         28.19         4.11 o                         
  -9   2   8         20.45         20.41         7.93 o                         
  -8   2   8         17.25         38.59        12.08 o                         
  -7   2   8        210.86        208.89         8.03 o                         
  -6   2   8        991.60        957.12        44.84 o                         
  -5   2   8       1031.00       1059.99        13.36 o                         
  -4   2   8         24.97         19.32         1.91 o                         
  -3   2   8         79.94         69.19         1.45 o                         
  -2   2   8          3.62          2.50         0.94 o                         
  -1   2   8         17.35         13.56         0.91 o                         
   0   2   8          5.73          2.54         0.62 o                         
   1   2   8          1.96          1.48         0.45 o                         
   2   2   8         28.56         33.00         1.13 o                         
   3   2   8         25.23         20.43         1.78 o                         
   4   2   8        130.53        144.05         3.57 o                         
   5   2   8        181.54        161.90         3.25 o                         
   6   2   8        156.06        118.16         4.88 o                         
   7   2   8          9.99         14.59         2.66 o                         
   8   2   8         23.02         32.04         4.27 o                         
  -8   3   8          1.88          8.16         5.33 o                         
  -7   3   8          5.54          3.50         3.02 o                         
  -6   3   8        234.75        228.28         7.38 o                         
  -5   3   8       1437.86       1367.50        19.07 o                         
  -4   3   8         52.61         45.72         2.67 o                         
  -3   3   8         67.63         54.70         2.81 o                         
  -2   3   8        185.82        157.71         3.35 o                         
  -1   3   8         87.57        102.30         1.78 o                         
   0   3   8       3863.40       4360.33        13.82 o                         
   1   3   8       1416.89       1478.78        10.77 o                         
   2   3   8         66.76         51.32         1.44 o                         
   3   3   8        151.50        151.53         2.33 o                         
   4   3   8        481.01        471.16         7.36 o                         
   5   3   8        395.32        408.23         5.11 o                         
   6   3   8         62.58         58.72         3.12 o                         
   7   3   8         90.09         83.38         5.78 o                         
   8   3   8         56.92         45.88         5.86 o                         
  -8   4   8          0.04          4.05         5.14 o                         
  -7   4   8         55.05         62.07         5.50 o                         
  -6   4   8        131.48        114.53         4.98 o                         
  -5   4   8          5.08          2.29         2.04 o                         
  -4   4   8          1.15          5.13         1.44 o                         
  -3   4   8        366.55        359.28         7.26 o                         
  -2   4   8         17.68         18.58         1.64 o                         
  -1   4   8        149.91        154.01         3.95 o                         
   0   4   8       1779.80       1924.75        11.78 o                         
   1   4   8       6013.42       6469.80        19.08 o                         
   2   4   8         81.08         79.84         2.17 o                         
   3   4   8         72.45         73.19         2.04 o                         
   4   4   8        207.62        199.12         3.65 o                         
   5   4   8         97.35         84.69         5.04 o                         
   6   4   8         48.20         52.46         3.32 o                         
   7   4   8          3.74          7.86         3.02 o                         
   8   4   8          1.36         -3.05         4.42 o                         
  -8   5   8          2.63         -4.58        14.39 o                         
  -7   5   8         92.12         88.40        16.74 o                         
  -6   5   8          2.84          4.24         2.62 o                         
  -5   5   8         26.52         21.29         2.80 o                         
  -4   5   8         10.60         13.43         2.57 o                         
  -3   5   8         13.03         11.12         1.41 o                         
  -2   5   8          0.13         -0.24         1.88 o                         
  -1   5   8         48.90         48.41         3.60 o                         
   0   5   8         25.00         29.98         2.64 o                         
   1   5   8        360.38        360.92         5.63 o                         
   2   5   8          0.24         -0.61         1.38 o                         
   3   5   8       2502.66       2472.31        27.73 o                         
   4   5   8        223.21        218.45         5.12 o                         
   5   5   8          3.53          0.81         2.35 o                         
   6   5   8         47.89         44.30         3.71 o                         
   7   5   8        368.92        370.22        14.54 o                         
  -7   6   8         27.31         21.75         4.99 o                         
  -6   6   8        161.67        169.00        13.14 o                         
  -5   6   8        141.59        131.19         6.07 o                         
  -4   6   8         46.28         50.41         3.60 o                         
  -3   6   8       1652.05       1706.19        23.18 o                         
  -2   6   8        541.25        547.06        11.33 o                         
  -1   6   8         28.22         34.64         4.13 o                         
   0   6   8         72.86         68.42         3.34 o                         
   1   6   8         45.69         52.12         3.46 o                         
   2   6   8         58.43         52.27         4.97 o                         
   3   6   8        256.66        239.64         4.97 o                         
   4   6   8         10.16         11.03         2.10 o                         
   5   6   8          9.94         15.53         4.61 o                         
   6   6   8         10.54          6.68         6.85 o                         
   7   6   8        247.72        243.08        10.25 o                         
  -6   7   8          2.57         -3.28         4.18 o                         
  -5   7   8         10.84         11.57         3.21 o                         
  -4   7   8        380.54        376.47        10.82 o                         
  -3   7   8        986.48       1033.08        13.07 o                         
  -2   7   8         54.02         47.13         4.59 o                         
  -1   7   8          6.02          1.60         3.41 o                         
   0   7   8        252.55        260.54         7.70 o                         
   1   7   8          4.28          6.53         3.22 o                         
   2   7   8          7.98          6.02         2.77 o                         
   3   7   8         18.58         18.78         2.32 o                         
   4   7   8         82.79         73.41         4.99 o                         
   5   7   8          5.19         10.23         3.80 o                         
   6   7   8         70.54         83.45         8.29 o                         
  -5   8   8        195.08        191.75         7.09 o                         
  -4   8   8          9.04         17.95         4.62 o                         
  -3   8   8         78.85         68.80         4.40 o                         
  -2   8   8         49.87         61.20         4.54 o                         
  -1   8   8        210.26        216.50         7.40 o                         
   0   8   8         14.58         15.27         3.47 o                         
   1   8   8         22.69         22.73         3.85 o                         
   2   8   8         24.61         25.39         3.60 o                         
   3   8   8          0.04          4.22         4.68 o                         
   4   8   8        135.30        134.61        14.89 o                         
   5   8   8         44.54         58.59        10.58 o                         
  -4   9   8         75.02         70.85         6.78 o                         
  -3   9   8         32.88         18.51         5.53 o                         
  -2   9   8         15.49         17.95         4.92 o                         
  -1   9   8        180.95        190.77         9.07 o                         
   0   9   8         12.98         16.69         4.01 o                         
   1   9   8          7.42         14.85         4.22 o                         
   2   9   8         62.41         52.75         5.33 o                         
   3   9   8         35.21         42.32         6.60 o                         
  -1  10   8         18.83         19.36         5.92 o                         
   0  10   8         24.05         26.06         5.99 o                         
   1  10   8          0.02          2.34         9.04 o                         
  -9   1   9        275.56        320.66        13.49 o                         
  -8   1   9         81.82         80.94         6.74 o                         
  -7   1   9        220.05        218.84         8.41 o                         
  -6   1   9         10.74          6.59         2.99 o                         
  -5   1   9         10.76         10.08         2.63 o                         
  -4   1   9        229.92        244.53         4.69 o                         
  -3   1   9        320.93        326.41         4.40 o                         
  -2   1   9       1680.62       1842.66         8.44 o                         
  -1   1   9        144.19        113.44         1.58 o                         
   0   1   9        580.07        568.34         6.95 o                         
   1   1   9       1897.68       1921.32        13.76 o                         
   2   1   9        146.16        149.31         2.26 o                         
   3   1   9          0.00          3.26         0.94 o                         
   4   1   9        645.66        614.95        10.97 o                         
   5   1   9         77.74         81.89         3.02 o                         
   6   1   9        241.09        211.82         4.86 o                         
   7   1   9          0.60          0.97         2.36 o                         
   8   1   9          0.00         -2.39         5.88 o                         
  -8   2   9         19.19         26.03         5.20 o                         
  -7   2   9         84.66         67.41         7.04 o                         
  -6   2   9       1527.99       1485.44        17.26 o                         
  -5   2   9          0.14         -0.28         2.92 o                         
  -4   2   9         65.67         63.83         2.61 o                         
  -3   2   9          0.06          1.75         0.88 o                         
  -2   2   9         60.67         57.18         1.51 o                         
  -1   2   9          0.40          0.87         0.75 o                         
   0   2   9       1105.38       1065.82         7.29 o                         
   1   2   9        321.14        347.29         3.82 o                         
   2   2   9        279.06        284.68         3.53 o                         
   3   2   9        170.01        191.68         3.29 o                         
   4   2   9       1940.52       1958.87        11.40 o                         
   5   2   9        153.40        127.24         2.61 o                         
   6   2   9         63.40         55.29         4.19 o                         
   7   2   9          2.31         -0.92         2.58 o                         
   8   2   9         73.11         60.95         5.08 o                         
  -8   3   9         47.90         47.75         5.92 o                         
  -7   3   9         18.86         23.62         3.77 o                         
  -6   3   9         22.99         24.01         5.09 o                         
  -5   3   9        568.87        587.58         9.42 o                         
  -4   3   9        148.66        154.18         6.31 o                         
  -3   3   9          0.41          1.31         1.40 o                         
  -2   3   9        647.73        633.04         5.45 o                         
  -1   3   9         16.77         19.40         1.14 o                         
   0   3   9       2098.14       2332.56         8.57 o                         
   1   3   9        282.02        280.40         5.23 o                         
   2   3   9         31.18         36.82         1.34 o                         
   3   3   9         22.31         20.20         1.12 o                         
   4   3   9        381.08        333.51         5.10 o                         
   5   3   9         42.62         56.37         2.90 o                         
   6   3   9        173.39        171.72         4.59 o                         
   7   3   9        186.65        197.44         6.19 o                         
   8   3   9          8.96          4.79         4.25 o                         
  -8   4   9          0.51         -4.40        11.38 o                         
  -7   4   9         72.50         69.08         5.45 o                         
  -6   4   9        232.57        231.08         6.39 o                         
  -5   4   9        360.72        334.30         9.57 o                         
  -4   4   9        170.75        166.33         5.06 o                         
  -3   4   9        131.73        135.28         5.29 o                         
  -2   4   9        238.11        222.11         4.84 o                         
  -1   4   9        356.77        364.00         4.70 o                         
   0   4   9       3493.70       3838.26        14.42 o                         
   1   4   9       1492.90       1607.02        10.71 o                         
   2   4   9         39.78         47.18         3.62 o                         
   3   4   9         14.72         14.09         1.21 o                         
   4   4   9         18.99         19.24         1.61 o                         
   5   4   9         64.22         66.73         3.47 o                         
   6   4   9        260.49        244.74        11.09 o                         
   7   4   9         64.84         58.43         6.27 o                         
  -7   5   9        194.77        163.47        16.88 o                         
  -6   5   9         13.57          7.84         3.02 o                         
  -5   5   9        150.45        144.12         5.07 o                         
  -4   5   9         18.58         16.44         2.22 o                         
  -3   5   9          0.62          1.18         1.00 o                         
  -2   5   9         77.65         83.33         5.20 o                         
  -1   5   9         15.72         24.40         3.44 o                         
   0   5   9        720.87        726.75         7.41 o                         
   1   5   9          0.26          1.22         1.00 o                         
   2   5   9        356.86        344.26         5.49 o                         
   3   5   9       2439.65       2405.40        11.16 o                         
   4   5   9         16.77         15.25         2.41 o                         
   5   5   9         45.75         43.60         2.71 o                         
   6   5   9        158.19        159.90         7.34 o                         
   7   5   9        172.36        154.86         7.93 o                         
  -7   6   9        169.62        179.67         8.34 o                         
  -6   6   9         43.79         46.73         5.72 o                         
  -5   6   9          0.07         -1.85         2.44 o                         
  -4   6   9        202.29        214.62         5.96 o                         
  -3   6   9         19.38         17.80         2.62 o                         
  -2   6   9        623.83        597.62        12.92 o                         
  -1   6   9          0.22         -0.05         2.82 o                         
   0   6   9         21.09         19.90         2.44 o                         
   1   6   9        319.91        290.92         5.46 o                         
   2   6   9        931.03        913.27        15.16 o                         
   3   6   9          2.50          2.20         1.54 o                         
   4   6   9        161.45        163.62         6.85 o                         
   5   6   9          0.17          2.39         1.94 o                         
   6   6   9          5.12         13.42         4.16 o                         
  -6   7   9         20.09         19.19         4.85 o                         
  -5   7   9          9.48         10.80         3.11 o                         
  -4   7   9        478.32        462.87         8.90 o                         
  -3   7   9        145.35        151.68         5.57 o                         
  -2   7   9        810.13        804.39        17.87 o                         
  -1   7   9         69.80         73.28         4.50 o                         
   0   7   9        204.35        197.15         6.83 o                         
   1   7   9          2.02          8.15         3.10 o                         
   2   7   9          1.72         -0.96         2.45 o                         
   3   7   9         72.74         62.92         3.66 o                         
   4   7   9         28.82         27.67         2.95 o                         
   5   7   9          1.65         -0.26         6.22 o                         
   6   7   9          5.19         10.54         6.04 o                         
  -5   8   9         32.07         27.04         3.87 o                         
  -4   8   9         22.19         21.82         4.98 o                         
  -3   8   9          1.82          1.29         2.69 o                         
  -2   8   9        130.54        136.82         5.97 o                         
  -1   8   9          6.54          7.54         3.20 o                         
   0   8   9         66.59         63.15         6.23 o                         
   1   8   9         50.71         56.85         4.61 o                         
   2   8   9          8.25         11.75         5.63 o                         
   3   8   9         36.52         41.35         5.76 o                         
   4   8   9         11.33          5.90         6.93 o                         
   5   8   9         63.51         66.60         7.70 o                         
  -4   9   9         60.48         50.28        10.51 o                         
  -3   9   9         19.88         21.12         7.97 o                         
  -2   9   9         94.54         97.57         5.78 o                         
  -1   9   9          1.51          5.65         4.18 o                         
   0   9   9        187.81        200.59        10.68 o                         
   1   9   9         86.54         93.28        14.81 o                         
   2   9   9        162.95        162.96        12.89 o                         
   3   9   9         13.70         10.21         5.21 o                         
  -9   0  10         21.35         38.45        10.11 o                         
  -8   0  10        354.87        350.82        17.34 o                         
  -7   0  10        137.47        157.60        10.30 o                         
  -6   0  10       1157.41       1118.68        22.01 o                         
  -5   0  10         44.60         52.03         2.33 o                         
  -4   0  10         68.28         74.42         3.68 o                         
  -3   0  10       4525.42       5201.91        26.56 o                         
  -2   0  10          2.05          1.88         0.99 o                         
  -1   0  10          3.46         -0.20         0.79 o                         
   0   0  10        357.92        388.34         3.04 o                         
   1   0  10         43.26         33.26         1.28 o                         
   2   0  10        707.58        695.67         6.82 o                         
   3   0  10       1449.12       1380.19        14.12 o                         
   4   0  10          6.27          7.21         2.92 o                         
   5   0  10        234.15        208.98         8.07 o                         
   6   0  10       1108.54       1060.22        17.75 o                         
   7   0  10        536.08        467.10        11.90 o                         
   8   0  10         14.99         15.92         4.53 o                         
  -8   1  10        370.65        391.91        25.28 o                         
  -7   1  10         37.34         35.68         5.24 o                         
  -6   1  10         53.65         46.85         4.31 o                         
  -5   1  10        560.71        524.74        10.37 o                         
  -4   1  10         24.50         19.68         2.20 o                         
  -3   1  10        542.35        472.10         4.70 o                         
  -2   1  10       1945.88       1999.24        12.19 o                         
  -1   1  10        129.56        117.63         1.86 o                         
   0   1  10        444.60        411.99         2.72 o                         
   1   1  10       2784.54       2986.54        18.95 o                         
   2   1  10        537.30        542.43         6.78 o                         
   3   1  10          2.43          2.54         0.92 o                         
   4   1  10         11.87         13.54         1.13 o                         
   5   1  10         40.35         43.40         2.56 o                         
   6   1  10          5.94          7.02         2.13 o                         
   7   1  10        271.72        267.62         6.08 o                         
   8   1  10          1.87          2.28         3.87 o                         
  -8   2  10         23.52         29.08        12.59 o                         
  -7   2  10         31.28         30.35         4.27 o                         
  -6   2  10        580.53        533.31        28.70 o                         
  -5   2  10        374.84        334.27         6.44 o                         
  -4   2  10         95.67        102.37         3.12 o                         
  -3   2  10          0.50          0.79         0.93 o                         
  -2   2  10        101.94        105.53         2.12 o                         
  -1   2  10        126.60        103.94         1.81 o                         
   0   2  10          1.63          1.35         0.52 o                         
   1   2  10        843.92        900.09         6.90 o                         
   2   2  10         74.01         75.85         3.68 o                         
   3   2  10         41.41         50.46         2.19 o                         
   4   2  10        656.60        691.40         7.45 o                         
   5   2  10        261.51        243.13         4.69 o                         
   6   2  10          0.89          2.58         2.58 o                         
   7   2  10          1.30          1.98         2.53 o                         
   8   2  10          3.95          0.97         3.92 o                         
  -8   3  10         45.03         49.01         8.69 o                         
  -7   3  10         33.59         25.08         4.09 o                         
  -6   3  10        745.79        705.14        10.46 o                         
  -5   3  10        305.31        272.01        10.22 o                         
  -4   3  10        101.16        102.66         3.77 o                         
  -3   3  10         32.12         25.44         1.94 o                         
  -2   3  10         14.90         15.14         1.38 o                         
  -1   3  10        701.63        755.85         5.26 o                         
   0   3  10         73.96         97.88         1.92 o                         
   1   3  10         46.66         47.03         1.73 o                         
   2   3  10        188.70        196.65         2.21 o                         
   3   3  10        215.95        193.99         7.54 o                         
   4   3  10       2827.84       2801.57        23.28 o                         
   5   3  10        119.39        105.96         3.58 o                         
   6   3  10          0.00          1.68         2.43 o                         
   7   3  10         18.17         19.79         4.01 o                         
   8   3  10          5.45         10.00         5.03 o                         
  -8   4  10         58.41         52.65        13.53 o                         
  -7   4  10         55.19         58.75         5.30 o                         
  -6   4  10         60.27         60.53         3.98 o                         
  -5   4  10        123.86        134.11         4.76 o                         
  -4   4  10          0.87         -0.91         2.13 o                         
  -3   4  10          1.33          2.59         2.33 o                         
  -2   4  10        321.06        277.03         4.25 o                         
  -1   4  10        187.40        187.16         3.51 o                         
   0   4  10       1577.75       1738.66        13.00 o                         
   1   4  10         25.03         19.37         1.26 o                         
   2   4  10         75.29         67.98         2.65 o                         
   3   4  10         30.59         32.26         1.63 o                         
   4   4  10        129.29        120.74         3.98 o                         
   5   4  10        311.08        330.99         5.82 o                         
   6   4  10         15.23         18.56         2.78 o                         
   7   4  10         12.62          8.23         4.37 o                         
  -7   5  10          5.61          8.46         4.73 o                         
  -6   5  10         90.09         87.08         4.63 o                         
  -5   5  10          1.30          0.66         3.20 o                         
  -4   5  10        412.77        394.47         9.21 o                         
  -3   5  10        733.62        737.67         6.02 o                         
  -2   5  10        357.51        375.63         6.39 o                         
  -1   5  10         44.14         49.41         4.25 o                         
   0   5  10        674.16        693.37         7.98 o                         
   1   5  10         82.51         87.53         3.25 o                         
   2   5  10        473.42        485.03         6.47 o                         
   3   5  10       1150.01       1151.29         9.01 o                         
   4   5  10        420.38        425.38         5.72 o                         
   5   5  10          7.27          5.19         3.24 o                         
   6   5  10          4.97          6.75         6.06 o                         
   7   5  10        269.27        302.30        10.55 o                         
  -7   6  10          7.47         14.13         4.03 o                         
  -6   6  10         41.25         29.17         7.28 o                         
  -5   6  10          0.03          4.79         2.79 o                         
  -4   6  10         43.52         40.46         3.32 o                         
  -3   6  10        949.77        947.74        12.15 o                         
  -2   6  10        304.18        304.12         7.33 o                         
  -1   6  10        419.37        428.40        21.27 o                         
   0   6  10        169.37        157.70         5.80 o                         
   1   6  10        837.23        873.15         8.19 o                         
   2   6  10        369.97        380.62         5.38 o                         
   3   6  10         42.07         40.24         2.23 o                         
   4   6  10          4.52          4.37         3.04 o                         
   5   6  10         32.29         26.31         4.20 o                         
   6   6  10         31.28         40.01         5.14 o                         
  -6   7  10         47.63         44.08         6.19 o                         
  -5   7  10         10.14          2.78         2.85 o                         
  -4   7  10        260.65        246.60         6.77 o                         
  -3   7  10        373.10        381.27         8.39 o                         
  -2   7  10         60.27         58.74         4.14 o                         
  -1   7  10        165.73        173.46         8.45 o                         
   0   7  10          9.21          6.84         3.10 o                         
   1   7  10         28.73         29.02         3.57 o                         
   2   7  10        427.88        428.01        12.92 o                         
   3   7  10          0.00         -3.10         3.11 o                         
   4   7  10         15.12         18.44         3.93 o                         
   5   7  10         45.91         49.20         4.95 o                         
  -5   8  10         23.69         30.13         4.10 o                         
  -4   8  10         37.84         47.95        14.75 o                         
  -3   8  10          0.00          0.27         2.95 o                         
  -2   8  10        451.64        485.40        15.51 o                         
  -1   8  10          9.29          4.01         3.27 o                         
   0   8  10         62.76         53.42         5.94 o                         
   1   8  10        231.06        234.21         7.81 o                         
   2   8  10        180.80        204.25        10.83 o                         
   3   8  10         27.33         24.74         6.57 o                         
   4   8  10         37.99         37.82         6.48 o                         
  -3   9  10        122.40        129.87         8.77 o                         
  -2   9  10         17.17         11.15         3.45 o                         
  -1   9  10          1.80          3.47         3.57 o                         
   0   9  10         95.25         99.33         6.05 o                         
   1   9  10          1.01          7.58         5.15 o                         
   2   9  10         10.15         11.79         7.29 o                         
   3   9  10         40.22         44.78         8.60 o                         
  -8   1  11         15.36          9.68         4.98 o                         
  -7   1  11         15.31         23.26         4.28 o                         
  -6   1  11        613.21        639.42        11.73 o                         
  -5   1  11         90.20         94.90         3.05 o                         
  -4   1  11          0.80          0.71         1.22 o                         
  -3   1  11        413.41        466.30         7.62 o                         
  -2   1  11        142.55        156.91         2.47 o                         
  -1   1  11         74.06         74.89         1.82 o                         
   0   1  11       4056.56       4160.14        14.93 o                         
   1   1  11       2614.40       2771.64        10.78 o                         
   2   1  11          0.00          0.38         0.49 o                         
   3   1  11          3.94          3.69         0.73 o                         
   4   1  11        201.28        198.38         2.96 o                         
   5   1  11        110.96        118.20         2.94 o                         
   6   1  11          7.60         12.68         2.01 o                         
   7   1  11         22.97         14.61         2.57 o                         
   8   1  11         18.26         32.78         4.53 o                         
  -8   2  11         92.56        109.47         7.69 o                         
  -7   2  11         41.88         42.94         4.65 o                         
  -6   2  11        269.24        250.21         8.12 o                         
  -5   2  11        134.34        151.08         9.42 o                         
  -4   2  11         35.56         40.06         2.45 o                         
  -3   2  11          0.84          3.29         1.13 o                         
  -2   2  11        688.98        757.66         5.80 o                         
  -1   2  11         81.19         93.09         2.19 o                         
   0   2  11       1018.87       1038.91        11.95 o                         
   1   2  11        558.44        552.64         4.28 o                         
   2   2  11         76.50         91.31         2.13 o                         
   3   2  11          0.09          3.95         1.14 o                         
   4   2  11         72.38         83.95         1.97 o                         
   5   2  11        292.94        288.82         6.65 o                         
   6   2  11          1.02          1.14         2.66 o                         
   7   2  11        113.04        101.38         4.32 o                         
   8   2  11         28.28         40.72         5.02 o                         
  -8   3  11          4.83          6.24         4.31 o                         
  -7   3  11         88.05         90.85        11.98 o                         
  -6   3  11        243.70        216.03         7.20 o                         
  -5   3  11        213.56        239.71         5.78 o                         
  -4   3  11          1.05          0.09         1.38 o                         
  -3   3  11          6.98          9.45         1.65 o                         
  -2   3  11         33.56         31.85         1.92 o                         
  -1   3  11       1137.58       1072.26         7.91 o                         
   0   3  11        203.94        197.10         2.69 o                         
   1   3  11        326.79        305.91         3.62 o                         
   2   3  11         63.57         64.23         2.20 o                         
   3   3  11        420.55        401.20         3.73 o                         
   4   3  11       1701.71       1618.37        10.71 o                         
   5   3  11         90.73         84.67         3.46 o                         
   6   3  11         16.64         20.09         2.70 o                         
   7   3  11        315.53        313.76         9.24 o                         
   8   3  11         19.06         18.82         5.02 o                         
  -8   4  11        126.15        137.03        17.05 o                         
  -7   4  11         12.44         14.18         6.69 o                         
  -6   4  11        272.19        288.42        12.92 o                         
  -5   4  11       1241.24       1249.52        13.24 o                         
  -4   4  11          6.72         14.82         2.50 o                         
  -3   4  11          3.41          1.93         1.80 o                         
  -2   4  11        301.37        293.11         4.90 o                         
  -1   4  11        112.45        126.62         2.86 o                         
   0   4  11         49.81         45.06         1.68 o                         
   1   4  11        286.66        273.74         3.10 o                         
   2   4  11         42.30         38.17         1.55 o                         
   3   4  11        384.91        378.84         6.87 o                         
   4   4  11        120.60        119.98         3.24 o                         
   5   4  11        309.28        298.63         5.68 o                         
   6   4  11         49.87         52.40         4.38 o                         
   7   4  11          7.39          8.47         4.38 o                         
  -7   5  11         29.71         34.69         6.31 o                         
  -6   5  11         12.85         19.00         3.15 o                         
  -5   5  11        242.12        253.79         6.65 o                         
  -4   5  11        428.40        428.14         8.47 o                         
  -3   5  11        492.71        478.02         6.59 o                         
  -2   5  11        809.66        792.10        14.54 o                         
  -1   5  11        407.79        380.98         6.52 o                         
   0   5  11        339.70        343.47         6.27 o                         
   1   5  11          2.24          1.86         1.22 o                         
   2   5  11          9.53         10.19         1.19 o                         
   3   5  11         18.28         19.79         1.74 o                         
   4   5  11         52.00         51.04         2.43 o                         
   5   5  11        152.64        135.48         5.79 o                         
   6   5  11         38.82         35.54         5.48 o                         
   7   5  11          5.06         14.45         4.73 o                         
  -7   6  11         15.04         20.12         4.65 o                         
  -6   6  11         21.44         24.95        17.85 o                         
  -5   6  11          7.10          5.74         2.77 o                         
  -4   6  11        582.82        555.63        10.40 o                         
  -3   6  11        409.46        409.47         9.28 o                         
  -2   6  11        354.35        329.22         7.67 o                         
  -1   6  11        326.48        341.34         8.09 o                         
   0   6  11         55.57         65.13         4.25 o                         
   1   6  11       2314.23       2348.72        13.49 o                         
   2   6  11        995.30       1013.03        14.01 o                         
   3   6  11          1.87          2.44         1.60 o                         
   4   6  11         55.32         63.18         4.01 o                         
   5   6  11          1.35         11.62         3.80 o                         
   6   6  11          1.13         -2.15         4.41 o                         
  -6   7  11        126.56        132.81         8.11 o                         
  -5   7  11          7.56         11.40         4.80 o                         
  -4   7  11         46.46         46.02         3.73 o                         
  -3   7  11         57.25         59.61         4.10 o                         
  -2   7  11         30.53         33.16         3.72 o                         
  -1   7  11          2.52          2.22         4.60 o                         
   0   7  11         37.62         30.28         3.56 o                         
   1   7  11         11.08         14.03         3.07 o                         
   2   7  11        165.88        159.82         9.49 o                         
   3   7  11          0.16          4.26         3.26 o                         
   4   7  11          0.29          2.49         3.42 o                         
   5   7  11         54.42         56.95         5.35 o                         
  -5   8  11         31.16         37.44         7.85 o                         
  -4   8  11        165.16        167.64         9.06 o                         
  -3   8  11          0.00          1.44         3.08 o                         
  -2   8  11        204.31        192.22         6.95 o                         
  -1   8  11        294.08        283.59         8.58 o                         
   0   8  11        217.10        189.22         7.28 o                         
   1   8  11         15.67         21.50         5.89 o                         
   2   8  11          3.80         13.31         7.54 o                         
   3   8  11          6.28         14.83         6.25 o                         
   4   8  11          0.06         -3.73         6.66 o                         
  -3   9  11         14.70         11.61         7.89 o                         
  -2   9  11          0.02         -0.05         3.26 o                         
  -1   9  11         49.14         42.47         6.90 o                         
   0   9  11        106.77        121.40         8.35 o                         
   1   9  11         37.87         44.05         7.27 o                         
   2   9  11          4.89         -0.50         6.01 o                         
   3   9  11          7.99          5.16         6.64 o                         
  -8   0  12         37.75         30.34         8.57 o                         
  -7   0  12          2.87         13.87         5.55 o                         
  -6   0  12        602.35        586.22        16.40 o                         
  -5   0  12          3.82          3.20         3.54 o                         
  -4   0  12        692.59        605.98        28.36 o                         
  -3   0  12         33.20         30.80         2.02 o                         
  -2   0  12        481.50        525.87         5.04 o                         
  -1   0  12         14.60         12.47         1.32 o                         
   0   0  12        343.37        316.05         2.72 o                         
   1   0  12        761.67        800.62         4.88 o                         
   2   0  12       1070.06       1123.83        15.42 o                         
   3   0  12        624.85        657.99         7.06 o                         
   4   0  12         70.51         79.72         3.46 o                         
   5   0  12        188.92        204.06         5.58 o                         
   6   0  12       1198.74       1079.58        19.42 o                         
   7   0  12        246.12        232.73        10.80 o                         
   8   0  12         72.84         81.66        11.50 o                         
  -8   1  12        218.21        254.50        22.88 o                         
  -7   1  12          1.90         -2.30         3.80 o                         
  -6   1  12        126.28        144.57         6.14 o                         
  -5   1  12        622.73        551.31        11.55 o                         
  -4   1  12        252.39        271.24         4.37 o                         
  -3   1  12         11.07         13.10         1.68 o                         
  -2   1  12       1065.97       1105.86         6.34 o                         
  -1   1  12         84.73         84.70         1.74 o                         
   0   1  12        973.03       1098.10         6.69 o                         
   1   1  12        275.26        295.93         3.02 o                         
   2   1  12         37.93         35.38         1.59 o                         
   3   1  12         53.51         55.26         1.27 o                         
   4   1  12        498.75        495.24         3.88 o                         
   5   1  12        516.65        546.32         6.09 o                         
   6   1  12         92.08         83.22         3.13 o                         
   7   1  12        104.99        101.29         5.52 o                         
   8   1  12         21.84         11.39         5.48 o                         
  -8   2  12         88.12        108.58         7.71 o                         
  -7   2  12        137.34        132.14         6.76 o                         
  -6   2  12        657.87        602.56        13.77 o                         
  -5   2  12          0.03         -0.99         2.07 o                         
  -4   2  12         15.86         14.10         1.74 o                         
  -3   2  12        135.23        125.72         2.65 o                         
  -2   2  12       2345.58       2402.62         8.82 o                         
  -1   2  12          1.67          1.34         0.74 o                         
   0   2  12        201.65        223.92         2.39 o                         
   1   2  12         27.23         40.69         1.52 o                         
   2   2  12        611.43        590.43         5.10 o                         
   3   2  12         85.68         85.70         2.19 o                         
   4   2  12         98.87         98.88         3.82 o                         
   5   2  12        436.85        458.36         5.25 o                         
   6   2  12          9.77          9.10         2.56 o                         
   7   2  12        226.07        229.40         6.04 o                         
   8   2  12          2.00         11.47         4.32 o                         
  -8   3  12         15.36         17.39         4.68 o                         
  -7   3  12         63.29         49.33         4.79 o                         
  -6   3  12        492.75        431.51        13.70 o                         
  -5   3  12          5.90          5.26         2.34 o                         
  -4   3  12         38.67         35.37         2.06 o                         
  -3   3  12         83.32         82.91         3.42 o                         
  -2   3  12          5.01          6.53         1.14 o                         
  -1   3  12        273.17        293.19         4.36 o                         
   0   3  12        309.47        315.04         3.49 o                         
   1   3  12          4.02          7.75         1.17 o                         
   2   3  12         64.11         59.98         2.42 o                         
   3   3  12       1538.21       1506.79         6.97 o                         
   4   3  12        445.64        454.69         5.70 o                         
   5   3  12          0.03          1.07         1.95 o                         
   6   3  12          3.12          1.34         2.56 o                         
   7   3  12          3.36          3.37         4.20 o                         
  -8   4  12         55.21         77.54        15.19 o                         
  -7   4  12         63.63         62.92         5.49 o                         
  -6   4  12        127.75        134.99         5.24 o                         
  -5   4  12       1777.78       1736.14        17.45 o                         
  -4   4  12         26.48         26.72         2.93 o                         
  -3   4  12        436.52        438.53         6.03 o                         
  -2   4  12        279.07        303.37         6.05 o                         
  -1   4  12        271.17        265.01         3.73 o                         
   0   4  12         15.50         19.57         1.31 o                         
   1   4  12          9.72         13.11         1.08 o                         
   2   4  12          1.15          0.97         0.70 o                         
   3   4  12        244.29        229.25         5.78 o                         
   4   4  12        256.14        264.58         4.41 o                         
   5   4  12         10.94         12.25         2.66 o                         
   6   4  12          1.03          4.60         3.32 o                         
   7   4  12          0.10         -0.58         4.30 o                         
  -7   5  12          0.61          6.44         3.71 o                         
  -6   5  12         10.03          8.95         3.02 o                         
  -5   5  12        602.01        571.69         9.74 o                         
  -4   5  12          3.48          1.09         1.93 o                         
  -3   5  12       2203.05       2148.82        17.68 o                         
  -2   5  12         46.91         37.64         4.84 o                         
  -1   5  12        199.26        208.16         4.90 o                         
   0   5  12        433.40        424.85         5.54 o                         
   1   5  12        181.26        184.28         2.93 o                         
   2   5  12         75.15         69.33         4.47 o                         
   3   5  12          3.39          3.01         1.25 o                         
   4   5  12         85.07         86.41         3.99 o                         
   5   5  12         62.54         64.26         6.14 o                         
   6   5  12          5.01         13.13         3.90 o                         
   7   5  12          3.85         13.66         4.73 o                         
  -6   6  12          0.23          4.05         3.73 o                         
  -5   6  12          5.57          7.30         2.93 o                         
  -4   6  12        251.75        232.45         6.69 o                         
  -3   6  12          0.34         -2.31         2.83 o                         
  -2   6  12          0.09         -0.03         2.62 o                         
  -1   6  12          2.45         -1.99         3.08 o                         
   0   6  12          0.83          1.76         2.76 o                         
   1   6  12       3666.58       3635.35        21.95 o                         
   2   6  12        362.38        339.65         5.08 o                         
   3   6  12         54.54         44.78         3.70 o                         
   4   6  12         77.81         82.54         4.41 o                         
   5   6  12          0.00          1.06         3.47 o                         
   6   6  12         90.29         81.77         5.29 o                         
  -6   7  12         12.64         12.83         4.99 o                         
  -5   7  12         17.47         18.51         5.99 o                         
  -4   7  12          3.56          6.07         2.64 o                         
  -3   7  12         63.98         59.82         4.11 o                         
  -2   7  12         95.83         94.43         6.12 o                         
  -1   7  12        132.28        130.82         5.84 o                         
   0   7  12          1.72          2.17         3.23 o                         
   1   7  12        449.03        447.01        10.20 o                         
   2   7  12        428.81        420.07        14.20 o                         
   3   7  12         86.24         82.35         5.87 o                         
   4   7  12          0.01          2.82         3.58 o                         
   5   7  12          1.14         -1.66         4.01 o                         
  -5   8  12          0.56          5.47         3.33 o                         
  -4   8  12         44.80         40.76         5.32 o                         
  -3   8  12          0.18          1.49         2.97 o                         
  -2   8  12        453.96        445.89        13.64 o                         
  -1   8  12        101.70         90.76         5.36 o                         
   0   8  12         15.07         10.17         3.56 o                         
   1   8  12          9.46         -1.57         5.00 o                         
   2   8  12          2.33          4.88         5.73 o                         
   3   8  12          3.66          7.47         9.14 o                         
   4   8  12          5.53          6.26         5.74 o                         
  -3   9  12         43.96         50.99         6.55 o                         
  -2   9  12         29.01         25.41         4.04 o                         
  -1   9  12          0.52          0.93         4.22 o                         
   0   9  12         34.60         25.03         5.51 o                         
   1   9  12          6.67         -2.01         5.84 o                         
   2   9  12         26.16         32.05         7.26 o                         
  -8   1  13        189.88        210.64        10.11 o                         
  -7   1  13         57.06         49.47         5.57 o                         
  -6   1  13         79.13         72.45         4.27 o                         
  -5   1  13        164.15        120.98         7.32 o                         
  -4   1  13        246.23        235.44         4.13 o                         
  -3   1  13        370.37        413.86         5.11 o                         
  -2   1  13         28.98         35.18         1.07 o                         
  -1   1  13         63.60         52.35         1.56 o                         
   0   1  13       1246.22       1399.90         8.56 o                         
   1   1  13        293.78        284.93         6.48 o                         
   2   1  13         20.45         27.29         1.49 o                         
   3   1  13        216.14        202.99         2.68 o                         
   4   1  13         65.92         70.01         1.74 o                         
   5   1  13        457.55        427.88         4.98 o                         
   6   1  13        318.24        308.28         5.69 o                         
   7   1  13         50.10         55.47         4.65 o                         
   8   1  13         12.52          7.56         6.81 o                         
  -8   2  13        146.45        173.68        14.60 o                         
  -7   2  13         15.87         18.94         9.69 o                         
  -6   2  13          2.33          0.88         2.43 o                         
  -5   2  13        704.61        689.07         9.33 o                         
  -4   2  13          2.29          2.73         1.42 o                         
  -3   2  13          0.03         -0.38         1.21 o                         
  -2   2  13       1679.30       1689.07        17.93 o                         
  -1   2  13         13.67         10.13         0.98 o                         
   0   2  13          0.81          1.04         0.65 o                         
   1   2  13          0.68          0.68         1.01 o                         
   2   2  13        219.07        225.03         3.83 o                         
   3   2  13          1.00          2.86         1.17 o                         
   4   2  13          8.47          7.06         1.45 o                         
   5   2  13        114.86        112.13         4.70 o                         
   6   2  13         78.69         73.82         4.77 o                         
   7   2  13         53.57         45.92         4.24 o                         
  -8   3  13         11.43         17.18         5.05 o                         
  -7   3  13          5.22         13.37         3.90 o                         
  -6   3  13          0.32          0.90         3.32 o                         
  -5   3  13          1.71          3.72         2.19 o                         
  -4   3  13         17.42         11.76         2.73 o                         
  -3   3  13          3.22          1.79         1.34 o                         
  -2   3  13          0.07         -0.01         1.15 o                         
  -1   3  13        638.63        657.27         9.21 o                         
   0   3  13          7.91          7.32         0.93 o                         
   1   3  13         44.32         47.51         1.88 o                         
   2   3  13         11.60          6.98         1.27 o                         
   3   3  13       1333.14       1286.65         9.89 o                         
   4   3  13       1333.18       1242.24        15.28 o                         
   5   3  13        108.25        101.01         4.11 o                         
   6   3  13          2.49          4.06         2.70 o                         
   7   3  13         31.16         33.86         4.69 o                         
  -7   4  13         58.63         46.31         5.88 o                         
  -6   4  13        296.10        294.40         9.12 o                         
  -5   4  13        326.31        346.73        10.24 o                         
  -4   4  13          3.62          7.32         2.45 o                         
  -3   4  13        456.18        435.73         6.67 o                         
  -2   4  13        580.89        551.71         6.69 o                         
  -1   4  13        161.06        164.75         3.74 o                         
   0   4  13        676.30        671.97         7.55 o                         
   1   4  13        171.33        149.33         3.03 o                         
   2   4  13         51.48         52.89         2.10 o                         
   3   4  13         56.09         47.83         2.32 o                         
   4   4  13        171.97        175.07         8.11 o                         
   5   4  13        303.27        323.08         7.33 o                         
   6   4  13          6.97         10.20         3.07 o                         
   7   4  13         55.36         67.32         5.27 o                         
  -7   5  13         38.13         39.29         7.44 o                         
  -6   5  13          5.63          6.57         2.92 o                         
  -5   5  13        322.57        348.24        10.87 o                         
  -4   5  13        414.84        409.58         8.98 o                         
  -3   5  13        921.16        931.24        27.98 o                         
  -2   5  13        244.57        264.62        15.11 o                         
  -1   5  13          0.70          3.34         1.99 o                         
   0   5  13         34.08         34.46         2.57 o                         
   1   5  13       1294.29       1360.34        10.76 o                         
   2   5  13        178.14        156.91         3.10 o                         
   3   5  13         58.58         50.04         3.44 o                         
   4   5  13         70.82         67.29         3.75 o                         
   5   5  13        123.72        136.37         5.15 o                         
   6   5  13         88.07         99.71         5.18 o                         
  -6   6  13         34.69         37.87         8.23 o                         
  -5   6  13         19.23         16.49         4.61 o                         
  -4   6  13        145.22        145.57         5.54 o                         
  -3   6  13          1.90         -0.07         2.63 o                         
  -2   6  13         27.95         24.03         3.27 o                         
  -1   6  13        320.99        327.02         8.04 o                         
   0   6  13        205.42        222.12        11.65 o                         
   1   6  13        292.32        316.91         5.69 o                         
   2   6  13          0.03         -1.29         2.16 o                         
   3   6  13         27.19         21.50         2.97 o                         
   4   6  13         57.29         52.75         3.89 o                         
   5   6  13         20.57         31.99         3.73 o                         
   6   6  13         16.12         19.71         4.08 o                         
  -5   7  13        123.02        129.78         9.52 o                         
  -4   7  13          7.10          6.59         2.72 o                         
  -3   7  13         11.07         11.53         3.49 o                         
  -2   7  13        160.82        166.15         6.29 o                         
  -1   7  13         16.04          9.79         3.12 o                         
   0   7  13          1.72          2.44         3.97 o                         
   1   7  13        215.64        224.13        10.33 o                         
   2   7  13         57.86         56.07        11.34 o                         
   3   7  13         41.63         48.56         5.87 o                         
   4   7  13          5.83         10.18         4.36 o                         
   5   7  13          0.58          1.13         3.87 o                         
  -4   8  13          0.20         -3.13         4.54 o                         
  -3   8  13         31.29         34.45         4.75 o                         
  -2   8  13         67.36         65.88         4.87 o                         
  -1   8  13          2.49         11.01         3.56 o                         
   0   8  13          2.69          4.77         4.91 o                         
   1   8  13        251.50        243.30        11.35 o                         
   2   8  13        345.28        334.03        16.71 o                         
   3   8  13          2.97          0.78         6.12 o                         
   4   8  13         86.51         87.99         9.77 o                         
  -2   9  13         66.26         56.28         5.00 o                         
  -1   9  13         10.59          8.43         4.78 o                         
   0   9  13          2.86          7.06         4.99 o                         
   1   9  13          5.54          3.51         6.62 o                         
   2   9  13          0.68          4.36         6.68 o                         
  -8   0  14          1.54          7.43         6.73 o                         
  -7   0  14         25.45          6.56         5.38 o                         
  -6   0  14          1.45         -1.79         4.43 o                         
  -5   0  14        155.56        113.30         5.67 o                         
  -4   0  14         87.91        105.55         4.36 o                         
  -3   0  14        138.72        126.93         3.56 o                         
  -2   0  14        174.84        206.00         5.27 o                         
  -1   0  14        165.28        153.24         2.69 o                         
   0   0  14        928.37        938.56         7.69 o                         
   1   0  14        248.62        251.62         3.27 o                         
   2   0  14        129.55        134.30         3.25 o                         
   3   0  14         24.58         19.44         1.82 o                         
   4   0  14         17.62         15.96         1.59 o                         
   5   0  14        466.46        477.08         8.21 o                         
   6   0  14         57.05         54.01         4.03 o                         
   7   0  14          0.50         -7.33         7.33 o                         
  -8   1  14        160.22        168.74        24.61 o                         
  -7   1  14          3.98          4.67        10.19 o                         
  -6   1  14        410.12        383.56        13.15 o                         
  -5   1  14         23.28         31.69         2.73 o                         
  -4   1  14         13.32          7.21         1.66 o                         
  -3   1  14         29.84         29.17         1.52 o                         
  -2   1  14        434.82        444.52         5.16 o                         
  -1   1  14        237.52        231.37         2.50 o                         
   0   1  14        408.36        417.18         4.78 o                         
   1   1  14       2447.93       2323.70        22.37 o                         
   2   1  14         71.84         77.97         2.16 o                         
   3   1  14         13.40         11.25         0.82 o                         
   4   1  14       1901.23       1845.37        21.82 o                         
   5   1  14         15.66         17.78         2.37 o                         
   6   1  14         67.41         70.12         3.09 o                         
   7   1  14         34.61         35.46         3.53 o                         
  -8   2  14         11.46         12.65         5.33 o                         
  -7   2  14        156.66        189.80        11.13 o                         
  -6   2  14          0.77         -2.49         2.49 o                         
  -5   2  14         34.37         24.99         2.75 o                         
  -4   2  14        110.07        106.18         3.05 o                         
  -3   2  14        615.99        680.08        10.37 o                         
  -2   2  14         68.62         52.88         1.82 o                         
  -1   2  14         10.27         11.07         1.03 o                         
   0   2  14        313.25        307.46         3.49 o                         
   1   2  14          0.13          1.57         1.32 o                         
   2   2  14         74.86         64.06         2.14 o                         
   3   2  14          6.59          4.69         1.44 o                         
   4   2  14         60.24         61.49         2.44 o                         
   5   2  14         12.52         12.68         1.95 o                         
   6   2  14         33.69         35.34         5.10 o                         
   7   2  14        328.94        296.42         9.36 o                         
  -8   3  14          1.34         -0.46         6.47 o                         
  -7   3  14         48.95         37.24         3.98 o                         
  -6   3  14          6.60          6.39         2.74 o                         
  -5   3  14        633.77        613.50        10.37 o                         
  -4   3  14        215.56        186.03         5.15 o                         
  -3   3  14         16.13         18.76         2.10 o                         
  -2   3  14       1762.77       1792.57        10.23 o                         
  -1   3  14        303.94        251.00         3.04 o                         
   0   3  14        174.69        159.61         5.41 o                         
   1   3  14         18.01         17.77         1.55 o                         
   2   3  14        171.71        157.97         3.03 o                         
   3   3  14       1618.19       1576.81        18.28 o                         
   4   3  14        167.10        157.58         3.89 o                         
   5   3  14         47.49         55.55         3.86 o                         
   6   3  14         13.98         17.29         3.40 o                         
   7   3  14          8.97          4.13         3.69 o                         
  -7   4  14          6.52          0.72         3.35 o                         
  -6   4  14        498.01        474.47         9.33 o                         
  -5   4  14          8.45          9.40         2.76 o                         
  -4   4  14          0.07          3.83         4.35 o                         
  -3   4  14        631.21        564.87        10.51 o                         
  -2   4  14       1267.42       1206.38        10.99 o                         
  -1   4  14        152.43        154.92         4.23 o                         
   0   4  14          3.37          3.54         1.23 o                         
   1   4  14          0.01          0.93         0.82 o                         
   2   4  14          0.32          1.09         1.83 o                         
   3   4  14        251.99        259.99         6.77 o                         
   4   4  14         80.47         81.59         4.65 o                         
   5   4  14         45.68         41.66         3.85 o                         
   6   4  14          0.00          0.87         3.33 o                         
   7   4  14         12.98         12.10         5.06 o                         
  -7   5  14          5.06          7.67         4.32 o                         
  -6   5  14         88.41         72.41         5.20 o                         
  -5   5  14        150.15        171.93         6.53 o                         
  -4   5  14         12.39         12.67         2.28 o                         
  -3   5  14        423.63        456.96         8.63 o                         
  -2   5  14         85.85         82.27         6.73 o                         
  -1   5  14        518.43        510.79         7.44 o                         
   0   5  14         19.25         14.27         2.67 o                         
   1   5  14        265.11        238.39         4.89 o                         
   2   5  14        349.94        350.99         6.52 o                         
   3   5  14        501.53        478.55         8.11 o                         
   4   5  14         26.84         22.02         2.97 o                         
   5   5  14         16.19         19.87         3.60 o                         
   6   5  14         11.40         24.43         3.70 o                         
  -6   6  14          2.18          7.36         3.43 o                         
  -5   6  14        524.97        536.71        13.65 o                         
  -4   6  14         52.79         61.19         3.65 o                         
  -3   6  14         40.07         48.36         5.56 o                         
  -2   6  14         18.90         26.09         4.08 o                         
  -1   6  14         39.34         43.32         3.74 o                         
   0   6  14        732.75        627.16        12.76 o                         
   1   6  14        557.08        529.79        14.03 o                         
   2   6  14         48.71         52.63         4.41 o                         
   3   6  14         39.32         38.62         3.51 o                         
   4   6  14         25.47         27.77         5.11 o                         
   5   6  14        305.82        330.37         9.75 o                         
   6   6  14         78.83         83.14         5.63 o                         
  -5   7  14         14.61         18.15         3.75 o                         
  -4   7  14        424.26        406.43         9.10 o                         
  -3   7  14         53.90         51.41         4.08 o                         
  -2   7  14          1.20          2.76         2.94 o                         
  -1   7  14          3.91          2.21         2.95 o                         
   0   7  14       1010.50        999.09        17.54 o                         
   1   7  14          4.75          8.60         4.74 o                         
   2   7  14        157.90        135.05         9.29 o                         
   3   7  14          0.16          1.96         4.10 o                         
   4   7  14        156.00        164.58         8.10 o                         
   5   7  14         47.18         41.60         6.62 o                         
  -4   8  14         67.91         56.19         5.09 o                         
  -3   8  14         19.24         14.46         3.49 o                         
  -2   8  14         61.24         58.27         5.11 o                         
  -1   8  14         44.08         36.64         5.52 o                         
   0   8  14         49.38         52.25         6.42 o                         
   1   8  14          3.87         14.21         5.21 o                         
   2   8  14        788.95        728.90        21.42 o                         
   3   8  14        177.71        169.35        11.17 o                         
  -2   9  14         10.88          8.30         4.30 o                         
  -1   9  14         48.04         41.31         5.70 o                         
   0   9  14         23.28         19.61         8.47 o                         
   1   9  14         18.60         21.24         6.38 o                         
  -8   1  15        114.02        126.09        11.33 o                         
  -7   1  15        127.90        133.68         9.29 o                         
  -6   1  15        261.88        211.80         6.48 o                         
  -5   1  15        156.85        121.84         6.19 o                         
  -4   1  15          0.03          1.68         1.49 o                         
  -3   1  15         66.39         71.19         2.15 o                         
  -2   1  15         65.73         65.23         1.86 o                         
  -1   1  15        290.24        273.27         3.73 o                         
   0   1  15        336.50        336.90         4.97 o                         
   1   1  15       2275.08       2353.08        10.70 o                         
   2   1  15          0.05          1.47         1.20 o                         
   3   1  15          0.12          0.75         0.99 o                         
   4   1  15       2577.14       2486.12        40.90 o                         
   5   1  15         97.41        105.91         4.30 o                         
   6   1  15         19.80         21.02         2.70 o                         
   7   1  15          5.73         14.92         3.85 o                         
  -8   2  15          0.44         -0.40         4.84 o                         
  -7   2  15          3.74          4.31         3.80 o                         
  -6   2  15        108.07        110.73         4.82 o                         
  -5   2  15         34.17         30.73         2.82 o                         
  -4   2  15          5.37          3.10         1.59 o                         
  -3   2  15         23.76         19.29         1.57 o                         
  -2   2  15        727.94        667.70         5.19 o                         
  -1   2  15         21.96         17.27         1.22 o                         
   0   2  15         11.64         13.49         1.13 o                         
   1   2  15        159.60        157.23         3.57 o                         
   2   2  15          0.06          2.52         1.28 o                         
   3   2  15        151.09        144.15         3.52 o                         
   4   2  15         88.62         77.42         4.00 o                         
   5   2  15         41.18         42.27         3.72 o                         
   6   2  15         77.99         86.08         4.92 o                         
   7   2  15        189.64        188.24         7.60 o                         
  -8   3  15        410.16        483.24        13.88 o                         
  -7   3  15         28.06         35.90         4.57 o                         
  -6   3  15        232.04        251.81         6.85 o                         
  -5   3  15          5.59          2.17         2.20 o                         
  -4   3  15         39.30         48.17         3.19 o                         
  -3   3  15        830.68        807.66        17.41 o                         
  -2   3  15        505.80        425.99         6.33 o                         
  -1   3  15        363.30        363.69         5.48 o                         
   0   3  15         73.06         66.39         5.06 o                         
   1   3  15        112.90        111.44         3.03 o                         
   2   3  15         16.74         17.88         1.62 o                         
   3   3  15        139.16        142.02         3.28 o                         
   4   3  15        126.91        125.76         3.01 o                         
   5   3  15         79.02         74.39         4.01 o                         
   6   3  15         35.74         43.58         3.86 o                         
   7   3  15        106.66        122.01         6.68 o                         
  -7   4  15        103.17        102.01         5.73 o                         
  -6   4  15          0.51          1.87         2.63 o                         
  -5   4  15        134.51        155.65         6.78 o                         
  -4   4  15        142.61        136.86         4.76 o                         
  -3   4  15        199.70        196.24         7.15 o                         
  -2   4  15       1020.04        963.15        11.94 o                         
  -1   4  15         89.28         87.18         4.79 o                         
   0   4  15         42.82         52.58         3.54 o                         
   1   4  15          3.08          5.81         1.66 o                         
   2   4  15          7.46         12.18         2.34 o                         
   3   4  15         12.57          8.88         2.57 o                         
   4   4  15        287.09        281.81         6.57 o                         
   5   4  15        173.53        172.63         5.77 o                         
   6   4  15         10.74         17.31         5.60 o                         
  -7   5  15          2.65         24.26         9.66 o                         
  -6   5  15         78.59         64.66         4.54 o                         
  -5   5  15        138.87        123.35         5.38 o                         
  -4   5  15          1.24          4.68         2.24 o                         
  -3   5  15        130.73        119.27         5.49 o                         
  -2   5  15          0.17         -2.17         2.78 o                         
  -1   5  15        201.94        198.67         7.57 o                         
   0   5  15         18.69         18.69         2.81 o                         
   1   5  15        280.52        248.10         8.57 o                         
   2   5  15        126.01        113.88         4.20 o                         
   3   5  15         18.81         20.80         2.98 o                         
   4   5  15         13.92         13.49         4.58 o                         
   5   5  15          0.36          1.13         3.44 o                         
   6   5  15         35.51         42.62         4.82 o                         
  -6   6  15         98.87        105.50         7.41 o                         
  -5   6  15        119.88        116.67         7.37 o                         
  -4   6  15        638.61        642.02         9.47 o                         
  -3   6  15         78.05         81.28         7.30 o                         
  -2   6  15         91.98         91.98         5.87 o                         
  -1   6  15        124.71        120.29         8.19 o                         
   0   6  15         42.30         30.64         3.53 o                         
   1   6  15         11.12          4.72         4.34 o                         
   2   6  15         58.42         50.20         3.72 o                         
   3   6  15        103.26        124.44         6.72 o                         
   4   6  15          7.93          2.42         3.27 o                         
   5   6  15        136.84        128.49         6.83 o                         
  -5   7  15          6.99          2.96         3.41 o                         
  -4   7  15        204.92        204.76         6.90 o                         
  -3   7  15         81.40         84.31         4.88 o                         
  -2   7  15          0.21         -2.90         3.12 o                         
  -1   7  15          0.23          0.13         3.01 o                         
   0   7  15          3.68         10.56         6.55 o                         
   1   7  15        131.04        119.88         7.95 o                         
   2   7  15        251.27        229.53        10.91 o                         
   3   7  15          4.34          5.37         3.87 o                         
   4   7  15          0.00         -1.25         4.53 o                         
  -4   8  15         10.96         13.21         3.47 o                         
  -3   8  15          0.25          2.77         3.23 o                         
  -2   8  15         44.47         41.10         5.24 o                         
  -1   8  15          5.27          1.76         4.27 o                         
   0   8  15          6.69         18.55         5.62 o                         
   1   8  15        249.23        217.62        11.01 o                         
   2   8  15        790.14        732.27        19.57 o                         
   3   8  15         96.53        117.89        10.08 o                         
  -1   9  15          1.89          3.25         4.77 o                         
   0   9  15          1.83          7.88         5.32 o                         
  -8   0  16        131.47        169.76        13.20 o                         
  -7   0  16          0.01          1.75         5.60 o                         
  -6   0  16        250.69        253.38        11.69 o                         
  -5   0  16        268.11        249.06         8.06 o                         
  -4   0  16          3.00          6.58         2.14 o                         
  -3   0  16          1.27         -0.43         1.49 o                         
  -2   0  16        540.67        481.63        15.42 o                         
  -1   0  16        190.53        159.41         3.39 o                         
   0   0  16        988.50       1023.86        10.48 o                         
   1   0  16         11.80         24.05         1.31 o                         
   2   0  16        390.68        362.96         4.25 o                         
   3   0  16        224.10        210.15         3.49 o                         
   4   0  16        246.59        242.15         8.01 o                         
   5   0  16       1311.59       1404.63        24.21 o                         
   6   0  16          1.77          1.77         4.18 o                         
   7   0  16         77.92        101.17         6.53 o                         
  -8   1  16        311.25        361.98        12.81 o                         
  -7   1  16          4.85         -1.11         4.08 o                         
  -6   1  16        390.18        345.95         8.08 o                         
  -5   1  16        208.09        153.40         4.42 o                         
  -4   1  16        110.82        109.97         3.53 o                         
  -3   1  16        208.41        213.35         3.91 o                         
  -2   1  16        135.84        136.89         2.67 o                         
  -1   1  16         79.77         66.76         1.58 o                         
   0   1  16         25.11         26.45         1.06 o                         
   1   1  16        913.59        957.28         5.75 o                         
   2   1  16        149.83        155.82         2.97 o                         
   3   1  16         53.45         51.23         2.92 o                         
   4   1  16        399.64        401.67         6.35 o                         
   5   1  16        291.01        287.68         5.47 o                         
   6   1  16          0.02          3.09         2.81 o                         
   7   1  16         21.51         26.87         3.74 o                         
  -8   2  16          1.27         -3.18         5.04 o                         
  -7   2  16          0.03          0.54         3.82 o                         
  -6   2  16        238.63        235.58         6.70 o                         
  -5   2  16          0.14          1.41         2.10 o                         
  -4   2  16         71.31         61.40         2.64 o                         
  -3   2  16         40.43         39.72         2.00 o                         
  -2   2  16         89.39         85.90         2.09 o                         
  -1   2  16        360.28        318.14         3.94 o                         
   0   2  16        241.82        227.67         3.18 o                         
   1   2  16        187.18        228.74         4.51 o                         
   2   2  16         36.44         39.48         1.96 o                         
   3   2  16          0.78          0.07         2.35 o                         
   4   2  16        110.65        109.24         3.45 o                         
   5   2  16        376.50        384.40         8.36 o                         
   6   2  16        190.23        178.01         6.55 o                         
   7   2  16        138.68        144.40         7.32 o                         
  -7   3  16         95.52        105.02         5.55 o                         
  -6   3  16        434.93        436.40         9.00 o                         
  -5   3  16        263.72        231.74         6.81 o                         
  -4   3  16        342.44        304.05         6.60 o                         
  -3   3  16       1472.59       1504.24        16.80 o                         
  -2   3  16       2413.78       2405.57        24.43 o                         
  -1   3  16        959.67        949.70        13.34 o                         
   0   3  16         55.31         59.91         2.61 o                         
   1   3  16          7.02          5.12         1.40 o                         
   2   3  16         12.70         14.61         1.64 o                         
   3   3  16          6.35         10.30         2.02 o                         
   4   3  16         29.10         26.33         2.82 o                         
   5   3  16         74.43         76.04         4.11 o                         
   6   3  16          5.42          7.48         3.23 o                         
   7   3  16          0.25         -2.54         4.01 o                         
  -7   4  16         59.01         80.53         6.98 o                         
  -6   4  16         10.86         11.62         3.03 o                         
  -5   4  16         28.63         25.54         3.17 o                         
  -4   4  16        406.30        381.92         5.64 o                         
  -3   4  16          0.48         -0.51         2.35 o                         
  -2   4  16        353.54        339.69         7.92 o                         
  -1   4  16        162.16        167.32         5.17 o                         
   0   4  16        277.98        238.15         9.00 o                         
   1   4  16        161.77        149.05         3.27 o                         
   2   4  16          8.60          5.13         2.16 o                         
   3   4  16         13.04          8.92         2.56 o                         
   4   4  16         30.73         33.04         3.33 o                         
   5   4  16         46.48         52.75         6.62 o                         
   6   4  16         47.33         52.63         4.41 o                         
  -6   5  16         44.60         47.76         4.45 o                         
  -5   5  16        198.19        213.92         8.03 o                         
  -4   5  16          9.33          6.68         2.36 o                         
  -3   5  16         48.66         51.36         4.73 o                         
  -2   5  16         16.67         13.26         2.99 o                         
  -1   5  16         16.14         25.84         3.48 o                         
   0   5  16          0.48         -2.52         2.52 o                         
   1   5  16        168.89        165.88         5.04 o                         
   2   5  16        265.18        233.45         5.72 o                         
   3   5  16         35.54         36.95         5.07 o                         
   4   5  16          0.01          7.20         3.05 o                         
   5   5  16         41.53         34.64         4.27 o                         
   6   5  16          6.44         11.91         4.01 o                         
  -6   6  16          7.05          4.07         3.55 o                         
  -5   6  16       1439.77       1485.17        19.98 o                         
  -4   6  16          0.62          3.79         3.14 o                         
  -3   6  16         22.18         30.03         3.84 o                         
  -2   6  16         29.91         29.84         3.45 o                         
  -1   6  16         65.48         52.11         4.01 o                         
   0   6  16          0.72          3.84         6.22 o                         
   1   6  16         28.63         23.23         5.53 o                         
   2   6  16          1.87          2.70         3.62 o                         
   3   6  16         22.46         24.27         3.31 o                         
   4   6  16         43.01         41.86         4.75 o                         
   5   6  16         53.58         39.96         4.55 o                         
  -5   7  16         53.90         55.29         5.20 o                         
  -4   7  16        414.41        415.27        14.84 o                         
  -3   7  16        249.61        257.10         7.68 o                         
  -2   7  16          3.17          0.94         3.42 o                         
  -1   7  16          0.00          1.84         6.85 o                         
   0   7  16          2.36         -2.66         4.60 o                         
   1   7  16        119.66        114.70        15.23 o                         
   2   7  16         76.99         77.92        11.71 o                         
   3   7  16         34.09         52.60         7.26 o                         
   4   7  16         10.87          9.31         4.95 o                         
  -3   8  16         50.49         46.96         4.60 o                         
  -2   8  16          6.00          5.12         8.53 o                         
  -1   8  16         18.45         20.88         4.83 o                         
   0   8  16         47.44         62.99         7.00 o                         
   1   8  16       1156.64       1057.25        32.16 o                         
   2   8  16        799.66        844.58        21.01 o                         
   3   8  16        150.35        165.12        12.47 o                         
  -8   1  17         30.17         29.09         6.18 o                         
  -7   1  17         46.65         66.46         6.10 o                         
  -6   1  17         56.88         43.27         3.86 o                         
  -5   1  17        433.39        392.80         7.29 o                         
  -4   1  17         11.36          8.98         2.00 o                         
  -3   1  17         12.38         17.05         1.68 o                         
  -2   1  17          9.48          9.33         1.21 o                         
  -1   1  17        173.48        167.60         3.11 o                         
   0   1  17        762.58        830.47         7.40 o                         
   1   1  17         58.06         54.28         1.65 o                         
   2   1  17        120.00        116.38         2.70 o                         
   3   1  17        654.25        649.82         6.32 o                         
   4   1  17       2030.45       2081.20        13.73 o                         
   5   1  17        190.73        191.63         4.44 o                         
   6   1  17         85.58         83.61         6.17 o                         
   7   1  17         96.68        107.70         6.34 o                         
  -7   2  17          6.85          6.10         3.29 o                         
  -6   2  17          4.95          6.16         2.59 o                         
  -5   2  17          3.91          1.89         4.04 o                         
  -4   2  17         54.28         55.06         2.51 o                         
  -3   2  17         17.59         19.41         2.27 o                         
  -2   2  17        884.84        885.89         7.63 o                         
  -1   2  17        607.81        577.32         5.20 o                         
   0   2  17        206.11        203.96         3.29 o                         
   1   2  17         51.35         54.26         2.18 o                         
   2   2  17        313.32        304.66         4.62 o                         
   3   2  17        334.41        333.80         5.12 o                         
   4   2  17        260.88        248.24         4.95 o                         
   5   2  17         86.38         88.79         4.70 o                         
   6   2  17         41.73         46.13         4.29 o                         
   7   2  17          0.88          6.55         3.94 o                         
  -7   3  17        172.00        181.37         7.84 o                         
  -6   3  17         78.85         76.63         4.52 o                         
  -5   3  17         17.87         21.84         2.83 o                         
  -4   3  17         35.35         43.95         2.55 o                         
  -3   3  17        441.14        406.31        10.90 o                         
  -2   3  17        236.10        222.66         6.67 o                         
  -1   3  17         52.65         51.09         1.97 o                         
   0   3  17        273.63        280.73         5.68 o                         
   1   3  17         57.01         58.29         2.52 o                         
   2   3  17        722.72        675.63         7.52 o                         
   3   3  17        290.86        302.11         5.05 o                         
   4   3  17         14.85         16.59         2.79 o                         
   5   3  17         52.59         59.67         4.06 o                         
   6   3  17          7.68         11.01         3.33 o                         
  -7   4  17        147.27        167.25        10.56 o                         
  -6   4  17         82.85         78.41         4.71 o                         
  -5   4  17        195.52        208.05         8.13 o                         
  -4   4  17        124.29        115.32         4.75 o                         
  -3   4  17          7.10          6.32         2.15 o                         
  -2   4  17        319.37        327.08         8.32 o                         
  -1   4  17        523.44        545.28        10.03 o                         
   0   4  17          0.55          2.64         1.77 o                         
   1   4  17         43.64         33.58         2.27 o                         
   2   4  17        334.88        300.84         5.58 o                         
   3   4  17         33.85         30.72         3.06 o                         
   4   4  17         32.39         25.31         3.18 o                         
   5   4  17          4.17          1.45         3.08 o                         
   6   4  17         63.64         68.82         4.84 o                         
  -6   5  17         17.33         12.98         5.01 o                         
  -5   5  17        335.33        341.86         8.94 o                         
  -4   5  17         52.87         55.71         4.11 o                         
  -3   5  17         26.60         23.49         3.23 o                         
  -2   5  17         89.79         77.51         5.06 o                         
  -1   5  17       1067.42       1069.01        14.02 o                         
   0   5  17          0.12          2.75         2.57 o                         
   1   5  17         57.33         51.03         3.57 o                         
   2   5  17          2.39          1.11         2.38 o                         
   3   5  17         14.25         19.15         3.16 o                         
   4   5  17         64.86         61.93         5.68 o                         
   5   5  17         43.57         45.95         4.45 o                         
  -6   6  17          3.99          4.75         3.65 o                         
  -5   6  17        326.65        350.06         9.04 o                         
  -4   6  17          1.99          2.17         3.11 o                         
  -3   6  17         21.47         25.85         3.84 o                         
  -2   6  17          0.23         -2.57         2.76 o                         
  -1   6  17         10.91         13.07         3.12 o                         
   0   6  17         49.13         41.51         5.01 o                         
   1   6  17         23.54         26.70         4.85 o                         
   2   6  17         79.74         79.15         5.64 o                         
   3   6  17          0.01         -3.01         3.88 o                         
   4   6  17        112.63        114.98         7.09 o                         
   5   6  17        211.61        211.74         9.51 o                         
  -5   7  17         45.82         43.22         5.04 o                         
  -4   7  17        135.99        128.62         5.12 o                         
  -3   7  17         40.10         36.46         4.12 o                         
  -2   7  17          0.05         -1.70         3.73 o                         
  -1   7  17          2.43          1.92         3.90 o                         
   0   7  17         24.71         28.19         5.04 o                         
   1   7  17        310.36        311.12        18.25 o                         
   2   7  17         15.25         12.76         5.54 o                         
   3   7  17         89.90         76.87         6.36 o                         
   4   7  17         58.60         70.42         8.36 o                         
  -3   8  17         93.67         96.55         7.09 o                         
  -2   8  17          6.47          9.40         4.31 o                         
  -1   8  17         71.24         74.63        11.93 o                         
   0   8  17          6.36          2.90         5.11 o                         
   1   8  17        416.76        378.12        14.01 o                         
   2   8  17          0.42         -0.02         7.88 o                         
  -7   0  18         87.47         98.46         9.69 o                         
  -6   0  18         70.27         74.90         6.01 o                         
  -5   0  18        292.53        288.73         8.73 o                         
  -4   0  18        185.10        181.35         7.37 o                         
  -3   0  18        150.87        140.13         4.47 o                         
  -2   0  18         80.84         85.32         3.09 o                         
  -1   0  18        583.03        565.80         9.96 o                         
   0   0  18        128.47        136.48         2.58 o                         
   1   0  18        130.65        109.61         2.19 o                         
   2   0  18        164.37        162.33         2.72 o                         
   3   0  18          4.83          6.97         1.71 o                         
   4   0  18         16.43         16.42         3.76 o                         
   5   0  18        168.79        179.23         8.23 o                         
   6   0  18          2.22          7.35         5.02 o                         
   7   0  18         85.05         83.08         6.75 o                         
  -7   1  18          9.31         19.79         4.76 o                         
  -6   1  18        183.87        163.21         5.99 o                         
  -5   1  18         82.73         71.92         5.37 o                         
  -4   1  18         26.85         21.91         2.22 o                         
  -3   1  18         14.43         14.78         1.63 o                         
  -2   1  18        381.71        344.25         4.10 o                         
  -1   1  18        272.68        260.88         3.30 o                         
   0   1  18         43.33         45.44         2.45 o                         
   1   1  18         23.89         21.12         1.28 o                         
   2   1  18         39.80         41.94         1.90 o                         
   3   1  18        521.55        505.35         6.13 o                         
   4   1  18        868.98        872.53         8.63 o                         
   5   1  18       1367.80       1412.07        12.26 o                         
   6   1  18        256.27        250.48         7.22 o                         
   7   1  18          6.33          6.70         4.29 o                         
  -7   2  18          5.36         10.64         4.09 o                         
  -6   2  18         78.38         69.00         5.18 o                         
  -5   2  18          3.63          5.75         2.31 o                         
  -4   2  18         33.16         26.47         2.20 o                         
  -3   2  18        713.12        709.27         6.64 o                         
  -2   2  18       1030.74        994.24        10.65 o                         
  -1   2  18        230.66        231.16         4.33 o                         
   0   2  18        515.67        508.90         4.95 o                         
   1   2  18        132.77        124.52         4.05 o                         
   2   2  18         47.89         47.19         2.35 o                         
   3   2  18          9.97         14.20         2.61 o                         
   4   2  18         11.64          5.59         1.95 o                         
   5   2  18         41.44         49.49         4.11 o                         
   6   2  18         89.42         95.41         5.39 o                         
  -7   3  18          2.31          8.82         3.47 o                         
  -6   3  18         15.80         10.70         3.23 o                         
  -5   3  18         16.48         18.81         2.86 o                         
  -4   3  18         38.03         36.12         2.53 o                         
  -3   3  18        728.07        759.98        14.85 o                         
  -2   3  18        229.56        244.25         4.88 o                         
  -1   3  18        507.78        492.41        10.62 o                         
   0   3  18          5.20          1.37         1.12 o                         
   1   3  18        542.36        574.98         6.62 o                         
   2   3  18        116.34        127.72         3.72 o                         
   3   3  18        255.88        249.52         4.62 o                         
   4   3  18        105.64        104.38         5.01 o                         
   5   3  18        135.53        142.15         5.25 o                         
   6   3  18         17.60         20.69         4.18 o                         
  -7   4  18         33.91         40.06         4.88 o                         
  -6   4  18         23.93         20.76         4.62 o                         
  -5   4  18        196.06        181.79         8.55 o                         
  -4   4  18         31.33         26.93         4.17 o                         
  -3   4  18        254.20        264.35         5.59 o                         
  -2   4  18         98.26         98.37         4.38 o                         
  -1   4  18         99.77        103.18         4.94 o                         
   0   4  18        147.11        104.91         5.09 o                         
   1   4  18        248.48        194.86         4.67 o                         
   2   4  18        203.61        202.86         4.79 o                         
   3   4  18         70.72         63.61         3.88 o                         
   4   4  18         10.58          9.38         2.88 o                         
   5   4  18         70.57         77.31         4.57 o                         
   6   4  18         54.99         46.10         4.55 o                         
  -6   5  18         74.01         85.89         5.18 o                         
  -5   5  18        141.59        143.00         5.97 o                         
  -4   5  18        234.36        230.64         6.98 o                         
  -3   5  18         12.59         11.35         2.83 o                         
  -2   5  18         12.57         11.41         3.22 o                         
  -1   5  18        289.66        260.77         8.37 o                         
   0   5  18        151.49        128.34         6.77 o                         
   1   5  18        203.45        199.15         5.81 o                         
   2   5  18        111.35        112.62         4.51 o                         
   3   5  18         26.04         28.37         3.58 o                         
   4   5  18          8.57         14.47         3.52 o                         
   5   5  18         21.11         15.37         4.04 o                         
  -5   6  18        432.88        494.17        11.61 o                         
  -4   6  18         23.86         26.34         3.14 o                         
  -3   6  18         23.11         23.45         3.78 o                         
  -2   6  18          7.28          1.91         3.14 o                         
  -1   6  18        153.80        133.35         8.31 o                         
   0   6  18         13.14         11.43         4.52 o                         
   1   6  18         65.24         66.26         8.67 o                         
   2   6  18         15.04         16.02         4.04 o                         
   3   6  18          1.82          1.84         3.98 o                         
   4   6  18         71.75         89.35         5.94 o                         
  -4   7  18          0.54          1.75         2.84 o                         
  -3   7  18         28.34         29.93         5.34 o                         
  -2   7  18          0.04          2.13         3.63 o                         
  -1   7  18         12.70         15.46         4.63 o                         
   0   7  18        150.96        129.88         7.99 o                         
   1   7  18        207.25        188.21        13.91 o                         
   2   7  18         96.01        107.29         8.40 o                         
   3   7  18          2.45          1.34         4.23 o                         
  -2   8  18         24.00         27.54         5.06 o                         
  -1   8  18          5.70          9.04         5.03 o                         
   0   8  18         82.32         80.76         9.10 o                         
   1   8  18         10.77         13.46         7.96 o                         
   2   8  18        114.51        109.20        20.95 o                         
  -7   1  19        135.23        166.16         9.18 o                         
  -6   1  19         94.38         72.54         4.71 o                         
  -5   1  19        451.03        395.46         9.32 o                         
  -4   1  19          1.06          0.23         1.75 o                         
  -3   1  19        256.77        251.64         6.94 o                         
  -2   1  19       2162.58       2139.14        10.57 o                         
  -1   1  19         86.87         79.47         2.07 o                         
   0   1  19         78.49         81.66         2.39 o                         
   1   1  19         63.18         68.99         2.39 o                         
   2   1  19          8.15          9.78         1.50 o                         
   3   1  19        262.86        253.33         4.42 o                         
   4   1  19        377.35        387.16         7.00 o                         
   5   1  19        151.70        156.00         5.62 o                         
   6   1  19          0.16          3.91         3.28 o                         
  -7   2  19          4.55         11.85         3.86 o                         
  -6   2  19         51.44         45.57         4.46 o                         
  -5   2  19        107.44        116.41         5.73 o                         
  -4   2  19         36.46         35.12         2.42 o                         
  -3   2  19        145.13        139.40         3.87 o                         
  -2   2  19        209.63        190.73         3.53 o                         
  -1   2  19         57.42         58.21         2.32 o                         
   0   2  19          8.97          6.70         1.35 o                         
   1   2  19         75.16         83.17         2.76 o                         
   2   2  19          0.73          2.66         1.63 o                         
   3   2  19          7.44          5.52         2.23 o                         
   4   2  19         29.76         29.87         2.52 o                         
   5   2  19         70.34         84.62         4.93 o                         
   6   2  19         63.89         76.89         5.26 o                         
  -7   3  19          2.00          0.29         3.55 o                         
  -6   3  19         45.46         41.36         4.01 o                         
  -5   3  19         35.68         42.31         3.51 o                         
  -4   3  19          0.74          0.73         1.87 o                         
  -3   3  19        141.76        157.68         4.03 o                         
  -2   3  19         32.75         34.50         2.68 o                         
  -1   3  19         30.21         30.31         2.35 o                         
   0   3  19        112.50        121.29         4.65 o                         
   1   3  19       1431.18       1393.49        11.63 o                         
   2   3  19         19.10         24.17         2.31 o                         
   3   3  19        391.63        392.69         6.19 o                         
   4   3  19          0.87          0.94         2.51 o                         
   5   3  19        135.72        129.47         5.31 o                         
   6   3  19         84.67         83.13         6.35 o                         
  -6   4  19         45.57         51.98         4.51 o                         
  -5   4  19         32.73         35.88         3.55 o                         
  -4   4  19          0.00          3.82         4.23 o                         
  -3   4  19        178.41        174.33         4.85 o                         
  -2   4  19         32.49         30.04         3.17 o                         
  -1   4  19         38.81         32.06         5.52 o                         
   0   4  19         53.10         44.63         3.98 o                         
   1   4  19          2.77         -1.94         1.94 o                         
   2   4  19         81.19         83.76         3.79 o                         
   3   4  19          2.91          1.21         2.62 o                         
   4   4  19         53.11         50.06         3.86 o                         
   5   4  19         15.39         14.29         3.40 o                         
  -6   5  19          6.38          3.43         3.23 o                         
  -5   5  19        134.36        150.88         6.15 o                         
  -4   5  19         43.94         48.70         4.93 o                         
  -3   5  19         41.19         36.18         3.57 o                         
  -2   5  19         34.82         29.71         3.90 o                         
  -1   5  19         24.44         29.12         4.17 o                         
   0   5  19         70.04         61.36         5.67 o                         
   1   5  19         12.60          9.44         2.71 o                         
   2   5  19          4.86          7.48         2.63 o                         
   3   5  19         23.32         21.58         3.35 o                         
   4   5  19         52.68         59.69         4.67 o                         
   5   5  19         21.24         21.52         4.27 o                         
  -5   6  19        262.38        301.47        14.17 o                         
  -4   6  19         25.13         30.52         3.83 o                         
  -3   6  19         22.33         25.01         6.01 o                         
  -2   6  19         16.87         23.52         4.17 o                         
  -1   6  19         35.64         29.63         4.58 o                         
   0   6  19         25.83         25.29         4.66 o                         
   1   6  19         23.54         21.17         5.09 o                         
   2   6  19         20.12         20.04         5.09 o                         
   3   6  19        240.56        273.03         8.66 o                         
   4   6  19        394.00        446.28        16.65 o                         
  -4   7  19         58.03         67.83         4.34 o                         
  -3   7  19         16.70         23.68         4.07 o                         
  -2   7  19         20.91         27.94         7.67 o                         
  -1   7  19         19.91         17.19         5.43 o                         
   0   7  19         53.97         68.09         6.91 o                         
   1   7  19         12.53         12.20         5.39 o                         
   2   7  19          0.92         -4.89         7.50 o                         
   3   7  19        133.99        144.86         7.89 o                         
  -2   8  19         30.98         33.94         5.65 o                         
  -1   8  19         47.08         46.60         6.95 o                         
   0   8  19         73.81         91.63         7.85 o                         
   1   8  19          8.03         11.03         6.46 o                         
  -7   0  20         35.98         16.73         6.89 o                         
  -6   0  20        152.67        149.21         9.82 o                         
  -5   0  20          0.33          2.65         4.47 o                         
  -4   0  20         88.32         80.87         4.60 o                         
  -3   0  20        265.66        264.81         5.72 o                         
  -2   0  20        629.66        609.12         8.54 o                         
  -1   0  20       1413.40       1432.33        26.64 o                         
   0   0  20         15.46         14.85         1.75 o                         
   1   0  20        114.61        104.00         3.24 o                         
   2   0  20          2.96          4.16         2.40 o                         
   3   0  20          4.70          4.28         2.54 o                         
   4   0  20        900.02        916.39        12.30 o                         
   5   0  20          2.59         10.54         3.24 o                         
   6   0  20          7.53         15.89        11.33 o                         
  -7   1  20         25.86         35.08         5.21 o                         
  -6   1  20         23.78         17.23         4.46 o                         
  -5   1  20        244.20        197.18         8.08 o                         
  -4   1  20        170.43        177.64         4.51 o                         
  -3   1  20        298.65        282.14         5.92 o                         
  -2   1  20       1986.67       2019.15        15.07 o                         
  -1   1  20        254.81        271.96         4.14 o                         
   0   1  20          6.09          5.18         0.88 o                         
   1   1  20         13.38          8.69         1.62 o                         
   2   1  20          0.69          0.44         1.46 o                         
   3   1  20         51.71         54.35         2.42 o                         
   4   1  20        637.64        650.72         8.39 o                         
   5   1  20        195.89        190.72         7.46 o                         
   6   1  20         46.27         48.79         4.30 o                         
  -7   2  20          3.57         12.30         4.02 o                         
  -6   2  20         22.37         20.54         3.28 o                         
  -5   2  20        134.30        111.87         4.67 o                         
  -4   2  20        125.22        113.44         3.48 o                         
  -3   2  20         20.16         25.12         4.30 o                         
  -2   2  20         18.23         21.48         2.08 o                         
  -1   2  20         41.64         44.44         2.13 o                         
   0   2  20         94.42         77.18         3.05 o                         
   1   2  20         50.26         48.81         2.39 o                         
   2   2  20         84.85         78.73         2.92 o                         
   3   2  20         26.10         28.52         2.20 o                         
   4   2  20         86.33         83.62         4.02 o                         
   5   2  20        333.64        355.03         9.33 o                         
   6   2  20          1.58          7.62         3.83 o                         
  -7   3  20         16.82         13.66         6.01 o                         
  -6   3  20         59.73         56.80         5.99 o                         
  -5   3  20         43.98         48.24         3.72 o                         
  -4   3  20        183.55        189.47         5.88 o                         
  -3   3  20          9.67         15.68         2.04 o                         
  -2   3  20         12.19         16.15         2.50 o                         
  -1   3  20         23.75         22.94         2.21 o                         
   0   3  20         10.50          9.08         2.17 o                         
   1   3  20        132.61        156.39         3.94 o                         
   2   3  20         48.70         38.76         2.44 o                         
   3   3  20         68.82         73.97         3.46 o                         
   4   3  20         41.93         50.74         4.15 o                         
   5   3  20          1.42          2.02         3.66 o                         
   6   3  20         62.50         61.76         5.38 o                         
  -6   4  20          1.66          0.99         3.27 o                         
  -5   4  20        128.33        144.74         7.80 o                         
  -4   4  20         11.59          4.51         2.66 o                         
  -3   4  20         55.43         54.21         3.12 o                         
  -2   4  20          2.15          1.43         2.39 o                         
  -1   4  20        112.31        109.41         5.26 o                         
   0   4  20         15.83         12.33         2.95 o                         
   1   4  20        128.60        113.12         3.66 o                         
   2   4  20          0.05          3.04         2.08 o                         
   3   4  20          3.71          9.79         3.17 o                         
   4   4  20          1.00          3.38         3.05 o                         
   5   4  20        139.56        145.92         6.64 o                         
  -5   5  20          1.79          0.74         3.18 o                         
  -4   5  20         48.90         64.01         7.32 o                         
  -3   5  20        240.13        224.43         6.32 o                         
  -2   5  20        245.50        244.26        10.38 o                         
  -1   5  20         25.23         24.68         4.07 o                         
   0   5  20         15.49          6.37         4.23 o                         
   1   5  20        123.33        129.33         5.13 o                         
   2   5  20         13.52         22.67         3.36 o                         
   3   5  20          2.95          3.74         3.06 o                         
   4   5  20         14.22         20.34         4.92 o                         
   5   5  20         10.93          0.25         3.72 o                         
  -5   6  20          2.78          0.06         4.60 o                         
  -4   6  20          0.59          1.38         2.92 o                         
  -3   6  20          1.74          5.38         3.25 o                         
  -2   6  20          3.63          8.04         3.69 o                         
  -1   6  20        137.10        124.24         7.06 o                         
   0   6  20        103.71        103.25         8.13 o                         
   1   6  20         56.45         59.36         6.23 o                         
   2   6  20         15.93         21.38         4.53 o                         
   3   6  20        134.25        166.29        10.92 o                         
   4   6  20         32.17         55.33         5.59 o                         
  -3   7  20        179.02        188.92        13.47 o                         
  -2   7  20         31.87         42.88         5.30 o                         
  -1   7  20         24.37         15.25         4.67 o                         
   0   7  20        224.74        230.41        13.31 o                         
   1   7  20          2.50         13.35         9.07 o                         
   2   7  20          7.94          6.48         5.47 o                         
  -7   1  21          0.70          8.94         4.82 o                         
  -6   1  21        118.67         96.17         7.29 o                         
  -5   1  21          2.55          2.11         2.23 o                         
  -4   1  21          1.11          1.52         1.84 o                         
  -3   1  21        327.52        319.20         4.88 o                         
  -2   1  21        816.52        839.31         9.39 o                         
  -1   1  21        543.35        545.37         5.40 o                         
   0   1  21        442.79        450.57         6.19 o                         
   1   1  21         76.39         82.93         2.75 o                         
   2   1  21          0.47          0.06         1.49 o                         
   3   1  21         93.29         89.16         3.50 o                         
   4   1  21       1392.01       1431.16        13.31 o                         
   5   1  21        187.20        187.65         6.33 o                         
   6   1  21         59.98         62.31         7.79 o                         
  -7   2  21          2.09         -3.64         3.91 o                         
  -6   2  21         43.33         34.38         6.10 o                         
  -5   2  21          0.04         -1.77         3.10 o                         
  -4   2  21        299.54        290.77         5.24 o                         
  -3   2  21         14.91         16.15         2.77 o                         
  -2   2  21          4.52          7.85         1.57 o                         
  -1   2  21          5.85          4.85         1.30 o                         
   0   2  21         89.00         88.01         3.04 o                         
   1   2  21          0.77          3.37         2.27 o                         
   2   2  21        585.78        556.35         6.64 o                         
   3   2  21         12.39         13.93         2.65 o                         
   4   2  21          0.19         -1.71         3.12 o                         
   5   2  21         34.88         32.20         4.29 o                         
   6   2  21         15.37         27.58         7.23 o                         
  -6   3  21          0.56          1.25         4.71 o                         
  -5   3  21         21.48         18.64         3.09 o                         
  -4   3  21         18.51         30.22         4.41 o                         
  -3   3  21         48.02         47.07         2.71 o                         
  -2   3  21         37.04         37.18         2.68 o                         
  -1   3  21        134.99        123.61         4.85 o                         
   0   3  21          0.02         -2.13         2.13 o                         
   1   3  21        659.82        624.31         7.76 o                         
   2   3  21         19.00         21.19         2.53 o                         
   3   3  21         98.81        108.07         4.41 o                         
   4   3  21        220.96        240.57         6.44 o                         
   5   3  21        197.36        167.05         6.88 o                         
  -6   4  21         70.55         66.12         4.76 o                         
  -5   4  21         44.83         60.81         4.71 o                         
  -4   4  21         13.21          9.40         3.04 o                         
  -3   4  21        153.68        165.96         5.37 o                         
  -2   4  21         40.94         34.68         3.85 o                         
  -1   4  21         36.19         28.67         3.12 o                         
   0   4  21         32.64         27.21         3.86 o                         
   1   4  21        143.83        147.74         4.16 o                         
   2   4  21        114.32        116.05         4.56 o                         
   3   4  21        124.13        124.31         5.58 o                         
   4   4  21          3.99         -0.88         3.09 o                         
   5   4  21         27.33         30.36         4.86 o                         
  -5   5  21        133.71        125.99        10.77 o                         
  -4   5  21        279.85        321.95         8.42 o                         
  -3   5  21         63.56         61.48         3.94 o                         
  -2   5  21          0.27         -1.06         3.03 o                         
  -1   5  21         59.93         58.81         5.16 o                         
   0   5  21          6.55          6.26         3.56 o                         
   1   5  21         22.10         25.28         4.50 o                         
   2   5  21        244.12        244.13         6.42 o                         
   3   5  21         15.23         11.31         3.50 o                         
   4   5  21         42.56         52.06         4.42 o                         
  -4   6  21          2.31          6.38         3.70 o                         
  -3   6  21        146.08        143.47         7.06 o                         
  -2   6  21        445.59        491.94        21.88 o                         
  -1   6  21        155.08        173.42         8.15 o                         
   0   6  21          0.09          2.65         4.24 o                         
   1   6  21          2.75          2.48         4.48 o                         
   2   6  21         90.25        134.37         8.58 o                         
   3   6  21         18.39         34.54         5.06 o                         
  -3   7  21          3.52         10.18         4.80 o                         
  -2   7  21          4.60          3.58         4.02 o                         
  -1   7  21        168.26        174.76         8.84 o                         
   0   7  21          2.30          3.67         4.58 o                         
   1   7  21          0.41         -4.43         5.25 o                         
   2   7  21         15.80         22.16         9.76 o                         
  -7   0  22        348.49        400.53        17.65 o                         
  -6   0  22         80.27         61.63         5.95 o                         
  -5   0  22        114.93         96.37         6.42 o                         
  -4   0  22        117.13        114.22         9.88 o                         
  -3   0  22        470.59        506.36         8.20 o                         
  -2   0  22       1448.64       1364.35        49.95 o                         
  -1   0  22       1658.26       1712.38        16.32 o                         
   0   0  22        938.70        945.02        12.04 o                         
   1   0  22         59.85         59.94         4.97 o                         
   2   0  22         45.06         40.49         3.41 o                         
   3   0  22          1.55          4.77         2.62 o                         
   4   0  22        399.80        406.80         8.89 o                         
   5   0  22         15.47         14.06         3.48 o                         
  -6   1  22         18.25         17.17         5.45 o                         
  -5   1  22          2.76          3.97         2.40 o                         
  -4   1  22          5.49          2.78         1.85 o                         
  -3   1  22         96.12         93.56         2.89 o                         
  -2   1  22        454.19        460.35         5.95 o                         
  -1   1  22       1480.91       1512.46        17.47 o                         
   0   1  22         88.76         88.42         2.71 o                         
   1   1  22         31.46         32.08         1.92 o                         
   2   1  22        181.47        173.52         3.68 o                         
   3   1  22         26.15         19.34         2.74 o                         
   4   1  22        211.11        226.06         9.77 o                         
   5   1  22        134.67        129.63         5.70 o                         
  -6   2  22          9.15         13.14         5.44 o                         
  -5   2  22         21.59         23.64         3.78 o                         
  -4   2  22          0.05         -0.41         1.84 o                         
  -3   2  22         55.44         55.27         2.61 o                         
  -2   2  22        233.12        215.58         4.18 o                         
  -1   2  22       1016.00       1044.26         7.95 o                         
   0   2  22         29.72         28.28         3.47 o                         
   1   2  22        255.61        222.61         4.41 o                         
   2   2  22         41.31         34.01         2.43 o                         
   3   2  22         37.32         30.13         2.69 o                         
   4   2  22         43.84         46.74         4.17 o                         
   5   2  22        130.55        139.74         6.34 o                         
  -6   3  22         71.93         89.22         9.94 o                         
  -5   3  22        418.14        418.61        10.77 o                         
  -4   3  22        151.86        173.19         9.92 o                         
  -3   3  22        172.49        171.75         4.96 o                         
  -2   3  22         30.10         32.45         3.74 o                         
  -1   3  22         14.43         17.79         2.57 o                         
   0   3  22          8.14         13.59         2.39 o                         
   1   3  22        155.48        147.43         3.98 o                         
   2   3  22          9.22          5.43         2.14 o                         
   3   3  22         13.90         19.11         2.94 o                         
   4   3  22          0.92          4.35         4.30 o                         
   5   3  22        838.69        922.88        14.57 o                         
  -5   4  22        312.03        323.50        11.17 o                         
  -4   4  22          1.62          1.28         2.64 o                         
  -3   4  22          5.43          6.48         2.24 o                         
  -2   4  22          0.03         -2.79         3.05 o                         
  -1   4  22          1.91          3.26         2.88 o                         
   0   4  22         73.01         70.40         4.37 o                         
   1   4  22          5.64          6.33         2.35 o                         
   2   4  22         89.29         79.44         4.14 o                         
   3   4  22          2.78          6.91         3.26 o                         
   4   4  22        167.39        172.97         6.13 o                         
  -5   5  22         13.25         13.80         3.80 o                         
  -4   5  22         50.54         38.42         9.21 o                         
  -3   5  22        161.13        165.37         5.73 o                         
  -2   5  22         65.72         70.97         5.24 o                         
  -1   5  22          3.31          4.55         3.52 o                         
   0   5  22         43.37         39.10         4.59 o                         
   1   5  22         21.47         30.76         7.69 o                         
   2   5  22        433.13        407.15        10.52 o                         
   3   5  22          8.23          8.12         4.66 o                         
   4   5  22         97.34        100.08         8.45 o                         
  -4   6  22          5.76         13.06         5.14 o                         
  -3   6  22         41.89         34.57        10.22 o                         
  -2   6  22         15.80         30.31         4.33 o                         
  -1   6  22         15.50         11.76         4.02 o                         
   0   6  22         35.07         31.32         8.62 o                         
   1   6  22         18.62         19.09         5.08 o                         
   2   6  22         65.61         66.79         7.32 o                         
   3   6  22          7.05          9.53         4.33 o                         
  -2   7  22        148.31        156.06         8.18 o                         
  -1   7  22        185.14        145.63         8.43 o                         
   0   7  22         24.93         22.58         6.34 o                         
   1   7  22          8.10          6.19         8.45 o                         
  -6   1  23          6.05         10.34         3.95 o                         
  -5   1  23         58.65         57.65         4.62 o                         
  -4   1  23          3.75          7.00         3.27 o                         
  -3   1  23          2.89          7.38         1.99 o                         
  -2   1  23        621.57        620.73         6.14 o                         
  -1   1  23        239.71        231.88         3.67 o                         
   0   1  23          8.76         10.28         3.07 o                         
   1   1  23         20.33         17.41         1.69 o                         
   2   1  23        178.77        174.02         4.51 o                         
   3   1  23        739.69        747.68         9.99 o                         
   4   1  23         63.09         72.82         3.72 o                         
   5   1  23         21.58         26.73         3.36 o                         
  -6   2  23          3.99          4.33         3.23 o                         
  -5   2  23          7.18          6.83         2.79 o                         
  -4   2  23         79.43         88.21         3.42 o                         
  -3   2  23         65.78         66.29         3.60 o                         
  -2   2  23         20.46         22.49         2.41 o                         
  -1   2  23         10.48          8.79         1.87 o                         
   0   2  23        249.83        229.20         6.17 o                         
   1   2  23          3.16          2.08         1.91 o                         
   2   2  23          1.15          0.03         1.95 o                         
   3   2  23          5.13          2.12         2.26 o                         
   4   2  23          3.74          5.50         3.36 o                         
   5   2  23        164.10        147.46        11.04 o                         
  -6   3  23         29.51         24.99         4.10 o                         
  -5   3  23        243.40        228.79         6.93 o                         
  -4   3  23         49.98         54.21         8.15 o                         
  -3   3  23         17.40         22.32         2.45 o                         
  -2   3  23        130.96        148.32         4.31 o                         
  -1   3  23          5.82          4.10         2.24 o                         
   0   3  23         72.44         58.29         3.46 o                         
   1   3  23         10.10          7.32         2.05 o                         
   2   3  23        106.79        106.51         3.95 o                         
   3   3  23         34.54         33.73         3.23 o                         
   4   3  23         10.28          7.41         3.62 o                         
   5   3  23        419.46        389.49        10.12 o                         
  -5   4  23        215.37        236.20         7.91 o                         
  -4   4  23         39.02         40.50         7.91 o                         
  -3   4  23        105.41        115.50         4.47 o                         
  -2   4  23         12.39         10.88         2.58 o                         
  -1   4  23          1.20          1.83         2.71 o                         
   0   4  23          7.04         12.30         3.04 o                         
   1   4  23        156.27        134.97         4.73 o                         
   2   4  23         39.59         37.85         3.41 o                         
   3   4  23         88.51        101.45         4.79 o                         
   4   4  23        307.34        327.57         9.35 o                         
  -4   5  23         74.16         83.93         5.62 o                         
  -3   5  23          4.96         10.79         4.52 o                         
  -2   5  23          5.82          1.57         3.26 o                         
  -1   5  23        110.70        112.65         6.42 o                         
   0   5  23          1.55          4.89         3.65 o                         
   1   5  23         91.73         92.66         7.57 o                         
   2   5  23        100.90         89.51         5.86 o                         
   3   5  23          2.37          2.95         4.18 o                         
  -3   6  23         45.15         34.36         3.75 o                         
  -2   6  23         68.23         86.74         6.28 o                         
  -1   6  23         16.54         13.74         4.24 o                         
   0   6  23          1.75          6.31         4.34 o                         
   1   6  23        100.21        120.09         7.88 o                         
   2   6  23         52.75         46.43         6.04 o                         
  -6   0  24        152.30        144.60         8.75 o                         
  -5   0  24          0.25          6.31         7.35 o                         
  -4   0  24         75.23         64.70         5.69 o                         
  -3   0  24        278.81        278.21         6.80 o                         
  -2   0  24          1.30          3.74         1.94 o                         
  -1   0  24        380.28        393.85        27.89 o                         
   0   0  24        545.35        575.53        12.03 o                         
   1   0  24         21.42         14.16         3.35 o                         
   2   0  24        273.85        244.41         7.00 o                         
   3   0  24        260.13        275.71        10.47 o                         
   4   0  24         12.19         13.77         3.65 o                         
   5   0  24         80.01         73.70        10.94 o                         
  -6   1  24          0.92         -1.15         3.84 o                         
  -5   1  24          0.13         -2.56         2.56 o                         
  -4   1  24         61.65         59.88         3.18 o                         
  -3   1  24        136.43        147.07         3.74 o                         
  -2   1  24        911.41        933.84         8.88 o                         
  -1   1  24         80.42         83.86         2.92 o                         
   0   1  24        250.18        259.42         5.69 o                         
   1   1  24          3.44          3.46         1.85 o                         
   2   1  24         15.70         16.53         2.41 o                         
   3   1  24          0.97          6.44         2.16 o                         
   4   1  24          2.72          7.34         2.77 o                         
   5   1  24          0.92          3.97         3.76 o                         
  -6   2  24          0.40          5.76         3.37 o                         
  -5   2  24         45.75         40.05         3.80 o                         
  -4   2  24        118.54        122.26         5.71 o                         
  -3   2  24        249.17        272.76         5.41 o                         
  -2   2  24          3.36          1.59         1.77 o                         
  -1   2  24        152.58        140.12         3.81 o                         
   0   2  24        109.79        119.92         3.10 o                         
   1   2  24         93.59         89.55         3.19 o                         
   2   2  24          7.30          5.37         2.37 o                         
   3   2  24          7.29          5.13         3.81 o                         
   4   2  24        192.97        187.25         6.87 o                         
  -5   3  24        124.60        113.66         5.40 o                         
  -4   3  24          0.11         -1.46         2.73 o                         
  -3   3  24          4.13          5.77         2.30 o                         
  -2   3  24         72.99         73.44         3.31 o                         
  -1   3  24          7.79          8.44         2.09 o                         
   0   3  24          0.00          3.37         2.33 o                         
   1   3  24        114.53        117.75         3.79 o                         
   2   3  24          0.16          4.34         2.40 o                         
   3   3  24          0.49          7.35         3.56 o                         
   4   3  24        431.56        434.52        10.20 o                         
  -5   4  24          0.07         -0.12         3.18 o                         
  -4   4  24         17.47         23.27         4.03 o                         
  -3   4  24          7.61          7.76         2.81 o                         
  -2   4  24         44.76         50.47         3.58 o                         
  -1   4  24         26.37         20.49         3.49 o                         
   0   4  24        106.19        108.90         5.11 o                         
   1   4  24         61.94         86.09         4.21 o                         
   2   4  24         44.63         42.26         3.60 o                         
   3   4  24         27.35         34.70         4.46 o                         
   4   4  24         20.22         31.19         5.47 o                         
  -4   5  24         36.84         33.84         4.53 o                         
  -3   5  24        125.49        151.74        12.07 o                         
  -2   5  24         33.58         37.47         4.44 o                         
  -1   5  24          4.71          5.08         4.41 o                         
   0   5  24         45.42         41.98         4.66 o                         
   1   5  24        167.62        171.08         7.86 o                         
   2   5  24         52.34         59.25         5.34 o                         
   3   5  24         47.57         65.72         6.25 o                         
  -2   6  24        113.98        132.20         8.66 o                         
  -1   6  24        118.86        116.85         7.07 o                         
   0   6  24         63.54         80.97         6.81 o                         
   1   6  24         16.96         11.60         4.95 o                         
  -5   1  25          1.12          4.37         2.93 o                         
  -4   1  25        243.97        254.48         7.23 o                         
  -3   1  25        184.83        177.49         4.04 o                         
  -2   1  25        830.84        851.25         8.56 o                         
  -1   1  25          8.65          7.60         1.90 o                         
   0   1  25        124.17        119.81         5.01 o                         
   1   1  25        102.49         97.83         3.52 o                         
   2   1  25         63.54         61.65         3.56 o                         
   3   1  25          2.85          6.61         2.40 o                         
   4   1  25        180.01        181.85         6.32 o                         
  -5   2  25          3.76          6.44         3.38 o                         
  -4   2  25         77.28         79.11         4.33 o                         
  -3   2  25          0.33          0.92         1.98 o                         
  -2   2  25         66.32         72.41         5.30 o                         
  -1   2  25        596.46        620.66         7.41 o                         
   0   2  25         60.60         58.45         4.43 o                         
   1   2  25         50.53         53.78         2.73 o                         
   2   2  25          0.45          0.10         2.44 o                         
   3   2  25          3.55          1.50         3.72 o                         
   4   2  25         41.41         40.07         5.09 o                         
  -5   3  25        170.56        179.27        14.65 o                         
  -4   3  25         98.99        113.56         8.73 o                         
  -3   3  25        112.32        116.27         4.45 o                         
  -2   3  25         53.65         56.89         3.73 o                         
  -1   3  25         48.45         49.76         4.02 o                         
   0   3  25          9.87          5.74         2.39 o                         
   1   3  25         58.72         62.89         3.35 o                         
   2   3  25          0.13         -3.52         3.52 o                         
   3   3  25          0.37         -0.45         3.68 o                         
   4   3  25        120.74        108.92         6.23 o                         
  -4   4  25         10.85          8.88         6.63 o                         
  -3   4  25         81.56         96.45         5.45 o                         
  -2   4  25        230.40        244.11         6.32 o                         
  -1   4  25         22.28         21.19         6.43 o                         
   0   4  25         15.38         26.87         3.56 o                         
   1   4  25          3.41         -0.16         3.50 o                         
   2   4  25         13.64         21.10         3.11 o                         
   3   4  25         97.46         97.21         5.90 o                         
  -3   5  25         60.82         70.39        11.42 o                         
  -2   5  25          0.11          2.44         5.45 o                         
  -1   5  25         51.67         50.89         5.52 o                         
   0   5  25         62.11         68.49         5.51 o                         
   1   5  25        238.29        234.28         8.82 o                         
   2   5  25          1.04          0.35         4.64 o                         
  -1   6  25         10.99          9.33         4.09 o                         
   0   6  25          9.17         17.28         6.67 o                         
  -5   0  26         25.18         33.49         5.25 o                         
  -4   0  26        195.47        205.89         8.01 o                         
  -3   0  26          4.43          8.04         3.44 o                         
  -2   0  26        689.27        729.67        38.59 o                         
  -1   0  26        613.02        654.51        14.08 o                         
   0   0  26          0.09          1.12         4.28 o                         
   1   0  26        135.53        132.25         5.80 o                         
   2   0  26        567.29        595.37        11.13 o                         
   3   0  26         17.52         13.33         3.61 o                         
   4   0  26         11.81          7.02         6.55 o                         
  -5   1  26         79.76         76.79         5.60 o                         
  -4   1  26          0.19         -0.27         2.98 o                         
  -3   1  26        100.60        105.64         3.90 o                         
  -2   1  26        377.41        390.88         8.92 o                         
  -1   1  26          6.91         14.38         3.28 o                         
   0   1  26        128.66        128.53         4.82 o                         
   1   1  26        140.66        118.63         3.95 o                         
   2   1  26        246.17        251.69         5.38 o                         
   3   1  26          6.26          5.19         2.59 o                         
   4   1  26        126.48        129.06         5.72 o                         
  -5   2  26        331.27        347.16        13.91 o                         
  -4   2  26         51.99         68.20         4.53 o                         
  -3   2  26         11.08         14.58         3.23 o                         
  -2   2  26         86.36         83.54         4.44 o                         
  -1   2  26        355.21        392.26         8.80 o                         
   0   2  26        303.99        299.77         6.96 o                         
   1   2  26          2.17          3.61         2.24 o                         
   2   2  26         23.27         25.32         3.08 o                         
   3   2  26          0.01         -0.07         3.51 o                         
   4   2  26          3.02          1.43         4.77 o                         
  -4   3  26          1.46          0.90         3.15 o                         
  -3   3  26         72.53         67.78         4.50 o                         
  -2   3  26         17.27         16.59         2.49 o                         
  -1   3  26        677.93        679.17         8.75 o                         
   0   3  26          4.77          2.61         2.73 o                         
   1   3  26          0.46          0.63         3.95 o                         
   2   3  26         14.45         18.30         3.91 o                         
   3   3  26          1.31          3.19         5.47 o                         
  -4   4  26          6.03          9.01         4.62 o                         
  -3   4  26         52.04         52.80         6.22 o                         
  -2   4  26         34.76         46.70         3.64 o                         
  -1   4  26        125.35        136.75         6.11 o                         
   0   4  26          0.23          4.42         2.97 o                         
   1   4  26          1.19          2.89         3.51 o                         
   2   4  26          0.00         -3.93         5.32 o                         
  -2   5  26         36.37         28.54         3.65 o                         
  -1   5  26         15.69         14.13         3.90 o                         
   0   5  26          0.28          2.16         4.07 o                         
   1   5  26          9.91          8.16         4.35 o                         
  -4   1  27         12.83         16.52         4.21 o                         
  -3   1  27         48.83         54.62         5.77 o                         
  -2   1  27         11.70         13.89         3.77 o                         
  -1   1  27         49.50         49.58         4.33 o                         
   0   1  27         13.92         14.27         4.91 o                         
   1   1  27         35.72         36.41         2.93 o                         
   2   1  27          0.87         -0.11         2.40 o                         
   3   1  27         56.90         48.00         4.72 o                         
  -4   2  27         86.12         76.45         6.05 o                         
  -3   2  27        242.75        258.16         6.32 o                         
  -2   2  27        148.14        156.42         7.01 o                         
  -1   2  27          0.90         -1.04         2.87 o                         
   0   2  27          7.48         11.11         3.89 o                         
   1   2  27         36.09         33.37         3.13 o                         
   2   2  27          8.18         11.44         2.90 o                         
   3   2  27         33.33         33.15         5.25 o                         
  -4   3  27         42.65         43.48        11.50 o                         
  -3   3  27          2.73          5.74         2.68 o                         
  -2   3  27        245.81        270.63         7.25 o                         
  -1   3  27       1206.23       1288.90        15.73 o                         
   0   3  27         37.09         31.49         3.83 o                         
   1   3  27         32.45         35.98         3.82 o                         
   2   3  27          8.25         10.51         4.73 o                         
  -3   4  27          1.46          0.08         5.98 o                         
  -2   4  27        300.51        310.55         7.41 o                         
  -1   4  27          9.48          8.91         2.76 o                         
   0   4  27        183.29        196.52         6.68 o                         
   1   4  27        102.06        137.20         6.53 o                         
  -4   0  28        264.04        272.95        16.62 o                         
  -3   0  28          0.72         -2.48         5.04 o                         
  -2   0  28        186.90        206.46         9.56 o                         
  -1   0  28          9.96          5.09         8.72 o                         
   0   0  28          0.88          3.05         3.97 o                         
   1   0  28         90.23         84.22        20.24 o                         
   2   0  28         98.04         90.53         6.66 o                         
   3   0  28         92.74         80.77         5.59 o                         
  -4   1  28          0.23         -3.19         4.79 o                         
  -3   1  28         52.35         71.46         5.38 o                         
  -2   1  28         29.30         29.87         4.66 o                         
  -1   1  28         55.06         52.28         4.10 o                         
   0   1  28        232.86        213.36         7.72 o                         
   1   1  28          1.29          1.70         2.72 o                         
   2   1  28         66.21         55.25         3.43 o                         
   3   1  28         24.19         19.85         4.12 o                         
  -4   2  28          0.66          1.58         3.33 o                         
  -3   2  28         31.95         36.49         5.33 o                         
  -2   2  28         20.15         20.02         4.42 o                         
  -1   2  28         60.65         56.06         4.15 o                         
   0   2  28        128.16        139.76         5.60 o                         
   1   2  28         23.11         19.11         3.25 o                         
   2   2  28         17.97         18.43         3.19 o                         
  -3   3  28          2.52          0.71         3.49 o                         
  -2   3  28        128.01        110.81         5.49 o                         
  -1   3  28        225.89        220.46         8.60 o                         
   0   3  28         15.00         12.10         3.81 o                         
   1   3  28        106.33        100.42         8.09 o                         
   2   3  28         22.75         30.06         5.64 o                         
  -1   4  28         44.25         54.76         3.96 o                         
   0   4  28        331.30        331.48        23.39 o                         
  -3   1  29         22.81         24.16         4.30 o                         
  -2   1  29        257.63        275.63        11.67 o                         
  -1   1  29          0.06          2.40         3.14 o                         
   0   1  29         26.59         24.34         3.58 o                         
   1   1  29          1.07         -0.16         3.09 o                         
   2   1  29         52.41         50.73         4.91 o                         
  -3   2  29          1.16          6.73         6.74 o                         
  -2   2  29         99.56        110.74         7.70 o                         
  -1   2  29        282.48        298.62         8.00 o                         
   0   2  29        146.95        136.64         6.22 o                         
   1   2  29          2.19         -0.35         3.16 o                         
  -2   3  29        228.12        244.46        14.96 o                         
  -1   3  29        210.89        221.15         7.13 o                         
   0   3  29          1.54          3.06         3.38 o                         
  -2   0  30         41.27         37.89         7.77 o                         
  -1   0  30          5.25          7.32         4.85 o                         
   0   0  30         54.86         61.71         6.69 o                         
   1   0  30          0.31         -3.76         5.05 o                         
  -2   1  30          0.05          1.40         4.13 o                         
  -1   1  30          3.77          7.81         3.51 o                         
   0   1  30          4.32          3.84         3.83 o                         
   1   1  30         13.57         16.19         3.54 o                         
  -1   2  30        119.76        125.35         6.06 o                         
   0   2  30          5.04          4.12         5.42 o                         
                                                                                
