# Supplementary material for: Crystal structures of three 6-substituted coumarin-3-carboxamide derivatives
Source: Acta Crystallogr E Crystallogr Commun. 2016 Jun 10;72(Pt 7):926–32. doi: 10.1107/S2056989016008665 (PMC4992908; doi:10.1107/S2056989016008665)
Supplement: Supplementary file 3 [file e-72-00926-2sup3.hkl]

data_2                                                                          
_shelx_title ' amf42_a.res in P-1'                                              
_shelx_refln_list_code          4                                               
_shelx_F_calc_maximum      151.87                                               
_exptl_crystal_F_000       324.00                                               
_reflns_d_resolution_high  0.7701                                               
                                                                                
loop_                                                                           
 _space_group_symop_operation_xyz                                               
 'x, y, z'                                                                      
 '-x, -y, -z'                                                                   
                                                                                
_cell_length_a     7.1028                                                       
_cell_length_b    10.1367                                                       
_cell_length_c    10.8171                                                       
_cell_angle_alpha  75.827                                                       
_cell_angle_beta   88.318                                                       
_cell_angle_gamma  71.271                                                       
                                                                                
_shelx_F_squared_multiplier     1.000                                           
                                                                                
loop_                                                                           
 _refln_index_h                                                                 
 _refln_index_k                                                                 
 _refln_index_l                                                                 
 _refln_F_squared_calc                                                          
 _refln_F_squared_meas                                                          
 _refln_F_squared_sigma                                                         
 _refln_observed_status                                                         
   1   0   0        129.55        106.59         0.79 o                         
   2   0   0      23065.70      26000.00        36.05 o                         
   3   0   0         90.37         76.86         0.66 o                         
   4   0   0        217.88        277.57         1.68 o                         
   5   0   0          6.31          7.91         0.40 o                         
   6   0   0         21.93         25.34         0.68 o                         
   7   0   0         27.91         26.23         1.76 o                         
   8   0   0         11.24          9.91         2.74 o                         
  -8   1   0          1.61         -1.68         1.68 o                         
  -7   1   0          0.73          1.67         0.75 o                         
  -6   1   0          2.70          2.53         0.55 o                         
  -5   1   0          0.80          1.30         0.35 o                         
  -4   1   0          2.16          2.13         0.31 o                         
  -3   1   0          3.75          4.09         0.29 o                         
  -2   1   0         33.25         33.13         0.46 o                         
  -1   1   0         90.75         94.06         0.61 o                         
   0   1   0        691.27        441.67        29.56 o                         
   1   1   0        506.64        503.44         3.85 o                         
   2   1   0         57.17         80.54         1.38 o                         
   3   1   0          4.24          8.30         0.25 o                         
   4   1   0        104.17         96.40         0.72 o                         
   5   1   0        118.13        108.64         1.15 o                         
   6   1   0          1.01          1.12         0.28 o                         
   7   1   0         40.21         35.97         1.56 o                         
   8   1   0        100.61        105.90         3.25 o                         
  -8   2   0          3.59          4.13         2.39 o                         
  -7   2   0          3.66          3.55         0.88 o                         
  -6   2   0          0.23          0.67         0.58 o                         
  -5   2   0          0.07          0.51         0.34 o                         
  -4   2   0          8.10         12.25         0.50 o                         
  -3   2   0         85.85         71.53         0.90 o                         
  -2   2   0          0.22          0.76         0.21 o                         
  -1   2   0        177.10        210.17         0.78 o                         
   0   2   0        282.05        236.42         0.83 o                         
   1   2   0        120.00         81.55         0.87 o                         
   2   2   0        214.40        160.28         0.93 o                         
   3   2   0         40.49         31.65         0.66 o                         
   4   2   0        206.34        210.59         5.68 o                         
   5   2   0        103.38         97.46         2.33 o                         
   6   2   0        214.34        181.62         8.11 o                         
   7   2   0         84.84         89.62         1.79 o                         
   8   2   0         16.30         14.96         1.56 o                         
   9   2   0          4.74          5.19         1.47 o                         
  -7   3   0          6.62          5.64         1.18 o                         
  -6   3   0          0.39          0.67         0.62 o                         
  -5   3   0          1.77          2.33         0.58 o                         
  -4   3   0        101.67        111.96         1.31 o                         
  -3   3   0         18.70         18.01         0.47 o                         
  -2   3   0         95.96        109.39         0.82 o                         
  -1   3   0         19.84         25.63         0.39 o                         
   0   3   0         27.66         28.44         0.37 o                         
   1   3   0         85.69        100.82         1.25 o                         
   2   3   0         17.80         21.12         0.30 o                         
   3   3   0         82.66         99.84         0.66 o                         
   4   3   0          3.35          4.22         0.48 o                         
   5   3   0         29.48         40.48         1.10 o                         
   6   3   0          1.51          2.31         0.53 o                         
   7   3   0          0.50         -0.44         0.57 o                         
   8   3   0          6.06          8.40         0.87 o                         
   9   3   0          3.09         -0.33         1.40 o                         
  -7   4   0          3.97          2.85         1.12 o                         
  -6   4   0         70.51         71.16         3.02 o                         
  -5   4   0         20.85         19.96         0.93 o                         
  -4   4   0         17.37         15.91         0.64 o                         
  -3   4   0         71.77         79.11         1.05 o                         
  -2   4   0        393.27        381.77         3.04 o                         
  -1   4   0        517.84        585.86         2.09 o                         
   0   4   0        173.50        166.57         1.20 o                         
   1   4   0        835.55        984.10         7.68 o                         
   2   4   0          1.84          1.57         0.26 o                         
   3   4   0          0.12          1.32         0.20 o                         
   4   4   0          0.06          0.03         0.19 o                         
   5   4   0         38.11         33.65         0.98 o                         
   6   4   0          1.65          0.96         0.54 o                         
   7   4   0         10.02         10.38         0.82 o                         
   8   4   0          0.34         -0.41         0.70 o                         
   9   4   0         28.74         34.45         3.68 o                         
  -6   5   0        166.94        166.33         3.40 o                         
  -5   5   0        386.40        412.21         9.14 o                         
  -4   5   0        116.41        122.03         2.09 o                         
  -3   5   0        140.60        136.96         2.19 o                         
  -2   5   0         61.48         68.50         1.10 o                         
  -1   5   0         33.10         30.78         0.60 o                         
   0   5   0        415.23        471.78         2.09 o                         
   1   5   0          4.82          6.40         0.29 o                         
   2   5   0        598.84        657.82         5.39 o                         
   3   5   0         74.55         74.54         0.87 o                         
   4   5   0        119.08        136.24         1.69 o                         
   5   5   0          1.35          1.68         0.24 o                         
   6   5   0          4.03          5.56         0.69 o                         
   7   5   0          1.15          1.33         0.61 o                         
   8   5   0          0.15          0.82         0.97 o                         
   9   5   0          0.00         -0.59         1.04 o                         
  -6   6   0         61.48         54.58         1.97 o                         
  -5   6   0        138.76        147.19         3.19 o                         
  -4   6   0        221.50        218.41         2.61 o                         
  -3   6   0         94.39         87.88         4.04 o                         
  -2   6   0        209.32        209.01         1.76 o                         
  -1   6   0         48.50         53.12         0.90 o                         
   0   6   0         22.69         29.72         0.60 o                         
   1   6   0          5.86          7.22         0.40 o                         
   2   6   0        750.48        828.15         7.34 o                         
   3   6   0        236.44        236.14         1.67 o                         
   4   6   0        611.93        687.43         4.39 o                         
   5   6   0         50.06         50.02         0.91 o                         
   6   6   0        167.97        178.20         2.77 o                         
   7   6   0          8.57          8.71         0.86 o                         
   8   6   0         18.41         19.48         2.21 o                         
   9   6   0          1.96          2.18         1.28 o                         
  -5   7   0          0.02          0.57         0.96 o                         
  -4   7   0          0.57          1.76         0.67 o                         
  -3   7   0          0.93          1.28         1.01 o                         
  -2   7   0          5.05          4.24         0.63 o                         
  -1   7   0         60.94         53.22         1.14 o                         
   0   7   0        135.24        140.45         2.13 o                         
   1   7   0        113.19         92.11         1.83 o                         
   2   7   0         63.77         62.33         2.19 o                         
   3   7   0         61.63         67.25         1.54 o                         
   4   7   0         74.08         80.07         1.13 o                         
   5   7   0        156.08        165.44         2.24 o                         
   6   7   0        106.71        108.70         2.05 o                         
   7   7   0         18.67         19.18         1.01 o                         
   8   7   0         30.67         29.49         1.94 o                         
  -4   8   0          9.87         10.08         2.04 o                         
  -3   8   0          0.48          1.50         0.72 o                         
  -2   8   0         47.48         44.96         1.12 o                         
  -1   8   0          5.41          6.75         0.69 o                         
   0   8   0         15.69         16.71         0.91 o                         
   1   8   0          0.41          0.50         0.69 o                         
   2   8   0          2.10          2.29         0.72 o                         
   3   8   0         19.93         22.06         1.13 o                         
   4   8   0          5.53          4.83         0.74 o                         
   5   8   0         58.28         57.17         1.57 o                         
   6   8   0         10.65          8.82         1.26 o                         
   7   8   0          1.94          1.66         1.16 o                         
   8   8   0          2.53          3.95         1.53 o                         
  -4   9   0          0.10         -1.13         1.13 o                         
  -3   9   0          3.54          4.21         0.92 o                         
  -2   9   0         47.21         43.09         1.44 o                         
  -1   9   0         54.48         46.95         1.34 o                         
   0   9   0        101.50         89.28         2.10 o                         
   1   9   0         26.87         23.14         1.25 o                         
   2   9   0          2.68          1.99         0.76 o                         
   3   9   0          0.34         -0.20         0.74 o                         
   4   9   0          3.96          4.37         1.38 o                         
   5   9   0          0.39          0.09         0.74 o                         
   6   9   0          1.38         -0.29         1.08 o                         
   7   9   0          0.02          0.96         1.55 o                         
   8   9   0          2.18          2.03         2.16 o                         
  -3  10   0          1.05          1.00         2.05 o                         
  -2  10   0          0.05         -0.44         0.98 o                         
  -1  10   0          3.32          2.82         0.90 o                         
   0  10   0          0.21          1.98         1.00 o                         
   1  10   0         31.90         20.37         1.52 o                         
   2  10   0         16.16         15.36         1.72 o                         
   3  10   0         37.14         33.47         2.26 o                         
   4  10   0         47.63         48.50         1.73 o                         
   5  10   0         30.35         29.07         1.44 o                         
   6  10   0          1.40          3.87         1.20 o                         
   7  10   0         10.80         12.65         1.61 o                         
  -1  11   0         17.23         31.48         2.38 o                         
   0  11   0         11.67         14.28         1.51 o                         
   1  11   0          0.01         -0.69         0.93 o                         
   2  11   0         23.26         30.32         1.66 o                         
   3  11   0          0.36          0.55         0.95 o                         
   4  11   0         27.62         23.03         1.45 o                         
   5  11   0          5.19          4.66         1.33 o                         
   6  11   0        128.76        127.47         8.33 o                         
   0  12   0         55.04         64.07         4.72 o                         
   1  12   0          6.89          7.03         1.24 o                         
   2  12   0          9.63         12.83         1.38 o                         
   3  12   0          2.34          3.55         1.05 o                         
   4  12   0          2.62          1.51         1.28 o                         
   5  12   0          3.77          1.89         1.98 o                         
  -5 -12   1          0.35          0.93         3.06 o                         
  -4 -12   1         14.36         19.75         1.54 o                         
  -3 -12   1          3.20          7.94         1.24 o                         
  -2 -12   1          0.00          0.57         1.31 o                         
  -1 -12   1         58.78         81.47         2.68 o                         
  -6 -11   1         28.59         24.69         1.91 o                         
  -5 -11   1          5.09          0.89         1.62 o                         
  -4 -11   1          1.49          0.20         0.96 o                         
  -3 -11   1          5.68          3.89         1.00 o                         
  -2 -11   1          5.62          8.94         1.18 o                         
  -1 -11   1          0.06          0.74         1.03 o                         
   0 -11   1          7.07          9.45         1.22 o                         
   1 -11   1          1.07          2.42         1.50 o                         
  -7 -10   1          2.55          3.54         2.16 o                         
  -6 -10   1          0.96          3.22         1.23 o                         
  -5 -10   1          7.95          5.28         1.14 o                         
  -4 -10   1          5.53          4.18         1.65 o                         
  -3 -10   1         42.31         38.40         1.61 o                         
  -2 -10   1         43.71         36.84         1.88 o                         
  -1 -10   1         25.27         22.17         1.37 o                         
   0 -10   1          6.68          7.29         1.23 o                         
   1 -10   1          2.96          1.18         1.26 o                         
   2 -10   1          4.44          5.12         1.18 o                         
  -8  -9   1          6.52          9.05         1.54 o                         
  -7  -9   1         15.03         15.84         3.30 o                         
  -6  -9   1          7.07         10.98         1.41 o                         
  -5  -9   1          0.63          1.90         0.73 o                         
  -4  -9   1          9.50         12.84         1.00 o                         
  -3  -9   1          0.11         -0.59         0.75 o                         
  -2  -9   1         68.35         63.73         1.85 o                         
  -1  -9   1         16.45         14.71         1.30 o                         
   0  -9   1         64.51         56.78         1.38 o                         
   1  -9   1          2.37          3.82         0.95 o                         
   2  -9   1          7.38          7.34         0.90 o                         
   3  -9   1          7.43          6.41         0.99 o                         
  -8  -8   1         14.00         10.29         1.49 o                         
  -7  -8   1         27.68         32.26         1.92 o                         
  -6  -8   1          0.72          0.60         1.68 o                         
  -5  -8   1          0.74          0.62         0.64 o                         
  -4  -8   1         82.54         82.85         1.87 o                         
  -3  -8   1        120.83        114.09         2.18 o                         
  -2  -8   1         66.45         63.37         1.68 o                         
  -1  -8   1         22.89         21.18         0.83 o                         
   0  -8   1          0.07         -0.24         0.44 o                         
   1  -8   1          6.08          7.09         0.89 o                         
   2  -8   1          1.83          1.40         0.65 o                         
   3  -8   1          2.31          1.93         0.76 o                         
   4  -8   1          0.21          0.18         0.79 o                         
  -8  -7   1         62.20         76.49        10.29 o                         
  -7  -7   1         30.51         30.65         1.46 o                         
  -6  -7   1        133.58        142.58         3.13 o                         
  -5  -7   1         44.11         43.62         0.95 o                         
  -4  -7   1         59.74         63.78         1.14 o                         
  -3  -7   1         20.17         18.53         1.24 o                         
  -2  -7   1         94.74         88.90         1.80 o                         
  -1  -7   1          0.54          1.08         0.30 o                         
   0  -7   1        423.37        425.64         3.25 o                         
   1  -7   1        254.24        259.94         2.79 o                         
   2  -7   1        201.97        194.93         2.23 o                         
   3  -7   1        181.94        185.68         2.66 o                         
   4  -7   1         29.66         25.68         1.15 o                         
   5  -7   1         10.88         13.07         1.61 o                         
  -9  -6   1          0.97          0.00         1.73 o                         
  -8  -6   1         35.51         34.33         1.37 o                         
  -7  -6   1          5.90          3.48         0.74 o                         
  -6  -6   1        175.12        181.92         5.31 o                         
  -5  -6   1          1.36          1.80         0.24 o                         
  -4  -6   1        356.91        387.01         3.24 o                         
  -3  -6   1         31.27         34.22         0.63 o                         
  -2  -6   1        132.75        141.19         2.32 o                         
  -1  -6   1          8.48          9.37         0.67 o                         
   0  -6   1         21.46         19.97         0.64 o                         
   1  -6   1        560.50        550.11         2.86 o                         
   2  -6   1        179.91        172.64         1.68 o                         
   3  -6   1        788.79        797.16         7.07 o                         
   4  -6   1        221.47        226.55         5.51 o                         
   5  -6   1        138.21        144.81         2.41 o                         
   6  -6   1         36.63         32.42         2.56 o                         
  -9  -5   1          0.12          0.09         0.99 o                         
  -8  -5   1          0.79          1.94         0.74 o                         
  -7  -5   1          1.27          0.09         0.64 o                         
  -6  -5   1          8.42          6.24         0.76 o                         
  -5  -5   1         83.52         80.22         1.71 o                         
  -4  -5   1         16.92         14.39         0.38 o                         
  -3  -5   1        643.45        671.32         5.73 o                         
  -2  -5   1        119.12        110.50         1.40 o                         
  -1  -5   1        465.18        519.37         2.39 o                         
   0  -5   1        131.54        138.68         1.32 o                         
   1  -5   1         54.53         65.39         0.98 o                         
   2  -5   1        102.52         94.86         1.73 o                         
   3  -5   1          0.08         -0.11         0.44 o                         
   4  -5   1        424.89        430.70         3.53 o                         
   5  -5   1         58.93         61.33         1.57 o                         
   6  -5   1        167.56        169.87         3.47 o                         
  -9  -4   1          0.07          1.60         1.66 o                         
  -8  -4   1          2.23          2.39         0.75 o                         
  -7  -4   1          6.42          7.00         0.93 o                         
  -6  -4   1          0.34          0.56         0.59 o                         
  -5  -4   1         28.04         29.55         0.96 o                         
  -4  -4   1          0.41          0.48         0.17 o                         
  -3  -4   1          0.26          2.09         0.23 o                         
  -2  -4   1         61.09         66.65         0.86 o                         
  -1  -4   1         15.23         14.10         0.39 o                         
   0  -4   1        637.18        673.55         1.99 o                         
   1  -4   1         30.97         29.64         0.52 o                         
   2  -4   1        207.77        215.67         1.59 o                         
   3  -4   1         17.33         16.62         0.61 o                         
   4  -4   1         18.45         18.73         0.70 o                         
   5  -4   1         42.79         47.02         1.34 o                         
   6  -4   1         25.35         27.17         1.18 o                         
   7  -4   1         24.99         25.57         1.83 o                         
  -9  -3   1         14.04          9.96         1.72 o                         
  -8  -3   1         20.76         20.74         1.13 o                         
  -7  -3   1          3.90          2.66         0.67 o                         
  -6  -3   1          8.24          5.37         0.67 o                         
  -5  -3   1         10.06          7.68         0.61 o                         
  -4  -3   1        227.77        207.10         1.75 o                         
  -3  -3   1          8.37         11.00         0.43 o                         
  -2  -3   1         16.65         17.22         0.40 o                         
  -1  -3   1        325.87        328.63         1.64 o                         
   0  -3   1        161.29        142.80         1.72 o                         
   1  -3   1         64.74         43.58         0.73 o                         
   2  -3   1          1.00          0.12         0.20 o                         
   3  -3   1         27.50         33.35         0.74 o                         
   4  -3   1          2.97          2.64         0.57 o                         
   5  -3   1         18.94         17.36         0.87 o                         
   6  -3   1          5.09          5.89         0.73 o                         
   7  -3   1          0.36          1.36         0.81 o                         
  -9  -2   1         18.63         14.95         2.87 o                         
  -8  -2   1         40.76         43.30         2.19 o                         
  -7  -2   1          5.88          5.94         0.87 o                         
  -6  -2   1        125.05        121.64         1.93 o                         
  -5  -2   1         88.96         92.08         1.99 o                         
  -4  -2   1         43.93         49.41         0.89 o                         
  -3  -2   1        489.47        496.03         2.50 o                         
  -2  -2   1        550.95        533.40         3.83 o                         
  -1  -2   1        143.71        150.22         1.17 o                         
   0  -2   1        112.60         99.76         0.74 o                         
   1  -2   1          5.49          4.72         0.22 o                         
   2  -2   1         15.31         23.18         0.53 o                         
   3  -2   1         21.01         22.34         0.47 o                         
   4  -2   1         12.97         14.80         0.62 o                         
   5  -2   1          8.38          7.65         0.55 o                         
   6  -2   1          6.08          6.23         0.69 o                         
   7  -2   1          1.57          1.89         0.69 o                         
   8  -2   1          1.93          2.17         1.76 o                         
  -8  -1   1         50.43         46.12         2.67 o                         
  -7  -1   1          4.67          3.65         0.77 o                         
  -6  -1   1       1016.91       1026.63        16.69 o                         
  -5  -1   1          0.12          0.11         0.15 o                         
  -4  -1   1      10235.39      11385.93        70.00 o                         
  -3  -1   1        105.01         93.22         1.29 o                         
  -1  -1   1        568.00        485.61         1.73 o                         
   0  -1   1       5651.94       6295.92        44.99 o                         
   1  -1   1          1.00          0.21         0.16 o                         
   2  -1   1       1201.59       1264.08         4.39 o                         
   3  -1   1        191.26        182.10         1.48 o                         
   4  -1   1        205.92        227.02         1.96 o                         
   5  -1   1         82.11         79.78         1.81 o                         
   6  -1   1          6.15          5.50         0.63 o                         
   7  -1   1         14.58         15.28         1.06 o                         
   8  -1   1          0.68          1.24         3.59 o                         
  -8   0   1          0.72          4.02         3.46 o                         
  -7   0   1          2.45          2.32         1.11 o                         
  -6   0   1          3.30          3.16         0.30 o                         
  -5   0   1          9.37          8.32         0.34 o                         
  -4   0   1        218.92        243.38         1.85 o                         
  -3   0   1         50.13         62.74         0.67 o                         
  -2   0   1       2227.39       2411.40        10.44 o                         
  -1   0   1        648.01        634.16         3.11 o                         
   1   0   1         23.30         26.55         0.28 o                         
   2   0   1         27.16         27.27         0.65 o                         
   3   0   1        162.36        145.16         1.09 o                         
   4   0   1        168.25        175.31         1.29 o                         
   5   0   1          9.16          8.24         0.46 o                         
   6   0   1        323.67        341.82         2.77 o                         
   7   0   1          0.69          0.53         0.68 o                         
   8   0   1        100.14         94.06         3.13 o                         
  -8   1   1          0.13         -0.54         4.40 o                         
  -7   1   1          2.29          3.57         1.16 o                         
  -6   1   1          3.44          5.71         0.51 o                         
  -5   1   1         25.42         23.94         0.50 o                         
  -4   1   1          0.75          0.35         0.26 o                         
  -3   1   1         24.91         33.99         0.49 o                         
  -2   1   1          7.89         16.16         0.29 o                         
  -1   1   1         43.28         27.46         0.38 o                         
   0   1   1        584.40        458.92        71.17 o                         
   1   1   1        393.53        408.32         3.06 o                         
   2   1   1       2453.48       2445.50        14.07 o                         
   3   1   1       1557.08       1642.82         6.29 o                         
   4   1   1        333.66        319.30         3.39 o                         
   5   1   1        254.70        273.59         2.98 o                         
   6   1   1         30.64         29.88         1.00 o                         
   7   1   1          3.38          2.59         0.85 o                         
   8   1   1         66.68         67.79         4.59 o                         
  -8   2   1          1.27         -0.31         1.98 o                         
  -7   2   1          3.21          3.97         1.21 o                         
  -6   2   1         17.83         19.98         0.89 o                         
  -5   2   1          0.24          0.89         0.33 o                         
  -4   2   1          0.09          0.08         0.20 o                         
  -3   2   1        117.83        124.19         1.33 o                         
  -2   2   1         66.78         70.81         0.73 o                         
  -1   2   1         46.37         43.51         0.45 o                         
   0   2   1          8.82          9.44         0.24 o                         
   1   2   1        668.47        803.46         3.37 o                         
   2   2   1         47.61         47.50         0.41 o                         
   3   2   1        358.05        415.66         1.56 o                         
   4   2   1         21.53         18.52         0.41 o                         
   5   2   1         11.43         13.27         0.48 o                         
   6   2   1         13.06         11.68         0.48 o                         
   7   2   1         13.11         15.14         1.36 o                         
   8   2   1          2.04          2.52         1.03 o                         
   9   2   1          0.42          3.18         1.43 o                         
  -7   3   1         21.78         24.97         2.04 o                         
  -6   3   1         42.30         39.47         1.21 o                         
  -5   3   1         32.75         32.94         1.17 o                         
  -4   3   1        109.67         96.25         1.62 o                         
  -3   3   1        142.49        151.04         1.24 o                         
  -2   3   1          0.30          0.50         0.21 o                         
  -1   3   1        216.36        271.65         1.20 o                         
   0   3   1         90.42         89.99         0.71 o                         
   1   3   1        301.34        273.47         1.47 o                         
   2   3   1         26.67         23.05         0.43 o                         
   3   3   1         11.79         10.86         0.27 o                         
   4   3   1          0.26          0.70         0.17 o                         
   5   3   1        240.99        251.41         2.12 o                         
   6   3   1         12.95         12.59         0.47 o                         
   7   3   1        105.94        105.21         2.10 o                         
   8   3   1          7.35          8.03         0.80 o                         
   9   3   1          3.03          2.82         2.24 o                         
  -7   4   1        126.06        129.28         4.03 o                         
  -6   4   1         38.12         40.05         1.52 o                         
  -5   4   1         19.41         18.24         1.00 o                         
  -4   4   1         16.70         18.10         0.87 o                         
  -3   4   1          3.37          3.19         0.45 o                         
  -2   4   1        115.51        129.57         1.10 o                         
  -1   4   1        114.48        113.87         1.30 o                         
   0   4   1        157.36        172.03         1.39 o                         
   1   4   1        159.10        168.11         1.22 o                         
   2   4   1          8.33          9.80         0.36 o                         
   3   4   1         77.24         81.76         0.64 o                         
   4   4   1          0.63          0.36         0.18 o                         
   5   4   1         32.69         35.90         0.43 o                         
   6   4   1          0.62         -0.08         0.39 o                         
   7   4   1          0.76          0.77         0.67 o                         
   8   4   1          0.87          1.95         0.85 o                         
   9   4   1          3.18          3.23         1.41 o                         
  -6   5   1         67.10         67.00         2.20 o                         
  -5   5   1         29.66         32.79         1.26 o                         
  -4   5   1          0.01         -0.19         0.53 o                         
  -3   5   1         15.95         16.36         0.73 o                         
  -2   5   1        572.99        609.62         2.85 o                         
  -1   5   1         98.78        105.27         1.16 o                         
   0   5   1       2020.91       2227.86         3.77 o                         
   1   5   1        892.13        977.15         6.22 o                         
   2   5   1       1249.85       1393.08         6.25 o                         
   3   5   1         51.69         65.05         0.64 o                         
   4   5   1        155.68        175.18         1.83 o                         
   5   5   1         50.14         46.15         0.85 o                         
   6   5   1          0.72          0.85         0.28 o                         
   7   5   1          0.44          2.07         0.65 o                         
   8   5   1         16.03         16.28         1.29 o                         
   9   5   1          7.37          7.86         1.22 o                         
  -6   6   1          2.14          1.92         0.96 o                         
  -5   6   1          5.57          4.33         1.10 o                         
  -4   6   1          2.58          2.43         0.59 o                         
  -3   6   1         92.57         83.10         1.47 o                         
  -2   6   1         65.40         67.79         1.01 o                         
  -1   6   1         46.02         34.58         0.74 o                         
   0   6   1          0.04          0.06         0.37 o                         
   1   6   1        302.59        306.65         3.73 o                         
   2   6   1        440.53        487.84         2.96 o                         
   3   6   1        345.44        360.40         2.03 o                         
   4   6   1        167.68        179.26         3.09 o                         
   5   6   1          3.35          4.64         0.31 o                         
   6   6   1          8.87          7.66         0.47 o                         
   7   6   1          2.57          3.84         0.69 o                         
   8   6   1         29.92         28.84         1.54 o                         
   9   6   1          1.45          2.65         1.25 o                         
  -5   7   1          2.68          1.77         1.19 o                         
  -4   7   1         10.13         11.72         0.87 o                         
  -3   7   1         15.89         13.05         0.80 o                         
  -2   7   1          0.04          0.08         0.41 o                         
  -1   7   1         19.14         17.59         0.73 o                         
   0   7   1          0.23         -0.38         0.41 o                         
   1   7   1        135.10        133.26         3.54 o                         
   2   7   1         94.03         96.05         1.63 o                         
   3   7   1        113.96        106.57         1.16 o                         
   4   7   1         48.38         46.50         1.01 o                         
   5   7   1          3.61          4.51         0.45 o                         
   6   7   1         14.65         13.28         1.13 o                         
   7   7   1         19.23         18.26         1.16 o                         
   8   7   1          6.93          7.17         1.45 o                         
  -5   8   1          3.75          2.94         1.59 o                         
  -4   8   1         76.02         74.31         2.57 o                         
  -3   8   1         10.60         10.07         0.82 o                         
  -2   8   1         63.06         58.43         1.21 o                         
  -1   8   1          2.74          4.10         0.61 o                         
   0   8   1         17.50         16.43         0.77 o                         
   1   8   1         29.75         25.46         0.94 o                         
   2   8   1         35.21         30.17         1.30 o                         
   3   8   1          3.38          2.38         0.61 o                         
   4   8   1          2.31          3.40         0.63 o                         
   5   8   1          0.86          1.66         0.58 o                         
   6   8   1          0.08          0.80         0.76 o                         
   7   8   1          0.13          1.09         1.44 o                         
   8   8   1          0.46          2.41         1.32 o                         
  -4   9   1          1.58          2.66         1.23 o                         
  -3   9   1         25.65         25.50         1.96 o                         
  -2   9   1          0.12          0.45         0.70 o                         
  -1   9   1         81.70         74.22         2.02 o                         
   0   9   1          2.96          3.25         0.60 o                         
   1   9   1         65.91         46.50         2.37 o                         
   2   9   1          9.19          9.16         0.92 o                         
   3   9   1         25.79         20.49         1.16 o                         
   4   9   1         19.97         19.62         1.16 o                         
   5   9   1          0.21          0.45         0.89 o                         
   6   9   1         47.61         45.68         2.19 o                         
   7   9   1          5.46          4.24         1.27 o                         
   8   9   1          8.31          9.81         1.66 o                         
  -3  10   1          4.66          9.48         1.83 o                         
  -2  10   1         11.22         14.51         1.32 o                         
  -1  10   1          0.56          1.99         0.97 o                         
   0  10   1          0.83          0.18         0.82 o                         
   1  10   1          6.73          5.56         0.94 o                         
   2  10   1        242.19        211.13         3.31 o                         
   3  10   1          4.86          4.67         0.93 o                         
   4  10   1        302.49        281.57         4.70 o                         
   5  10   1          0.53          2.51         1.05 o                         
   6  10   1         31.62         31.26         2.03 o                         
   7  10   1          8.38          5.57         1.33 o                         
  -2  11   1         40.42         43.81         3.70 o                         
  -1  11   1          4.64          2.52         1.47 o                         
   0  11   1          0.04          1.68         0.93 o                         
   1  11   1          0.02          2.07         1.10 o                         
   2  11   1          0.34          1.41         0.92 o                         
   3  11   1          2.49          3.57         0.93 o                         
   4  11   1         21.56         25.02         1.78 o                         
   5  11   1         33.89         30.89         1.59 o                         
   6  11   1         10.63          9.97         1.53 o                         
   7  11   1         43.16         35.74         3.24 o                         
   0  12   1          8.82         11.71         2.01 o                         
   1  12   1         11.51         11.80         1.73 o                         
   2  12   1          3.63          6.14         1.11 o                         
   3  12   1          2.90          5.43         1.15 o                         
   4  12   1          5.72          7.41         1.67 o                         
   5  12   1         24.13         25.12         1.95 o                         
  -4 -12   2         13.89         15.24         1.48 o                         
  -3 -12   2          0.03          0.39         0.95 o                         
  -2 -12   2         11.39         16.32         1.33 o                         
  -6 -11   2          3.35          3.33         1.79 o                         
  -5 -11   2         12.24          9.38         2.92 o                         
  -4 -11   2         11.77         13.05         1.10 o                         
  -3 -11   2          1.01          1.76         1.04 o                         
  -2 -11   2          0.12          0.12         0.98 o                         
  -1 -11   2         10.59         11.57         1.30 o                         
   0 -11   2          4.37          2.25         0.93 o                         
  -7 -10   2          0.46          2.72         1.41 o                         
  -6 -10   2         18.82         19.37         1.73 o                         
  -5 -10   2          2.78          1.16         1.13 o                         
  -4 -10   2         47.46         43.11         1.45 o                         
  -3 -10   2         20.95         20.95         1.61 o                         
  -2 -10   2         21.96         17.93         1.29 o                         
  -1 -10   2          0.34          0.83         0.91 o                         
   0 -10   2          0.05          1.02         0.88 o                         
   1 -10   2         14.09         15.58         1.03 o                         
   2 -10   2          1.27          0.59         0.96 o                         
  -7  -9   2         16.19         15.02         1.31 o                         
  -6  -9   2         23.31         19.36         1.55 o                         
  -5  -9   2         51.98         51.45         2.46 o                         
  -4  -9   2          4.44          2.33         0.67 o                         
  -3  -9   2          0.45          0.20         0.80 o                         
  -2  -9   2          5.38          5.72         1.29 o                         
  -1  -9   2          9.28         11.10         1.07 o                         
   0  -9   2          5.50          6.62         1.56 o                         
   1  -9   2          6.03          5.08         0.84 o                         
   2  -9   2          0.10         -0.63         0.72 o                         
   3  -9   2          7.55         10.27         1.01 o                         
  -8  -8   2         19.97         21.23         4.72 o                         
  -7  -8   2          9.04          9.82         1.67 o                         
  -6  -8   2          0.15          1.20         0.99 o                         
  -5  -8   2          7.87         10.49         0.78 o                         
  -4  -8   2        117.48        113.94         2.40 o                         
  -3  -8   2          7.02          9.32         1.09 o                         
  -2  -8   2        213.62        206.35         4.42 o                         
  -1  -8   2        204.51        208.90         3.03 o                         
   0  -8   2         50.01         49.71         1.28 o                         
   1  -8   2         84.31         84.40         2.10 o                         
   2  -8   2          1.33          0.67         1.35 o                         
   3  -8   2          0.00          0.13         0.69 o                         
   4  -8   2          0.94          3.40         0.88 o                         
  -8  -7   2         72.01         73.89         2.23 o                         
  -7  -7   2         20.14         23.87         1.35 o                         
  -6  -7   2         62.00         60.74         1.68 o                         
  -5  -7   2          3.91          5.86         0.51 o                         
  -4  -7   2          1.09          1.75         0.35 o                         
  -3  -7   2        123.05        116.04         2.01 o                         
  -2  -7   2          4.90          3.94         0.62 o                         
  -1  -7   2       1237.33       1253.99         6.03 o                         
   0  -7   2        225.50        218.09         2.07 o                         
   1  -7   2        997.13       1018.34         6.16 o                         
   2  -7   2        187.31        197.78         2.16 o                         
   3  -7   2         72.38         76.82         1.72 o                         
   4  -7   2          3.29          4.54         0.82 o                         
   5  -7   2          0.73          3.38         1.19 o                         
  -8  -6   2          0.70          0.59         0.71 o                         
  -7  -6   2         71.57         68.03         1.68 o                         
  -6  -6   2          0.01          0.61         0.60 o                         
  -5  -6   2        142.73        136.17         1.52 o                         
  -4  -6   2          0.82          0.15         0.28 o                         
  -3  -6   2         13.65         17.95         0.62 o                         
  -2  -6   2         16.84         14.32         0.93 o                         
  -1  -6   2         33.78         28.38         0.84 o                         
   0  -6   2        588.78        571.29         3.09 o                         
   1  -6   2        122.03        122.01         1.77 o                         
   2  -6   2        803.65        822.58         6.11 o                         
   3  -6   2        170.95        166.96         2.59 o                         
   4  -6   2        164.59        165.22         3.14 o                         
   5  -6   2         41.38         42.71         2.01 o                         
  -9  -5   2          3.82          4.51         1.31 o                         
  -8  -5   2          4.57          4.18         1.24 o                         
  -7  -5   2          4.92          5.26         0.74 o                         
  -6  -5   2         33.52         33.12         1.14 o                         
  -5  -5   2          6.55          8.32         0.80 o                         
  -4  -5   2        123.11        129.61         1.45 o                         
  -3  -5   2         32.12         31.77         0.66 o                         
  -2  -5   2        355.47        362.78         3.86 o                         
  -1  -5   2         44.43         47.85         0.83 o                         
   0  -5   2          5.49          7.68         0.43 o                         
   1  -5   2        128.57        130.82         1.41 o                         
   2  -5   2        265.94        257.14         4.02 o                         
   3  -5   2         59.26         60.51         1.16 o                         
   4  -5   2         73.46         75.61         1.80 o                         
   5  -5   2         23.28         24.71         1.28 o                         
   6  -5   2          0.70         -0.88         0.92 o                         
  -9  -4   2          0.64          0.66         2.65 o                         
  -8  -4   2         14.40         15.63         1.06 o                         
  -7  -4   2          0.66          0.64         0.59 o                         
  -6  -4   2         26.45         24.84         1.00 o                         
  -5  -4   2          1.17          2.35         0.53 o                         
  -4  -4   2         15.93         10.74         0.43 o                         
  -3  -4   2          4.10          1.48         0.25 o                         
  -2  -4   2         68.96         57.94         0.96 o                         
  -1  -4   2         34.83         54.27         0.70 o                         
   0  -4   2         10.35         14.92         0.44 o                         
   1  -4   2        109.46        123.93         1.37 o                         
   2  -4   2          0.32          0.19         0.29 o                         
   3  -4   2          5.77          5.34         0.50 o                         
   4  -4   2          2.64          2.45         0.59 o                         
   5  -4   2         24.01         23.08         1.05 o                         
   6  -4   2         13.26         14.09         1.23 o                         
   7  -4   2         50.73         49.93         1.98 o                         
  -9  -3   2          4.72          4.24         1.14 o                         
  -8  -3   2         27.00         30.33         1.52 o                         
  -7  -3   2         61.36         60.44         1.63 o                         
  -6  -3   2         55.39         57.95         2.25 o                         
  -5  -3   2         68.14         67.85         1.37 o                         
  -4  -3   2        180.83        174.35         2.09 o                         
  -3  -3   2         10.07         10.10         0.26 o                         
  -2  -3   2          0.74          1.56         0.25 o                         
  -1  -3   2        140.95        134.64         1.71 o                         
   0  -3   2         10.87         20.21         0.48 o                         
   1  -3   2         90.25         93.47         0.81 o                         
   2  -3   2          3.64          7.51         0.39 o                         
   3  -3   2          8.87          8.44         0.49 o                         
   4  -3   2         13.62         13.97         0.63 o                         
   5  -3   2          0.04         -0.60         0.60 o                         
   6  -3   2          2.99          3.69         0.75 o                         
   7  -3   2          1.22          1.30         0.78 o                         
  -9  -2   2          5.44          3.55         1.10 o                         
  -8  -2   2        670.79        709.08        10.02 o                         
  -7  -2   2          5.66          6.97         0.82 o                         
  -6  -2   2       2375.18       2611.98         9.90 o                         
  -5  -2   2         28.21         27.44         0.85 o                         
  -4  -2   2       2441.93       2824.52        10.82 o                         
  -3  -2   2          2.61          1.44         0.37 o                         
  -2  -2   2        201.74        190.71         1.68 o                         
  -1  -2   2        509.12        484.40         2.64 o                         
   0  -2   2       2876.13       3095.15        11.90 o                         
   1  -2   2        602.72        546.51         1.61 o                         
   2  -2   2         18.49         22.98         0.47 o                         
   3  -2   2         53.61         47.65         0.79 o                         
   4  -2   2         34.28         31.61         0.79 o                         
   5  -2   2          1.42          0.21         0.48 o                         
   6  -2   2          0.12          0.77         0.67 o                         
   7  -2   2          0.03          1.59         0.73 o                         
  -8  -1   2         40.22         33.97         2.05 o                         
  -7  -1   2          3.67          2.45         0.72 o                         
  -6  -1   2        331.40        353.49         3.78 o                         
  -5  -1   2        201.24        185.59         6.70 o                         
  -4  -1   2       1397.35       1456.40        23.82 o                         
  -3  -1   2       1003.76       1004.72        10.56 o                         
  -2  -1   2        881.62        924.29         3.80 o                         
  -1  -1   2        290.77        299.73         0.97 o                         
   0  -1   2        111.09        103.62         0.98 o                         
   1  -1   2         55.12         49.33         0.43 o                         
   2  -1   2        488.44        558.75         2.54 o                         
   3  -1   2          0.06          0.06         0.28 o                         
   4  -1   2        498.17        541.55         6.80 o                         
   5  -1   2          0.54         -0.11         0.48 o                         
   6  -1   2         83.57         84.76         1.58 o                         
   7  -1   2          5.13          4.83         0.73 o                         
   8  -1   2          6.79          4.77         1.33 o                         
  -8   0   2          0.06          1.12         2.11 o                         
  -7   0   2         18.69         20.86         3.92 o                         
  -6   0   2         20.85         21.27         1.18 o                         
  -5   0   2         45.58         49.93         0.82 o                         
  -4   0   2        173.13        207.80         1.79 o                         
  -3   0   2        184.85        198.54         1.52 o                         
  -2   0   2       1061.74       1085.32         5.30 o                         
  -1   0   2       2599.97       2619.45        14.94 o                         
   0   0   2       1687.44       1626.85        12.24 o                         
   1   0   2       3922.70       3942.72        39.01 o                         
   2   0   2        118.34        115.08         0.86 o                         
   3   0   2         10.74         12.04         0.39 o                         
   4   0   2        939.31        914.97         4.08 o                         
   5   0   2        360.30        383.81         2.89 o                         
   6   0   2        280.70        272.16         2.55 o                         
   7   0   2        113.30        121.63         1.92 o                         
   8   0   2         32.31         25.98         1.95 o                         
  -8   1   2          0.17          3.29         1.94 o                         
  -7   1   2          3.20          3.11         1.52 o                         
  -6   1   2          7.42          7.35         0.50 o                         
  -5   1   2         18.49         16.82         0.45 o                         
  -4   1   2         31.41         33.03         0.50 o                         
  -3   1   2        165.60        194.69         1.09 o                         
  -2   1   2          1.15          1.12         0.14 o                         
  -1   1   2       2091.22       2263.46        11.76 o                         
   0   1   2          3.20          5.00         0.17 o                         
   1   1   2        917.88        927.10         3.08 o                         
   2   1   2          2.67          1.88         0.19 o                         
   3   1   2          5.59          7.74         0.29 o                         
   4   1   2          7.52          6.80         0.36 o                         
   5   1   2          0.04          0.18         0.33 o                         
   6   1   2          0.72          0.79         0.45 o                         
   7   1   2         11.39         12.61         0.89 o                         
   8   1   2          0.99         -0.04         1.02 o                         
  -8   2   2         16.46         15.23         1.89 o                         
  -7   2   2         15.83         13.36         1.74 o                         
  -6   2   2          9.50          9.71         1.39 o                         
  -5   2   2         40.19         37.90         0.77 o                         
  -4   2   2         18.13         17.45         0.44 o                         
  -3   2   2         39.94         46.30         0.72 o                         
  -2   2   2         42.06         34.54         0.97 o                         
  -1   2   2        245.79        250.15         0.99 o                         
   0   2   2          3.79          5.40         0.21 o                         
   1   2   2         87.56         77.54         0.79 o                         
   2   2   2        214.96        207.49         1.92 o                         
   3   2   2        968.51        990.30         3.13 o                         
   4   2   2        176.59        177.75         1.07 o                         
   5   2   2         67.66         67.46         0.88 o                         
   6   2   2         13.63         12.80         0.52 o                         
   7   2   2          8.09         10.29         0.85 o                         
   8   2   2          2.46          2.38         1.88 o                         
  -7   3   2          0.14          1.54         1.30 o                         
  -6   3   2          2.30          3.18         0.94 o                         
  -5   3   2          0.78          2.10         0.63 o                         
  -4   3   2         16.63         19.01         0.96 o                         
  -3   3   2         68.20         67.11         0.90 o                         
  -2   3   2         30.36         32.71         0.43 o                         
  -1   3   2         38.63         41.41         0.54 o                         
   0   3   2         10.17          8.22         0.27 o                         
   1   3   2        176.46        177.92         0.86 o                         
   2   3   2         10.97         11.87         0.39 o                         
   3   3   2         26.96         27.67         0.41 o                         
   4   3   2          0.09          0.12         0.22 o                         
   5   3   2         11.51         12.58         0.41 o                         
   6   3   2          3.37          3.54         0.42 o                         
   7   3   2          0.62          1.43         1.01 o                         
   8   3   2         10.84         11.69         1.31 o                         
   9   3   2          0.26         -1.25         1.41 o                         
  -7   4   2         23.37         24.96         2.16 o                         
  -6   4   2         48.03         46.54         1.88 o                         
  -5   4   2          5.92          4.93         0.84 o                         
  -4   4   2        524.58        545.85         4.23 o                         
  -3   4   2        214.67        209.35         1.36 o                         
  -2   4   2        997.19       1082.22         4.62 o                         
  -1   4   2        515.93        571.62         1.98 o                         
   0   4   2        704.89        760.71         2.05 o                         
   1   4   2        157.27        138.55         1.36 o                         
   2   4   2         71.13         83.30         0.65 o                         
   3   4   2        341.04        325.40         1.78 o                         
   4   4   2         18.66         16.28         0.37 o                         
   5   4   2          1.30          1.13         0.25 o                         
   6   4   2         38.66         38.81         0.64 o                         
   7   4   2         23.74         21.92         1.10 o                         
   8   4   2          7.48          8.71         1.21 o                         
   9   4   2          3.06          4.13         1.05 o                         
  -6   5   2          5.13          7.27         2.01 o                         
  -5   5   2         43.69         36.43         1.68 o                         
  -4   5   2         28.76         25.35         0.90 o                         
  -3   5   2          6.09          7.30         0.67 o                         
  -2   5   2         23.33         24.98         0.61 o                         
  -1   5   2        738.22        761.94         4.52 o                         
   0   5   2        556.89        647.83         2.44 o                         
   1   5   2        663.43        720.62         2.70 o                         
   2   5   2         59.65         86.55         1.40 o                         
   3   5   2          1.20          0.54         0.22 o                         
   4   5   2          6.28          4.00         0.26 o                         
   5   5   2         13.94         13.68         0.37 o                         
   6   5   2        127.91        130.40         1.26 o                         
   7   5   2          2.82          2.54         0.67 o                         
   8   5   2        219.80        203.64         3.72 o                         
   9   5   2          6.04          5.19         1.14 o                         
  -6   6   2          5.76          8.38         1.35 o                         
  -5   6   2         20.96         21.04         1.48 o                         
  -4   6   2          2.14          3.12         0.61 o                         
  -3   6   2         28.73         28.41         0.91 o                         
  -2   6   2         27.10         28.47         0.62 o                         
  -1   6   2         76.69         81.65         1.10 o                         
   0   6   2        276.94        311.13         2.40 o                         
   1   6   2          3.31          1.95         0.27 o                         
   2   6   2         20.32         27.27         0.57 o                         
   3   6   2        133.46        135.97         1.35 o                         
   4   6   2        104.43         97.55         0.96 o                         
   5   6   2         34.96         30.67         0.56 o                         
   6   6   2          1.69          1.69         0.33 o                         
   7   6   2          0.56          1.32         0.82 o                         
   8   6   2         38.66         41.29         2.18 o                         
   9   6   2          0.02          1.19         1.33 o                         
  -5   7   2          0.67          0.39         1.10 o                         
  -4   7   2          2.50          3.25         0.84 o                         
  -3   7   2         17.60         17.42         0.84 o                         
  -2   7   2         73.45         64.82         1.17 o                         
  -1   7   2          9.85          8.48         0.54 o                         
   0   7   2         35.46         31.66         0.84 o                         
   1   7   2         13.77         15.82         0.78 o                         
   2   7   2         19.06         14.53         1.04 o                         
   3   7   2         42.37         44.75         1.00 o                         
   4   7   2          3.21          5.95         0.49 o                         
   5   7   2         16.75         16.39         0.54 o                         
   6   7   2          8.78         10.10         0.76 o                         
   7   7   2          0.86          0.84         0.83 o                         
   8   7   2          0.23          0.40         1.88 o                         
  -5   8   2         26.16         26.40         2.36 o                         
  -4   8   2         12.53         11.86         1.17 o                         
  -3   8   2         39.38         38.69         1.22 o                         
  -2   8   2          2.34          2.16         0.55 o                         
  -1   8   2          7.53          5.89         0.72 o                         
   0   8   2          0.01         -0.26         0.47 o                         
   1   8   2          6.78          8.20         0.69 o                         
   2   8   2         49.04         50.35         1.33 o                         
   3   8   2         41.80         36.16         1.10 o                         
   4   8   2         39.04         40.03         1.04 o                         
   5   8   2         33.50         33.14         1.98 o                         
   6   8   2          0.13          0.28         0.66 o                         
   7   8   2          6.62          6.48         1.31 o                         
   8   8   2          1.74          1.33         1.24 o                         
  -4   9   2          0.27          1.32         1.27 o                         
  -3   9   2          0.06         -0.01         0.88 o                         
  -2   9   2         63.05         58.05         1.69 o                         
  -1   9   2          0.04          0.84         0.67 o                         
   0   9   2        387.09        359.59         3.43 o                         
   1   9   2          8.09          8.12         0.47 o                         
   2   9   2        147.85        124.78         2.13 o                         
   3   9   2         19.39         18.30         0.99 o                         
   4   9   2         42.23         40.01         1.28 o                         
   5   9   2         25.99         26.84         1.51 o                         
   6   9   2         92.38         88.07         2.92 o                         
   7   9   2         33.16         31.40         2.09 o                         
   8   9   2         26.11         20.15         2.00 o                         
  -3  10   2          0.92          0.73         1.09 o                         
  -2  10   2          2.47          1.59         1.06 o                         
  -1  10   2         12.09         12.04         1.08 o                         
   0  10   2         13.94         10.99         1.17 o                         
   1  10   2          2.53          1.09         0.85 o                         
   2  10   2        121.21        107.52         3.07 o                         
   3  10   2        103.54         88.50         2.30 o                         
   4  10   2         66.89         66.62         1.74 o                         
   5  10   2        150.55        145.10         2.87 o                         
   6  10   2         48.12         48.61         3.44 o                         
   7  10   2        104.40        109.02         3.51 o                         
  -2  11   2          2.27          1.35         1.57 o                         
  -1  11   2          7.76          3.89         1.46 o                         
   0  11   2          0.06          0.71         0.89 o                         
   1  11   2         12.02         14.00         1.77 o                         
   2  11   2          1.72          3.17         0.97 o                         
   3  11   2        114.24        104.73         2.53 o                         
   4  11   2         34.95         33.74         1.83 o                         
   5  11   2         28.50         26.92         1.79 o                         
   6  11   2         80.56         84.06         5.14 o                         
   7  11   2          1.16         -0.52         1.60 o                         
   0  12   2          0.59          4.83         1.55 o                         
   1  12   2         31.63         33.03         2.94 o                         
   2  12   2          0.06         -0.12         1.00 o                         
   3  12   2          0.01          1.23         1.26 o                         
   4  12   2          0.14         -1.16         1.16 o                         
   5  12   2          4.08          3.81         2.40 o                         
   6  12   2          0.32          1.22         1.34 o                         
   2  13   2          0.91         -1.34         1.34 o                         
   3  13   2         14.72         16.44         1.90 o                         
   4  13   2          2.08          3.67         1.97 o                         
  -5 -11   3          5.46          6.30         1.43 o                         
  -4 -11   3          3.90          6.33         1.55 o                         
  -3 -11   3          3.23          4.94         0.93 o                         
  -2 -11   3          0.10         -0.37         1.05 o                         
  -1 -11   3         20.76         26.19         2.59 o                         
   0 -11   3          0.42          0.26         0.98 o                         
  -6 -10   3          0.13         -0.10         1.27 o                         
  -5 -10   3          4.19          7.27         2.08 o                         
  -4 -10   3          2.40          3.66         0.82 o                         
  -3 -10   3          4.55          4.60         0.86 o                         
  -2 -10   3          0.33          1.41         0.82 o                         
  -1 -10   3          9.37         12.72         1.09 o                         
   0 -10   3          2.01          4.53         0.95 o                         
   1 -10   3          5.70         10.30         1.20 o                         
  -7  -9   3          7.71          9.88         1.46 o                         
  -6  -9   3         71.88         68.75         2.59 o                         
  -5  -9   3          4.50          6.23         1.29 o                         
  -4  -9   3         69.94         66.94         2.84 o                         
  -3  -9   3         81.29         84.20         1.84 o                         
  -2  -9   3          5.40          5.72         0.77 o                         
  -1  -9   3         16.35         15.91         1.08 o                         
   0  -9   3          0.71          0.40         0.97 o                         
   1  -9   3          2.70          3.44         0.91 o                         
   2  -9   3          3.52          7.55         1.12 o                         
   3  -9   3          0.01          1.65         1.31 o                         
  -8  -8   3          7.66          5.93         1.10 o                         
  -7  -8   3         29.05         26.58         1.50 o                         
  -6  -8   3          0.43          0.42         0.96 o                         
  -5  -8   3        333.13        347.39         3.62 o                         
  -4  -8   3         33.50         38.72         1.21 o                         
  -3  -8   3        953.63        975.01         7.23 o                         
  -2  -8   3        219.83        226.16         2.76 o                         
  -1  -8   3        474.30        462.01         4.02 o                         
   0  -8   3         75.42         75.81         1.80 o                         
   1  -8   3          1.92          1.24         0.55 o                         
   2  -8   3         12.20         14.01         0.95 o                         
   3  -8   3          6.97          5.82         0.86 o                         
   4  -8   3         29.07         33.29         1.63 o                         
  -8  -7   3          2.77          4.47         1.62 o                         
  -7  -7   3          1.75          0.86         0.79 o                         
  -6  -7   3          5.51          4.35         0.80 o                         
  -5  -7   3         29.87         29.19         0.80 o                         
  -4  -7   3         79.56         81.54         2.61 o                         
  -3  -7   3        106.39        103.82         1.38 o                         
  -2  -7   3        609.61        605.03         3.95 o                         
  -1  -7   3        158.73        157.20         1.89 o                         
   0  -7   3        618.43        619.00         4.48 o                         
   1  -7   3        110.08        104.11         1.55 o                         
   2  -7   3         51.23         53.39         1.77 o                         
   3  -7   3          0.39          0.60         0.82 o                         
   4  -7   3          1.15          0.84         0.89 o                         
  -8  -6   3         18.87         19.69         1.16 o                         
  -7  -6   3         23.71         25.44         1.17 o                         
  -6  -6   3         18.00         18.78         0.97 o                         
  -5  -6   3         51.78         51.16         0.88 o                         
  -4  -6   3          1.97          2.71         0.36 o                         
  -3  -6   3         41.41         40.78         0.76 o                         
  -2  -6   3        181.81        176.25         2.60 o                         
  -1  -6   3         28.05         30.16         0.86 o                         
   0  -6   3        506.84        485.12         3.66 o                         
   1  -6   3          3.75          5.13         0.63 o                         
   2  -6   3         40.90         41.59         0.98 o                         
   3  -6   3          6.82          7.32         1.02 o                         
   4  -6   3          9.58         12.11         1.04 o                         
   5  -6   3         21.42         19.07         1.29 o                         
  -8  -5   3          3.32          2.55         0.73 o                         
  -7  -5   3          5.83          7.09         0.87 o                         
  -6  -5   3          0.88          0.74         0.53 o                         
  -5  -5   3         14.70         18.49         0.96 o                         
  -4  -5   3          8.96         11.04         0.43 o                         
  -3  -5   3         30.04         32.20         0.64 o                         
  -2  -5   3         90.34         86.63         1.04 o                         
  -1  -5   3          2.06          2.95         0.41 o                         
   0  -5   3          1.26          1.57         0.42 o                         
   1  -5   3         66.40         69.68         1.12 o                         
   2  -5   3         11.69         11.21         0.57 o                         
   3  -5   3        202.98        195.05         2.38 o                         
   4  -5   3          9.59         10.27         1.25 o                         
   5  -5   3        154.97        156.56         4.65 o                         
   6  -5   3         11.00         12.37         1.94 o                         
  -8  -4   3         26.85         33.45         1.35 o                         
  -7  -4   3          0.71          0.48         0.60 o                         
  -6  -4   3         14.40         14.77         0.84 o                         
  -5  -4   3         26.26         25.69         0.94 o                         
  -4  -4   3         52.48         45.29         0.66 o                         
  -3  -4   3         52.99         51.58         0.86 o                         
  -2  -4   3         12.22          7.36         0.50 o                         
  -1  -4   3          8.46          9.11         0.39 o                         
   0  -4   3          0.11          1.43         0.34 o                         
   1  -4   3          6.56          4.61         0.34 o                         
   2  -4   3          0.81         -0.20         0.45 o                         
   3  -4   3          2.18          2.53         0.56 o                         
   4  -4   3        116.58        118.64         2.27 o                         
   5  -4   3         15.62         14.76         1.07 o                         
   6  -4   3        161.47        172.35         3.30 o                         
  -8  -3   3        422.97        445.30         9.07 o                         
  -7  -3   3          2.18          1.86         0.66 o                         
  -6  -3   3        121.41        141.27         2.72 o                         
  -5  -3   3         45.57         47.83         1.19 o                         
  -4  -3   3        204.27        169.75        11.07 o                         
  -3  -3   3        236.69        224.10         1.51 o                         
  -2  -3   3        244.54        285.52         1.71 o                         
  -1  -3   3         57.83         47.55         0.86 o                         
   0  -3   3        195.29        212.67         1.33 o                         
   1  -3   3         28.53         23.40         0.44 o                         
   2  -3   3         74.30         73.87         1.19 o                         
   3  -3   3          3.19          2.19         0.48 o                         
   4  -3   3         10.53          9.98         0.79 o                         
   5  -3   3          1.05          3.47         0.76 o                         
   6  -3   3          3.67          4.73         0.88 o                         
   7  -3   3          1.68         -1.02         1.29 o                         
  -8  -2   3        200.90        213.93         3.76 o                         
  -7  -2   3        229.98        229.30         5.18 o                         
  -6  -2   3        307.79        346.28         3.22 o                         
  -5  -2   3        363.85        390.82         4.79 o                         
  -4  -2   3         20.15         24.17         0.81 o                         
  -3  -2   3          0.05          0.29         0.23 o                         
  -2  -2   3         10.22          6.10         0.27 o                         
  -1  -2   3        313.86        296.56         1.55 o                         
   0  -2   3        707.58        844.66         3.17 o                         
   1  -2   3         45.76         41.63         0.60 o                         
   2  -2   3        810.92        971.12         3.88 o                         
   3  -2   3         18.48         19.65         1.08 o                         
   4  -2   3         87.89         94.53         1.56 o                         
   5  -2   3         27.42         27.54         1.01 o                         
   6  -2   3          4.39          3.61         0.70 o                         
   7  -2   3          0.05          0.15         0.81 o                         
  -8  -1   3         16.35         15.74         1.37 o                         
  -7  -1   3         46.43         40.64         1.44 o                         
  -6  -1   3         56.41         59.39         1.19 o                         
  -5  -1   3        136.79        117.84         5.05 o                         
  -4  -1   3         69.81         67.64         0.55 o                         
  -3  -1   3        623.54        659.79         3.06 o                         
  -2  -1   3         36.75         37.78         0.46 o                         
  -1  -1   3        348.49        348.29         2.32 o                         
   0  -1   3       1997.36       1961.36        13.18 o                         
   1  -1   3       1461.87       1647.66         5.62 o                         
   2  -1   3       2102.50       2127.05         5.25 o                         
   3  -1   3       1779.24       1913.73        10.68 o                         
   4  -1   3        241.91        250.21         1.80 o                         
   5  -1   3        132.43        134.39         2.83 o                         
   6  -1   3          5.45          4.31         0.74 o                         
   7  -1   3          0.06          0.33         0.70 o                         
   8  -1   3          0.51          3.31         2.30 o                         
  -8   0   3         13.12         11.07         1.67 o                         
  -7   0   3          0.78          1.69         1.12 o                         
  -6   0   3         26.89         26.49         0.82 o                         
  -5   0   3        116.12        134.40         1.42 o                         
  -4   0   3         12.02         12.40         0.33 o                         
  -3   0   3        467.75        510.63         3.07 o                         
  -2   0   3          0.87          1.10         0.17 o                         
  -1   0   3          0.97          0.20         0.21 o                         
   0   0   3         72.82         69.75         0.67 o                         
   1   0   3        276.52        314.44         1.39 o                         
   2   0   3        177.55        174.81         1.60 o                         
   3   0   3         25.85         27.02         0.52 o                         
   4   0   3         31.27         34.33         0.74 o                         
   5   0   3         48.73         50.62         1.42 o                         
   6   0   3          1.92          1.98         0.56 o                         
   7   0   3         69.08         64.63         1.55 o                         
   8   0   3          0.07          0.69         1.45 o                         
  -8   1   3          0.18          1.49         1.46 o                         
  -7   1   3          1.40          1.77         1.24 o                         
  -6   1   3          5.87          5.10         0.93 o                         
  -5   1   3          1.53          0.88         0.26 o                         
  -4   1   3          0.25          0.18         0.20 o                         
  -3   1   3         55.45         52.04         0.60 o                         
  -2   1   3         70.77         71.33         0.83 o                         
  -1   1   3        249.39        247.33         1.58 o                         
   0   1   3        440.66        386.26         4.71 o                         
   1   1   3       1371.66       1434.82         6.69 o                         
   2   1   3        160.84        142.65         1.07 o                         
   3   1   3          0.20          0.50         0.27 o                         
   4   1   3         22.86         24.44         0.54 o                         
   5   1   3         49.44         48.05         1.00 o                         
   6   1   3         42.08         40.44         1.05 o                         
   7   1   3          0.33          1.31         0.57 o                         
   8   1   3         11.94         11.84         1.75 o                         
  -8   2   3          0.19         -1.44         1.84 o                         
  -7   2   3          0.90         -0.12         2.09 o                         
  -6   2   3          2.81          3.60         0.80 o                         
  -5   2   3         32.50         32.02         0.74 o                         
  -4   2   3         12.60         13.06         0.44 o                         
  -3   2   3          0.03          0.44         0.28 o                         
  -2   2   3         20.27         18.66         0.45 o                         
  -1   2   3        143.28        144.71         0.79 o                         
   0   2   3          1.02          1.96         0.19 o                         
   1   2   3          0.83          0.80         0.21 o                         
   2   2   3         40.47         39.56         0.58 o                         
   3   2   3         97.96        101.06         0.82 o                         
   4   2   3          2.04          3.17         0.28 o                         
   5   2   3          0.23          0.65         0.30 o                         
   6   2   3         13.16         12.00         0.67 o                         
   7   2   3          0.55          0.99         0.52 o                         
   8   2   3          4.68          6.69         2.80 o                         
  -7   3   3          5.55          4.44         1.39 o                         
  -6   3   3        222.34        227.07         4.29 o                         
  -5   3   3         42.60         45.57         1.93 o                         
  -4   3   3        208.87        226.01         2.63 o                         
  -3   3   3         11.97         14.80         0.41 o                         
  -2   3   3        131.48        161.60         1.20 o                         
  -1   3   3        609.94        604.64         3.30 o                         
   0   3   3        121.30        143.88         1.17 o                         
   1   3   3        305.16        308.40         2.01 o                         
   2   3   3          4.16          2.67         0.27 o                         
   3   3   3        144.15        137.69         1.27 o                         
   4   3   3          8.08          7.94         0.32 o                         
   5   3   3         84.46         77.94         1.02 o                         
   6   3   3          2.41          3.86         0.44 o                         
   7   3   3          4.20          3.92         0.69 o                         
   8   3   3          2.50          1.87         1.22 o                         
  -7   4   3          0.09          0.72         1.46 o                         
  -6   4   3          7.54         11.19         1.58 o                         
  -5   4   3         98.02         97.84         3.51 o                         
  -4   4   3         29.77         27.07         1.35 o                         
  -3   4   3        608.84        618.78         2.77 o                         
  -2   4   3        195.48        215.32         3.92 o                         
  -1   4   3        254.64        294.40         2.13 o                         
   0   4   3          1.35         10.26         0.33 o                         
   1   4   3        170.97        156.97         0.93 o                         
   2   4   3         19.30         28.68         0.53 o                         
   3   4   3         98.06         93.53         1.56 o                         
   4   4   3       1011.66       1015.31        17.49 o                         
   5   4   3          6.98          6.77         0.36 o                         
   6   4   3        753.49        768.82         4.24 o                         
   7   4   3         12.70         11.30         1.40 o                         
   8   4   3        176.68        165.45         5.34 o                         
   9   4   3          1.17          2.61         1.50 o                         
  -6   5   3          6.11          4.40         1.16 o                         
  -5   5   3          0.58          1.66         1.27 o                         
  -4   5   3         28.95         24.06         1.79 o                         
  -3   5   3          0.51          0.75         0.35 o                         
  -2   5   3        102.88        111.57         1.19 o                         
  -1   5   3         65.82         75.37         0.93 o                         
   0   5   3         91.43         87.33         1.69 o                         
   1   5   3        142.49        156.57         1.01 o                         
   2   5   3        350.51        351.99         1.59 o                         
   3   5   3          4.69          6.84         0.30 o                         
   4   5   3         56.04         61.80         1.12 o                         
   5   5   3         28.15         24.50         0.48 o                         
   6   5   3        231.81        237.21         2.37 o                         
   7   5   3          3.18          2.97         0.86 o                         
   8   5   3         23.59         22.07         1.53 o                         
   9   5   3         11.59         11.22         1.50 o                         
  -6   6   3          1.52          1.89         1.20 o                         
  -5   6   3          1.73          1.65         0.96 o                         
  -4   6   3         26.55         26.84         1.72 o                         
  -3   6   3          4.15          4.22         0.83 o                         
  -2   6   3          3.38          2.83         0.30 o                         
  -1   6   3         58.28         58.12         0.97 o                         
   0   6   3         99.60         88.59         0.95 o                         
   1   6   3         69.23         69.34         0.93 o                         
   2   6   3         10.17         10.43         0.34 o                         
   3   6   3         34.80         36.46         0.57 o                         
   4   6   3         28.81         25.29         0.47 o                         
   5   6   3          3.09          3.52         0.29 o                         
   6   6   3          2.59          2.62         0.33 o                         
   7   6   3          0.87          0.63         0.94 o                         
   8   6   3          0.30          0.99         1.48 o                         
   9   6   3          8.29          7.37         1.13 o                         
  -5   7   3          0.42          2.17         1.12 o                         
  -4   7   3          0.44          0.73         0.81 o                         
  -3   7   3          6.19          6.06         0.72 o                         
  -2   7   3         13.28          8.85         0.43 o                         
  -1   7   3         35.82         33.46         0.84 o                         
   0   7   3          4.05          5.22         0.47 o                         
   1   7   3         35.02         25.97         0.58 o                         
   2   7   3          0.93          0.15         0.16 o                         
   3   7   3          3.27          2.06         0.24 o                         
   4   7   3          4.50          3.66         0.36 o                         
   5   7   3          0.10         -0.07         0.25 o                         
   6   7   3          8.27          6.91         0.53 o                         
   7   7   3          5.94          7.41         1.00 o                         
   8   7   3          9.38         12.82         1.48 o                         
  -5   8   3          1.39          4.91         1.65 o                         
  -4   8   3         48.35         49.32         1.81 o                         
  -3   8   3          2.35          3.20         0.84 o                         
  -2   8   3         93.47         84.19         1.14 o                         
  -1   8   3          7.22          7.17         0.58 o                         
   0   8   3         26.34         28.12         0.83 o                         
   1   8   3          0.48          0.81         0.48 o                         
   2   8   3        482.42        456.88         2.90 o                         
   3   8   3          7.82          9.59         0.59 o                         
   4   8   3        192.85        176.67         3.11 o                         
   5   8   3         55.60         60.78         1.40 o                         
   6   8   3          9.02          9.06         0.88 o                         
   7   8   3         28.46         27.33         2.15 o                         
   8   8   3          0.67          3.07         1.48 o                         
  -4   9   3          2.34          1.40         0.99 o                         
  -3   9   3          3.64          4.18         0.97 o                         
  -2   9   3        106.10         96.41         2.37 o                         
  -1   9   3         80.78         67.92         1.44 o                         
   0   9   3        273.18        237.06         2.38 o                         
   1   9   3        445.48        391.30         2.70 o                         
   2   9   3         83.60         65.52         1.59 o                         
   3   9   3        477.19        457.26         3.96 o                         
   4   9   3         34.28         31.70         1.21 o                         
   5   9   3        234.47        237.58         3.47 o                         
   6   9   3         67.23         65.94         1.65 o                         
   7   9   3         30.93         32.43         2.18 o                         
   8   9   3         44.60         38.42         2.50 o                         
  -3  10   3          0.08          2.45         1.32 o                         
  -2  10   3          0.81          0.23         0.98 o                         
  -1  10   3         48.28         44.78         1.73 o                         
   0  10   3         12.72         10.13         1.15 o                         
   1  10   3        120.98        102.05         2.31 o                         
   2  10   3        114.33         94.27         2.00 o                         
   3  10   3          0.88          0.37         0.72 o                         
   4  10   3         44.52         39.62         1.43 o                         
   5  10   3          9.11         10.69         0.95 o                         
   6  10   3         90.29         95.41         3.16 o                         
   7  10   3         16.99         15.30         1.67 o                         
  -2  11   3          0.43          0.62         1.48 o                         
  -1  11   3         14.18         16.00         2.01 o                         
   0  11   3          0.79          0.69         0.94 o                         
   1  11   3         20.70         19.48         1.21 o                         
   2  11   3          0.35          1.33         0.83 o                         
   3  11   3         15.82         17.09         1.34 o                         
   4  11   3          0.79          1.43         0.96 o                         
   5  11   3          9.32          9.11         1.14 o                         
   6  11   3          5.07          4.46         1.46 o                         
   7  11   3          3.55          2.58         1.34 o                         
   0  12   3          4.22          5.64         2.19 o                         
   1  12   3         33.09         38.50         1.85 o                         
   2  12   3         13.05         16.10         1.99 o                         
   3  12   3         27.22         25.42         1.37 o                         
   4  12   3          1.66          1.62         0.90 o                         
   5  12   3          3.29          4.85         1.02 o                         
   6  12   3          8.22         11.44         1.75 o                         
   2  13   3         10.40         12.16         1.45 o                         
   3  13   3          1.37          2.20         1.13 o                         
   4  13   3          2.50          6.15         1.60 o                         
  -4 -11   4          0.35          1.50         1.32 o                         
  -3 -11   4         13.63         19.51         1.31 o                         
  -2 -11   4          3.19          6.68         1.09 o                         
  -1 -11   4          5.01          8.91         1.15 o                         
  -6 -10   4         11.35          8.57         1.51 o                         
  -5 -10   4         30.20         30.62         2.02 o                         
  -4 -10   4          0.50          0.38         0.80 o                         
  -3 -10   4          3.25          3.94         0.87 o                         
  -2 -10   4          4.70          6.44         0.95 o                         
  -1 -10   4          0.87          2.48         1.12 o                         
   0 -10   4          8.80         13.48         1.12 o                         
   1 -10   4          1.79          2.85         1.01 o                         
  -7  -9   4        219.35        229.36         4.56 o                         
  -6  -9   4         32.92         36.56         2.18 o                         
  -5  -9   4        323.19        334.60         5.15 o                         
  -4  -9   4         75.00         85.46         1.85 o                         
  -3  -9   4         70.27         69.84         1.73 o                         
  -2  -9   4          0.85          0.98         0.99 o                         
  -1  -9   4         10.40          9.96         1.00 o                         
   0  -9   4         52.43         56.63         1.81 o                         
   1  -9   4          1.86          2.06         0.69 o                         
   2  -9   4         25.64         31.64         1.52 o                         
  -7  -8   4         24.71         25.50         2.01 o                         
  -6  -8   4        101.10         97.21         2.82 o                         
  -5  -8   4         33.62         32.47         1.73 o                         
  -4  -8   4        414.22        429.21         5.15 o                         
  -3  -8   4         27.21         25.88         1.31 o                         
  -2  -8   4        284.91        294.84         4.31 o                         
  -1  -8   4          3.81          3.83         1.12 o                         
   0  -8   4          0.86          1.66         1.04 o                         
   1  -8   4         42.34         43.39         1.20 o                         
   2  -8   4         14.23         15.71         1.02 o                         
   3  -8   4        104.79        114.42         2.37 o                         
  -8  -7   4          2.96          2.82         1.16 o                         
  -7  -7   4          4.21          4.48         0.94 o                         
  -6  -7   4         32.70         36.21         1.76 o                         
  -5  -7   4          2.94          2.67         0.57 o                         
  -4  -7   4        157.54        166.46         2.14 o                         
  -3  -7   4         21.97         20.84         0.79 o                         
  -2  -7   4        151.57        151.41         1.86 o                         
  -1  -7   4          8.64         10.01         1.08 o                         
   0  -7   4          2.75          2.67         0.69 o                         
   1  -7   4          9.83         11.80         0.64 o                         
   2  -7   4         17.62         18.31         0.99 o                         
   3  -7   4         34.68         34.42         1.54 o                         
   4  -7   4         23.48         25.15         1.43 o                         
  -8  -6   4          2.68          2.35         1.12 o                         
  -7  -6   4          0.12          0.60         0.64 o                         
  -6  -6   4         13.35         16.95         0.95 o                         
  -5  -6   4         10.29         11.87         0.59 o                         
  -4  -6   4          4.57          4.29         0.41 o                         
  -3  -6   4         90.61         92.11         1.43 o                         
  -2  -6   4         66.35         62.61         1.42 o                         
  -1  -6   4        230.12        228.02         2.61 o                         
   0  -6   4         74.04         66.90         1.60 o                         
   1  -6   4        298.57        293.81         2.24 o                         
   2  -6   4          1.47          2.33         0.64 o                         
   3  -6   4        149.16        141.85         3.01 o                         
   4  -6   4          3.93          3.74         0.92 o                         
   5  -6   4         13.01         13.85         1.51 o                         
  -8  -5   4          0.02          0.17         0.82 o                         
  -7  -5   4          1.34          1.02         0.67 o                         
  -6  -5   4         14.90         14.93         1.03 o                         
  -5  -5   4          0.01          0.16         0.22 o                         
  -4  -5   4          3.47          3.70         0.38 o                         
  -3  -5   4          3.62          4.21         0.42 o                         
  -2  -5   4         78.95         77.51         1.30 o                         
  -1  -5   4          1.50          1.79         0.42 o                         
   0  -5   4        143.25        139.30         1.71 o                         
   1  -5   4         30.84         27.03         0.81 o                         
   2  -5   4        388.71        383.29         3.20 o                         
   3  -5   4        129.32        119.16         2.24 o                         
   4  -5   4        225.75        229.08         3.21 o                         
   5  -5   4         54.75         51.82         1.79 o                         
   6  -5   4         14.95         11.13         1.31 o                         
  -8  -4   4          1.51          1.85         0.73 o                         
  -7  -4   4         16.62         15.39         0.95 o                         
  -6  -4   4         57.19         59.15         1.45 o                         
  -5  -4   4         10.03          8.54         0.74 o                         
  -4  -4   4          3.81          6.43         0.40 o                         
  -3  -4   4         24.44         22.48         0.56 o                         
  -2  -4   4        102.33        102.96         1.15 o                         
  -1  -4   4         45.19         36.14         1.13 o                         
   0  -4   4          3.33          1.22         0.37 o                         
   1  -4   4         22.96         26.04         0.67 o                         
   2  -4   4         37.03         36.82         1.03 o                         
   3  -4   4         43.98         43.69         1.34 o                         
   4  -4   4          0.70          2.25         0.72 o                         
   5  -4   4         12.01         14.92         1.24 o                         
   6  -4   4          1.57          2.31         0.94 o                         
  -8  -3   4         59.59         57.40         2.01 o                         
  -7  -3   4         48.53         47.14         2.72 o                         
  -6  -3   4          1.52          1.78         0.57 o                         
  -5  -3   4         75.23         78.11         1.47 o                         
  -4  -3   4         10.41         12.31         0.52 o                         
  -3  -3   4        281.42        288.55         1.86 o                         
  -2  -3   4        671.18        749.71         3.27 o                         
  -1  -3   4         39.04         39.97         0.84 o                         
   0  -3   4        652.63        780.09         2.88 o                         
   1  -3   4         39.90         39.32         1.21 o                         
   2  -3   4         30.03         37.89         0.98 o                         
   3  -3   4         27.86         26.99         1.03 o                         
   4  -3   4          0.01         -0.11         0.64 o                         
   5  -3   4          5.31          3.54         0.91 o                         
   6  -3   4          1.17          1.35         0.85 o                         
   7  -3   4         13.91         15.98         1.51 o                         
  -8  -2   4          8.14          8.30         1.56 o                         
  -7  -2   4         17.04         16.98         0.84 o                         
  -6  -2   4          0.45          1.23         0.49 o                         
  -5  -2   4          8.64          8.43         0.84 o                         
  -4  -2   4        183.26        187.77         1.58 o                         
  -3  -2   4        182.68        191.33         1.30 o                         
  -2  -2   4       1122.66       1141.20         3.83 o                         
  -1  -2   4       2440.07       2664.43        15.50 o                         
   0  -2   4       1011.34       1101.07         3.45 o                         
   1  -2   4       1527.57       1757.77         8.96 o                         
   2  -2   4         62.83         79.71         1.14 o                         
   3  -2   4          1.69         -0.19         0.51 o                         
   4  -2   4          0.60          0.99         0.61 o                         
   5  -2   4         27.37         28.21         1.21 o                         
   6  -2   4          2.53          3.43         0.84 o                         
   7  -2   4         11.81         10.01         1.12 o                         
  -8  -1   4          7.80          8.28         2.20 o                         
  -7  -1   4         20.19         20.43         1.07 o                         
  -6  -1   4          0.32          0.13         0.47 o                         
  -5  -1   4          8.83          7.96         0.28 o                         
  -4  -1   4         31.51         28.90         0.39 o                         
  -3  -1   4        217.40        225.02         1.24 o                         
  -2  -1   4        334.74        330.09         1.53 o                         
  -1  -1   4        176.23        185.87         1.36 o                         
   0  -1   4        503.06        482.79         1.86 o                         
   1  -1   4          3.65          5.36         0.33 o                         
   2  -1   4         66.33         66.41         0.69 o                         
   3  -1   4         38.39         41.31         0.81 o                         
   4  -1   4          4.48          3.99         0.49 o                         
   5  -1   4         64.16         66.75         1.64 o                         
   6  -1   4          0.00          1.06         1.00 o                         
   7  -1   4          0.45          0.99         0.90 o                         
  -8   0   4          5.22          3.13         1.47 o                         
  -7   0   4          9.33          6.80         1.05 o                         
  -6   0   4          2.22          1.67         0.45 o                         
  -5   0   4         13.64         14.77         0.41 o                         
  -4   0   4          5.66          6.85         0.28 o                         
  -3   0   4         78.29         79.65         0.64 o                         
  -2   0   4         51.20         43.66         0.61 o                         
  -1   0   4        583.59        631.03         2.49 o                         
   0   0   4          1.99          2.81         0.26 o                         
   1   0   4          2.84          4.89         0.33 o                         
   2   0   4        213.21        201.27         1.38 o                         
   3   0   4          0.00          0.29         0.33 o                         
   4   0   4         37.17         33.89         1.00 o                         
   5   0   4         76.42         81.50         1.70 o                         
   6   0   4          0.00         -0.01         0.79 o                         
   7   0   4         23.42         24.75         1.59 o                         
   8   0   4          1.45          0.84         2.50 o                         
  -8   1   4          0.00          2.04         1.43 o                         
  -7   1   4          6.11          5.40         1.42 o                         
  -6   1   4          0.18          0.32         0.68 o                         
  -5   1   4          4.34          5.29         0.31 o                         
  -4   1   4          0.48          0.48         0.25 o                         
  -3   1   4         33.12         29.70         0.45 o                         
  -2   1   4         70.71         62.60         0.82 o                         
  -1   1   4         26.90         26.35         0.47 o                         
   0   1   4        151.60        156.40         1.41 o                         
   1   1   4         18.95         24.69         0.53 o                         
   2   1   4          2.56          2.42         0.33 o                         
   3   1   4         44.58         43.72         0.84 o                         
   4   1   4         81.87         84.48         1.26 o                         
   5   1   4          5.27          5.65         0.55 o                         
   6   1   4         16.05         14.88         0.92 o                         
   7   1   4          4.42          4.77         0.80 o                         
   8   1   4          3.30          6.89         1.66 o                         
  -7   2   4          1.60          2.44         1.31 o                         
  -6   2   4         83.22         80.36         3.10 o                         
  -5   2   4          4.52          2.43         0.55 o                         
  -4   2   4         81.93         90.23         1.03 o                         
  -3   2   4        129.39        132.16         1.13 o                         
  -2   2   4        155.77        166.76         1.32 o                         
  -1   2   4         22.74         23.73         0.33 o                         
   0   2   4          2.10          1.56         0.23 o                         
   1   2   4        977.72        969.75        13.25 o                         
   2   2   4         11.87         12.32         0.43 o                         
   3   2   4        208.06        206.87         1.50 o                         
   4   2   4         11.75         14.73         0.63 o                         
   5   2   4          0.87          0.07         0.43 o                         
   6   2   4          0.10          0.60         0.49 o                         
   7   2   4          0.04          1.18         0.66 o                         
   8   2   4         10.27         12.25         1.85 o                         
  -7   3   4         75.07         79.95         6.45 o                         
  -6   3   4         21.17         20.50         1.37 o                         
  -5   3   4        118.20        124.40         3.27 o                         
  -4   3   4         25.13         23.91         0.85 o                         
  -3   3   4         17.75         14.03         0.42 o                         
  -2   3   4         15.95         12.73         0.31 o                         
  -1   3   4        637.14        648.21         2.53 o                         
   0   3   4        248.27        280.11         1.41 o                         
   1   3   4        212.28        218.53         1.42 o                         
   2   3   4       3074.89       3430.54        11.65 o                         
   3   3   4          2.82          3.29         0.33 o                         
   4   3   4       1391.74       1494.77         7.08 o                         
   5   3   4          6.74          7.68         0.52 o                         
   6   3   4        112.76        115.57         1.60 o                         
   7   3   4          1.17          1.17         0.64 o                         
   8   3   4          3.10          3.15         1.41 o                         
  -7   4   4          1.21          1.81         1.45 o                         
  -6   4   4          4.92          4.07         1.10 o                         
  -5   4   4          3.59          3.58         0.92 o                         
  -4   4   4         12.20         14.70         0.94 o                         
  -3   4   4          9.55          9.18         0.46 o                         
  -2   4   4         45.77         38.93         0.53 o                         
  -1   4   4          6.98          8.16         0.29 o                         
   0   4   4          0.25          0.85         0.26 o                         
   1   4   4        143.77        159.52         1.18 o                         
   2   4   4       1340.47       1532.82         7.84 o                         
   3   4   4          1.56          0.36         0.31 o                         
   4   4   4        800.32        813.50         4.31 o                         
   5   4   4        105.49        104.92         2.16 o                         
   6   4   4         11.22          9.17         0.48 o                         
   7   4   4         53.74         49.16         1.48 o                         
   8   4   4          0.57          2.45         1.27 o                         
  -6   5   4          0.12         -0.76         1.20 o                         
  -5   5   4          3.20          3.49         0.98 o                         
  -4   5   4         19.83         17.95         1.05 o                         
  -3   5   4         18.11         17.62         0.83 o                         
  -2   5   4         11.97          9.09         0.43 o                         
  -1   5   4         29.67         28.14         0.60 o                         
   0   5   4        150.03        140.39         1.12 o                         
   1   5   4         59.82         69.11         0.73 o                         
   2   5   4         88.57         82.55         0.79 o                         
   3   5   4         30.97         39.34         0.74 o                         
   4   5   4         21.96         23.08         0.62 o                         
   5   5   4         18.09         18.26         0.58 o                         
   6   5   4          0.29          0.64         0.45 o                         
   7   5   4         41.99         40.84         1.20 o                         
   8   5   4          4.56          5.68         1.36 o                         
  -6   6   4         11.22          8.37         1.62 o                         
  -5   6   4          2.44          4.38         1.13 o                         
  -4   6   4         19.16         16.88         0.96 o                         
  -3   6   4          3.51          3.34         0.85 o                         
  -2   6   4          6.73          5.62         0.45 o                         
  -1   6   4          0.36          1.19         0.32 o                         
   0   6   4         12.92          7.65         0.43 o                         
   1   6   4         30.35         44.74         0.76 o                         
   2   6   4          4.62          5.80         0.37 o                         
   3   6   4          1.50          2.53         0.30 o                         
   4   6   4         39.87         35.68         0.89 o                         
   5   6   4         34.78         35.33         0.83 o                         
   6   6   4          2.00          1.57         0.46 o                         
   7   6   4         10.44         11.15         1.16 o                         
   8   6   4         12.39         15.30         1.40 o                         
  -5   7   4          0.69          0.79         1.55 o                         
  -4   7   4          0.83          1.10         0.79 o                         
  -3   7   4          7.24          6.77         0.79 o                         
  -2   7   4        187.23        182.84         1.62 o                         
  -1   7   4         22.79         20.33         0.71 o                         
   0   7   4        428.50        409.94         2.42 o                         
   1   7   4          6.64          6.09         0.45 o                         
   2   7   4         17.55         14.73         0.51 o                         
   3   7   4        173.77        169.66         2.04 o                         
   4   7   4         32.54         29.55         0.80 o                         
   5   7   4         48.88         48.18         1.06 o                         
   6   7   4          2.96          2.17         0.49 o                         
   7   7   4          0.25          1.28         0.87 o                         
   8   7   4          0.19         -1.50         1.96 o                         
  -5   8   4         16.73         12.19         1.92 o                         
  -4   8   4        114.23        119.13         3.07 o                         
  -3   8   4        300.14        286.23         3.25 o                         
  -2   8   4        109.19         97.57         1.86 o                         
  -1   8   4        720.37        694.73         4.30 o                         
   0   8   4          0.95          3.24         0.51 o                         
   1   8   4        526.96        538.25         3.28 o                         
   2   8   4          7.37          7.17         0.36 o                         
   3   8   4        131.88        137.26         1.73 o                         
   4   8   4         20.50         20.08         0.76 o                         
   5   8   4          1.92          1.18         0.57 o                         
   6   8   4         28.68         28.40         1.02 o                         
   7   8   4         61.80         72.06         3.24 o                         
   8   8   4          9.81         11.30         1.99 o                         
  -4   9   4          3.12          2.95         1.07 o                         
  -3   9   4         44.81         37.97         1.59 o                         
  -2   9   4         17.97         15.63         1.00 o                         
  -1   9   4         65.24         49.58         1.72 o                         
   0   9   4         33.96         24.32         0.85 o                         
   1   9   4          0.03          0.21         0.48 o                         
   2   9   4         45.19         48.28         1.14 o                         
   3   9   4         16.51         18.49         0.89 o                         
   4   9   4        701.51        695.80         4.90 o                         
   5   9   4        275.30        287.24         3.17 o                         
   6   9   4        893.24        928.23         5.84 o                         
   7   9   4        238.69        256.95         5.54 o                         
   8   9   4        356.80        355.54         7.48 o                         
  -3  10   4          0.29         -0.11         0.99 o                         
  -2  10   4          1.28          2.15         0.87 o                         
  -1  10   4         45.94         45.98         1.43 o                         
   0  10   4         10.99         10.67         1.21 o                         
   1  10   4          0.04          0.62         0.73 o                         
   2  10   4          0.82          0.99         0.73 o                         
   3  10   4        111.96        108.15         2.14 o                         
   4  10   4         34.21         35.92         1.38 o                         
   5  10   4         19.49         21.48         1.18 o                         
   6  10   4         24.40         24.80         1.55 o                         
   7  10   4         14.18         11.50         2.05 o                         
  -2  11   4          4.24          8.27         1.80 o                         
  -1  11   4         19.18         21.54         1.99 o                         
   0  11   4          1.95          4.54         2.24 o                         
   1  11   4          3.00          1.06         0.81 o                         
   2  11   4         10.38         13.20         1.06 o                         
   3  11   4         20.90         24.23         1.29 o                         
   4  11   4         39.50         40.93         1.56 o                         
   5  11   4          0.08          0.21         0.86 o                         
   6  11   4          1.95          2.16         1.40 o                         
   0  12   4          0.69          4.93         1.60 o                         
   1  12   4          8.44         11.07         1.14 o                         
   2  12   4          0.97          1.35         0.89 o                         
   3  12   4          0.22         -0.21         1.04 o                         
   4  12   4          1.80          3.59         1.00 o                         
   5  12   4          6.27          4.60         1.10 o                         
   6  12   4          4.50          4.20         2.40 o                         
   2  13   4          0.08          0.96         1.34 o                         
   3  13   4          1.46         -0.10         1.03 o                         
   4  13   4         20.80         23.98         1.76 o                         
  -5 -10   5          6.21          7.07         1.43 o                         
  -4 -10   5         10.82         13.65         1.31 o                         
  -3 -10   5          2.30          2.63         0.89 o                         
  -2 -10   5         38.13         47.06         3.06 o                         
  -1 -10   5          4.55          5.29         1.46 o                         
   0 -10   5          3.53          5.12         0.83 o                         
  -6  -9   5        205.42        211.49         4.30 o                         
  -5  -9   5          0.26          1.61         1.14 o                         
  -4  -9   5         66.91         74.13         2.16 o                         
  -3  -9   5          8.33         10.98         1.07 o                         
  -2  -9   5         16.34         15.73         1.10 o                         
  -1  -9   5         79.46         82.47         2.43 o                         
   0  -9   5         26.18         29.74         1.27 o                         
   1  -9   5         91.63        105.16         3.29 o                         
   2  -9   5          0.52          2.51         1.99 o                         
  -7  -8   5         20.38         16.66         1.73 o                         
  -6  -8   5         30.58         30.96         1.82 o                         
  -5  -8   5         24.83         28.94         1.69 o                         
  -4  -8   5          7.70          8.34         0.81 o                         
  -3  -8   5          0.15          0.64         0.66 o                         
  -2  -8   5         13.89         14.98         0.99 o                         
  -1  -8   5         34.75         35.70         1.36 o                         
   0  -8   5          0.04         -0.17         0.60 o                         
   1  -8   5         34.71         31.75         1.72 o                         
   2  -8   5         87.31        101.30         3.31 o                         
   3  -8   5          0.61          1.22         0.96 o                         
  -7  -7   5         27.81         30.23         2.03 o                         
  -6  -7   5         22.90         25.47         1.55 o                         
  -5  -7   5         70.40         75.45         2.39 o                         
  -4  -7   5        126.86        130.70         1.74 o                         
  -3  -7   5        109.58        101.21         1.94 o                         
  -2  -7   5         51.16         48.99         1.36 o                         
  -1  -7   5        128.37        120.98         2.14 o                         
   0  -7   5          6.53          6.03         0.71 o                         
   1  -7   5         46.63         46.15         1.20 o                         
   2  -7   5          3.01          3.20         0.75 o                         
   3  -7   5          1.15          0.65         0.80 o                         
   4  -7   5          2.68          4.05         1.20 o                         
  -8  -6   5          0.19          1.65         1.91 o                         
  -7  -6   5          0.16          0.40         0.98 o                         
  -6  -6   5         34.15         36.26         1.29 o                         
  -5  -6   5          6.84          6.79         0.68 o                         
  -4  -6   5        139.32        141.59         1.71 o                         
  -3  -6   5         46.06         43.53         1.18 o                         
  -2  -6   5        208.76        203.97         3.16 o                         
  -1  -6   5        180.02        168.39         2.31 o                         
   0  -6   5        288.63        274.26         3.73 o                         
   1  -6   5        224.56        209.53         4.21 o                         
   2  -6   5         79.34         74.52         2.73 o                         
   3  -6   5         36.78         35.95         1.33 o                         
   4  -6   5          2.36          2.97         1.68 o                         
  -8  -5   5         14.31         11.59         1.05 o                         
  -7  -5   5          0.03          1.70         0.79 o                         
  -6  -5   5          0.02          0.36         0.58 o                         
  -5  -5   5          5.11          5.48         0.63 o                         
  -4  -5   5         17.82         19.89         0.65 o                         
  -3  -5   5          7.90          8.82         0.63 o                         
  -2  -5   5          0.09         -0.35         0.55 o                         
  -1  -5   5        146.83        136.28         1.97 o                         
   0  -5   5          0.06          0.27         0.50 o                         
   1  -5   5         65.13         59.59         1.30 o                         
   2  -5   5         20.97         19.75         0.92 o                         
   3  -5   5          1.84          3.02         0.98 o                         
   4  -5   5         16.85         15.36         1.12 o                         
   5  -5   5          1.91          1.55         0.92 o                         
  -8  -4   5          4.81          2.28         0.96 o                         
  -7  -4   5         58.40         60.04         1.80 o                         
  -6  -4   5         42.82         42.19         1.63 o                         
  -5  -4   5         66.27         62.69         3.10 o                         
  -4  -4   5        266.87        278.55         1.86 o                         
  -3  -4   5          0.51          1.98         0.37 o                         
  -2  -4   5        127.44        141.04         1.54 o                         
  -1  -4   5         26.48         28.43         0.93 o                         
   0  -4   5         14.35         12.74         0.58 o                         
   1  -4   5         33.24         35.68         1.37 o                         
   2  -4   5         12.86         19.44         0.86 o                         
   3  -4   5          4.37          2.86         1.05 o                         
   4  -4   5          0.47          0.04         0.77 o                         
   5  -4   5          5.65          5.13         0.95 o                         
   6  -4   5          5.17          4.69         1.06 o                         
  -8  -3   5          7.68          5.26         1.02 o                         
  -7  -3   5         14.12         13.73         0.94 o                         
  -6  -3   5         96.12         93.66         1.97 o                         
  -5  -3   5        165.72        151.33         6.02 o                         
  -4  -3   5        302.49        305.76         2.71 o                         
  -3  -3   5        631.12        690.62         2.42 o                         
  -2  -3   5        252.27        278.48         1.67 o                         
  -1  -3   5        157.27        192.43         1.31 o                         
   0  -3   5         41.79         54.90         0.97 o                         
   1  -3   5        156.25        143.10         1.97 o                         
   2  -3   5          1.52          3.58         0.59 o                         
   3  -3   5          6.91          7.88         0.74 o                         
   4  -3   5          3.63          4.22         0.74 o                         
   5  -3   5        129.64        131.60         2.50 o                         
   6  -3   5         20.11         19.10         1.30 o                         
  -8  -2   5          3.87          5.40         1.59 o                         
  -7  -2   5          0.10          0.81         0.61 o                         
  -6  -2   5         50.43         54.42         1.71 o                         
  -5  -2   5         33.06         31.96         0.97 o                         
  -4  -2   5        158.20        168.32         1.21 o                         
  -3  -2   5          2.03          2.46         0.25 o                         
  -2  -2   5         85.05         89.48         1.26 o                         
  -1  -2   5         55.38         56.35         0.76 o                         
   0  -2   5          1.31          0.67         0.29 o                         
   1  -2   5         92.43         89.17         1.98 o                         
   2  -2   5          0.90          1.24         0.49 o                         
   3  -2   5         76.78         81.16         1.65 o                         
   4  -2   5          2.65          3.07         0.72 o                         
   5  -2   5          0.75         -0.67         0.77 o                         
   6  -2   5         26.49         27.13         1.98 o                         
   7  -2   5          0.01         -0.27         1.02 o                         
  -8  -1   5          3.16          2.37         1.41 o                         
  -7  -1   5          0.75          1.73         1.21 o                         
  -6  -1   5          0.00         -0.47         0.47 o                         
  -5  -1   5         75.24         73.02         0.78 o                         
  -4  -1   5          3.19          2.49         0.24 o                         
  -3  -1   5        203.35        221.79         1.57 o                         
  -2  -1   5          5.62          5.67         0.25 o                         
  -1  -1   5         22.97         30.82         0.47 o                         
   0  -1   5         43.01         35.03         0.60 o                         
   1  -1   5         28.03         42.49         0.73 o                         
   2  -1   5         20.44         19.34         0.63 o                         
   3  -1   5        140.83        144.88         2.18 o                         
   4  -1   5         33.27         31.38         0.96 o                         
   5  -1   5          9.15         11.31         1.41 o                         
   6  -1   5          4.00          2.91         0.92 o                         
   7  -1   5          3.29          4.56         0.94 o                         
  -8   0   5          0.07         -1.44         1.44 o                         
  -7   0   5          6.83          9.41         1.98 o                         
  -6   0   5          0.40          0.51         0.52 o                         
  -5   0   5          3.80          4.20         0.40 o                         
  -4   0   5         31.83         33.62         0.55 o                         
  -3   0   5         39.45         35.44         1.11 o                         
  -2   0   5         17.72         17.67         0.59 o                         
  -1   0   5          6.71          7.79         0.40 o                         
   0   0   5        197.44        217.71         1.44 o                         
   1   0   5         27.43         27.35         0.65 o                         
   2   0   5        287.41        313.80         3.65 o                         
   3   0   5          2.32          1.78         0.43 o                         
   4   0   5         22.71         25.25         0.98 o                         
   5   0   5         18.80         17.84         0.99 o                         
   6   0   5          4.32          5.06         0.80 o                         
   7   0   5          0.61          0.51         0.77 o                         
  -8   1   5         25.41         18.66         2.11 o                         
  -7   1   5          0.01         -0.18         1.23 o                         
  -6   1   5         29.88         30.33         1.92 o                         
  -5   1   5          0.43          1.07         0.37 o                         
  -4   1   5         40.24         42.25         0.70 o                         
  -3   1   5         98.96         87.98         1.26 o                         
  -2   1   5          6.60          5.62         0.29 o                         
  -1   1   5        492.01        487.92         2.06 o                         
   0   1   5         27.38         25.88         0.62 o                         
   1   1   5         18.00         16.72         0.53 o                         
   2   1   5          5.82          7.12         0.41 o                         
   3   1   5         46.20         46.59         1.12 o                         
   4   1   5         33.59         30.50         0.87 o                         
   5   1   5          6.13          6.14         0.60 o                         
   6   1   5         57.49         54.62         1.56 o                         
   7   1   5          1.08          2.31         0.79 o                         
   8   1   5          5.50          1.69         1.46 o                         
  -7   2   5          2.47          2.59         1.46 o                         
  -6   2   5          1.08          1.07         0.83 o                         
  -5   2   5         63.51         59.84         1.47 o                         
  -4   2   5          8.07          7.61         0.44 o                         
  -3   2   5        157.37        153.46         1.07 o                         
  -2   2   5        482.85        485.06        12.76 o                         
  -1   2   5          3.10          4.21         0.25 o                         
   0   2   5       3276.01       3617.41        11.64 o                         
   1   2   5         67.46         90.31         0.96 o                         
   2   2   5       1098.30       1200.70         6.68 o                         
   3   2   5          7.13          7.30         0.64 o                         
   4   2   5          1.45          2.46         0.40 o                         
   5   2   5         27.80         26.59         0.90 o                         
   6   2   5          8.55          9.26         0.82 o                         
   7   2   5         56.74         54.37         2.10 o                         
   8   2   5         16.28         16.94         1.96 o                         
  -7   3   5          0.02          0.39         1.46 o                         
  -6   3   5         17.26         21.27         1.68 o                         
  -5   3   5          0.22          0.82         0.78 o                         
  -4   3   5         15.56         17.61         0.72 o                         
  -3   3   5          8.07          6.34         0.45 o                         
  -2   3   5        297.44        332.49         1.41 o                         
  -1   3   5          4.90          7.13         0.31 o                         
   0   3   5       2475.15       2772.04         9.33 o                         
   1   3   5        525.67        580.24         3.29 o                         
   2   3   5        765.57        832.00         3.02 o                         
   3   3   5        618.39        638.31         3.12 o                         
   4   3   5         41.76         37.63         1.08 o                         
   5   3   5         81.90         80.20         1.32 o                         
   6   3   5          3.78          3.42         0.70 o                         
   7   3   5          1.04          1.37         1.01 o                         
   8   3   5         89.47         97.79         8.55 o                         
  -7   4   5          0.40          1.16         1.79 o                         
  -6   4   5          1.71          1.11         1.54 o                         
  -5   4   5          8.92          9.52         0.94 o                         
  -4   4   5         15.43         13.87         0.92 o                         
  -3   4   5         67.08         65.58         1.18 o                         
  -2   4   5        185.64        173.76         2.50 o                         
  -1   4   5        248.00        270.00         1.80 o                         
   0   4   5         11.92         12.78         0.39 o                         
   1   4   5        232.49        274.18         1.47 o                         
   2   4   5        134.85        121.20         1.07 o                         
   3   4   5         80.79         84.13         1.32 o                         
   4   4   5          0.18         -0.08         0.45 o                         
   5   4   5         77.44         77.89         1.43 o                         
   6   4   5          1.78          1.99         0.57 o                         
   7   4   5         10.24         10.52         0.79 o                         
   8   4   5         50.79         48.30         2.20 o                         
  -6   5   5          0.49          0.59         1.05 o                         
  -5   5   5          0.25          1.46         0.81 o                         
  -4   5   5         39.02         39.95         1.42 o                         
  -3   5   5          0.24          0.94         0.50 o                         
  -2   5   5         49.98         45.85         0.68 o                         
  -1   5   5          2.58          4.55         0.34 o                         
   0   5   5          7.07         12.21         0.42 o                         
   1   5   5         53.65         45.64         0.80 o                         
   2   5   5          1.82          1.64         0.23 o                         
   3   5   5        127.77        123.09         1.45 o                         
   4   5   5         47.45         52.93         1.03 o                         
   5   5   5          0.07          0.34         0.51 o                         
   6   5   5         52.56         49.54         1.23 o                         
   7   5   5         42.86         46.60         3.10 o                         
   8   5   5          3.22          2.75         1.34 o                         
  -6   6   5         12.63         11.60         1.48 o                         
  -5   6   5         12.36         15.22         1.74 o                         
  -4   6   5         89.04         86.45         2.84 o                         
  -3   6   5          0.18          0.73         0.59 o                         
  -2   6   5         56.26         51.44         0.85 o                         
  -1   6   5        145.51        138.33         1.30 o                         
   0   6   5         58.49         64.83         0.96 o                         
   1   6   5        452.25        436.71         3.07 o                         
   2   6   5         88.84         95.02         1.01 o                         
   3   6   5         25.30         24.63         0.78 o                         
   4   6   5          0.27          0.73         0.45 o                         
   5   6   5         24.74         26.60         0.85 o                         
   6   6   5          3.03          3.38         0.55 o                         
   7   6   5          1.97          2.87         0.72 o                         
   8   6   5          0.75          0.01         1.20 o                         
  -5   7   5        245.36        254.87         4.50 o                         
  -4   7   5          0.24          0.64         0.82 o                         
  -3   7   5        273.45        259.65         3.22 o                         
  -2   7   5         75.24         69.39         0.94 o                         
  -1   7   5         51.83         56.19         0.89 o                         
   0   7   5         27.50         27.39         0.75 o                         
   1   7   5          5.78          4.38         0.45 o                         
   2   7   5         50.23         42.58         1.09 o                         
   3   7   5        115.06        116.00         2.01 o                         
   4   7   5         68.33         67.90         1.21 o                         
   5   7   5        112.21        116.33         1.82 o                         
   6   7   5         12.31         12.31         0.78 o                         
   7   7   5          3.12          4.43         0.98 o                         
   8   7   5          0.89          0.22         1.57 o                         
  -4   8   5          2.79          2.10         0.94 o                         
  -3   8   5         93.68         84.25         2.04 o                         
  -2   8   5          2.47          2.37         0.70 o                         
  -1   8   5         65.79         57.94         1.15 o                         
   0   8   5        316.37        296.30         6.88 o                         
   1   8   5        329.68        314.70         2.51 o                         
   2   8   5       1311.62       1250.12         4.42 o                         
   3   8   5        809.18        797.68         5.53 o                         
   4   8   5       1132.41       1098.72         6.53 o                         
   5   8   5        262.07        252.39         4.57 o                         
   6   8   5        309.29        309.11         3.01 o                         
   7   8   5          9.10          8.40         2.38 o                         
   8   8   5         29.52         25.91         4.89 o                         
  -4   9   5          5.09          6.65         1.14 o                         
  -3   9   5          4.10          4.54         0.90 o                         
  -2   9   5          2.46          5.58         0.96 o                         
  -1   9   5         85.28         83.42         1.44 o                         
   0   9   5         39.12         35.61         1.24 o                         
   1   9   5        242.67        222.34         2.12 o                         
   2   9   5        219.30        218.41         2.57 o                         
   3   9   5          1.84          1.41         0.65 o                         
   4   9   5         86.35         87.82         1.71 o                         
   5   9   5        208.03        210.90         2.61 o                         
   6   9   5          0.49          0.62         0.67 o                         
   7   9   5        137.05        141.18         6.93 o                         
   8   9   5          9.83         12.30         3.44 o                         
  -3  10   5          5.88          4.69         1.08 o                         
  -2  10   5          1.24          1.09         0.83 o                         
  -1  10   5          0.48          0.65         0.72 o                         
   0  10   5         24.06         25.90         0.94 o                         
   1  10   5         21.62         25.03         1.19 o                         
   2  10   5         15.51         15.62         1.04 o                         
   3  10   5          5.58          5.98         0.76 o                         
   4  10   5         38.91         41.19         1.57 o                         
   5  10   5         40.72         37.94         1.41 o                         
   6  10   5        117.20        120.75         2.30 o                         
   7  10   5          4.02          4.36         2.06 o                         
  -2  11   5          1.64          1.96         1.19 o                         
  -1  11   5          2.18          3.05         1.25 o                         
   0  11   5          0.93         -1.15         1.69 o                         
   1  11   5          6.16          5.46         1.09 o                         
   2  11   5         14.17         17.05         1.12 o                         
   3  11   5         11.29         10.66         0.99 o                         
   4  11   5         11.90         12.15         1.05 o                         
   5  11   5          5.11          6.03         0.96 o                         
   6  11   5          1.67          1.14         2.35 o                         
   0  12   5          9.83          9.37         1.43 o                         
   1  12   5          0.89          0.80         0.93 o                         
   2  12   5         38.30         39.47         2.51 o                         
   3  12   5          7.13          9.37         1.31 o                         
   4  12   5         27.66         25.37         1.45 o                         
   5  12   5          1.38          1.96         0.98 o                         
   2  13   5         19.79         23.57         1.68 o                         
   3  13   5         13.39         17.46         1.45 o                         
  -3 -10   6         65.68         72.62         2.06 o                         
  -2 -10   6         20.59         19.87         1.92 o                         
  -5  -9   6          3.59          5.55         1.35 o                         
  -4  -9   6          0.01         -0.93         0.93 o                         
  -3  -9   6         29.10         30.72         1.38 o                         
  -2  -9   6         27.06         28.90         1.85 o                         
  -1  -9   6          9.42          9.05         1.04 o                         
   0  -9   6        100.95        122.40         2.53 o                         
   1  -9   6          1.46          0.52         1.31 o                         
  -6  -8   6         40.45         38.27         3.20 o                         
  -5  -8   6         21.40         17.38         1.54 o                         
  -4  -8   6          1.17          1.52         0.75 o                         
  -3  -8   6         28.90         29.60         1.28 o                         
  -2  -8   6         18.03         15.33         0.94 o                         
  -1  -8   6          4.04          3.34         0.71 o                         
   0  -8   6          0.23          0.07         0.65 o                         
   1  -8   6         14.87         15.41         1.50 o                         
   2  -8   6          7.29          7.54         1.15 o                         
  -7  -7   6         29.59         32.26         2.15 o                         
  -6  -7   6         48.78         51.09         3.29 o                         
  -5  -7   6         69.64         74.88         2.35 o                         
  -4  -7   6         54.50         50.15         1.55 o                         
  -3  -7   6        117.51        107.13         2.18 o                         
  -2  -7   6         49.97         44.46         2.51 o                         
  -1  -7   6         77.61         69.88         1.72 o                         
   0  -7   6          1.53          1.66         0.61 o                         
   1  -7   6          0.01         -0.61         0.80 o                         
   2  -7   6         20.69         20.49         1.54 o                         
   3  -7   6         15.19         15.27         1.25 o                         
  -7  -6   6          0.72          1.72         1.18 o                         
  -6  -6   6         26.25         27.28         1.83 o                         
  -5  -6   6         25.26         24.95         1.35 o                         
  -4  -6   6         21.63         23.44         0.87 o                         
  -3  -6   6         55.42         48.33         1.48 o                         
  -2  -6   6         27.40         23.39         1.26 o                         
  -1  -6   6          0.04          1.09         0.59 o                         
   0  -6   6         33.22         30.89         1.39 o                         
   1  -6   6         19.34         17.92         1.10 o                         
   2  -6   6          8.59          7.91         0.96 o                         
   3  -6   6          1.23          3.08         1.10 o                         
   4  -6   6          2.75          3.68         1.00 o                         
  -7  -5   6         20.80         15.53         1.11 o                         
  -6  -5   6         39.52         36.90         1.63 o                         
  -5  -5   6          6.18          6.63         0.84 o                         
  -4  -5   6          1.82          1.58         0.48 o                         
  -3  -5   6         61.52         65.94         1.26 o                         
  -2  -5   6         25.88         30.07         0.94 o                         
  -1  -5   6         71.79         72.13         2.12 o                         
   0  -5   6          0.82          2.84         0.52 o                         
   1  -5   6          0.03          0.52         0.65 o                         
   2  -5   6         18.46         13.16         0.87 o                         
   3  -5   6          0.96         -0.70         0.78 o                         
   4  -5   6         25.77         27.73         1.44 o                         
   5  -5   6          0.05          0.44         1.15 o                         
  -8  -4   6         52.29         41.50         2.37 o                         
  -7  -4   6         56.72         52.03         1.63 o                         
  -6  -4   6        110.16         97.27         2.31 o                         
  -5  -4   6         81.98         79.80         2.11 o                         
  -4  -4   6         70.42         72.68         1.02 o                         
  -3  -4   6          0.97          0.21         0.39 o                         
  -2  -4   6          9.31         11.75         0.88 o                         
  -1  -4   6         70.71         75.23         1.31 o                         
   0  -4   6          2.51          1.07         0.44 o                         
   1  -4   6         78.18         55.55         1.45 o                         
   2  -4   6         37.81         31.81         1.10 o                         
   3  -4   6        393.18        371.96         4.53 o                         
   4  -4   6         46.53         45.06         1.63 o                         
   5  -4   6        110.57        106.31         2.54 o                         
  -8  -3   6         20.63         15.54         1.62 o                         
  -7  -3   6          0.85          0.82         1.12 o                         
  -6  -3   6         24.53         24.15         1.11 o                         
  -5  -3   6         12.21         13.33         0.47 o                         
  -4  -3   6          0.05          0.07         0.33 o                         
  -3  -3   6         12.54         12.02         0.45 o                         
  -2  -3   6          7.79          7.33         0.46 o                         
  -1  -3   6        105.35        101.59         1.99 o                         
   0  -3   6          1.86          1.82         0.45 o                         
   1  -3   6         44.97         43.79         1.22 o                         
   2  -3   6          2.40          1.51         0.60 o                         
   3  -3   6          7.11          7.89         0.81 o                         
   4  -3   6         49.11         38.67         1.47 o                         
   5  -3   6          1.38          1.98         0.92 o                         
   6  -3   6         22.22         17.84         1.36 o                         
  -8  -2   6          0.25          1.51         1.44 o                         
  -7  -2   6         38.06         32.76         1.60 o                         
  -6  -2   6          4.46          3.98         0.68 o                         
  -5  -2   6         54.74         57.21         0.76 o                         
  -4  -2   6          2.20          2.38         0.30 o                         
  -3  -2   6          8.16          9.77         0.49 o                         
  -2  -2   6          4.53          5.08         0.32 o                         
  -1  -2   6         13.96         18.73         0.63 o                         
   0  -2   6         76.71         73.44         1.32 o                         
   1  -2   6         48.65         52.99         1.50 o                         
   2  -2   6         13.40         14.99         0.95 o                         
   3  -2   6          0.86          1.39         0.61 o                         
   4  -2   6         50.90         45.65         1.47 o                         
   5  -2   6          8.16          8.64         0.97 o                         
   6  -2   6         27.45         30.13         1.51 o                         
  -8  -1   6          0.06          0.44         1.45 o                         
  -7  -1   6          1.94          0.86         1.61 o                         
  -6  -1   6          2.25          1.89         1.01 o                         
  -5  -1   6         32.97         32.42         0.65 o                         
  -4  -1   6          4.92          4.76         0.28 o                         
  -3  -1   6         12.77         10.28         0.34 o                         
  -2  -1   6        213.58        222.90         2.79 o                         
  -1  -1   6          0.75          0.42         0.25 o                         
   0  -1   6        129.33        142.16         1.68 o                         
   1  -1   6         45.95         36.12         1.00 o                         
   2  -1   6          0.86          0.93         0.53 o                         
   3  -1   6         22.44         22.07         0.99 o                         
   4  -1   6          1.18          2.06         0.67 o                         
   5  -1   6          0.45         -0.05         0.73 o                         
   6  -1   6         12.08         13.53         1.63 o                         
   7  -1   6          6.41         10.77         1.57 o                         
  -8   0   6          7.21          5.45         1.64 o                         
  -7   0   6          0.63          1.98         2.20 o                         
  -6   0   6          7.08          9.58         1.48 o                         
  -5   0   6         17.83         15.33         0.58 o                         
  -4   0   6          0.65          0.59         0.18 o                         
  -3   0   6         20.75         19.39         0.50 o                         
  -2   0   6          0.00          0.51         0.31 o                         
  -1   0   6         74.11         76.28         0.77 o                         
   0   0   6         23.44         27.36         0.82 o                         
   1   0   6        163.93        166.73         1.94 o                         
   2   0   6         63.80         56.16         1.50 o                         
   3   0   6          7.69         11.99         0.66 o                         
   4   0   6         97.09         89.35         1.55 o                         
   5   0   6          0.08          0.39         0.72 o                         
   6   0   6          1.98          1.70         0.81 o                         
   7   0   6          1.47         -0.05         0.87 o                         
  -7   1   6          8.41          9.65         1.66 o                         
  -6   1   6          2.83          1.96         1.50 o                         
  -5   1   6          0.05          0.10         0.41 o                         
  -4   1   6        456.74        444.29         9.43 o                         
  -3   1   6         86.21         79.29         0.89 o                         
  -2   1   6       1596.37       1679.60         5.16 o                         
  -1   1   6         93.72        100.46         1.08 o                         
   0   1   6        347.35        358.16         2.51 o                         
   1   1   6         16.01         14.80         0.60 o                         
   2   1   6         32.48         31.75         1.15 o                         
   3   1   6         44.12         41.25         0.96 o                         
   4   1   6         25.60         26.65         0.87 o                         
   5   1   6         70.13         71.32         2.61 o                         
   6   1   6         25.16         25.17         1.25 o                         
   7   1   6         45.55         47.05         2.81 o                         
  -7   2   6          3.15          5.93         1.61 o                         
  -6   2   6         41.86         40.15         2.36 o                         
  -5   2   6         22.68         22.57         1.05 o                         
  -4   2   6        175.28        166.73         3.30 o                         
  -3   2   6        196.27        203.20         2.98 o                         
  -2   2   6        584.67        602.32         5.88 o                         
  -1   2   6        834.97        894.10         3.37 o                         
   0   2   6         10.35         14.94         0.44 o                         
   1   2   6        443.05        472.46         3.32 o                         
   2   2   6        357.98        331.13         3.38 o                         
   3   2   6          0.44         -0.10         0.37 o                         
   4   2   6          7.07          8.52         0.65 o                         
   5   2   6         74.69         68.11         1.30 o                         
   6   2   6        318.57        321.64         4.00 o                         
   7   2   6         57.50         53.15         1.69 o                         
   8   2   6        185.85        194.27         6.35 o                         
  -7   3   6         19.82         20.84         2.14 o                         
  -6   3   6          7.28          9.38         1.93 o                         
  -5   3   6         93.04         96.14         2.96 o                         
  -4   3   6          6.12          4.96         0.63 o                         
  -3   3   6        155.59        154.64         1.81 o                         
  -2   3   6        117.65        111.78         1.57 o                         
  -1   3   6         47.52         51.82         0.89 o                         
   0   3   6        255.23        240.73         1.89 o                         
   1   3   6          0.97          3.02         0.37 o                         
   2   3   6          6.07          6.32         0.47 o                         
   3   3   6         11.55         15.39         0.41 o                         
   4   3   6          0.82          0.69         0.39 o                         
   5   3   6         14.61         12.65         0.55 o                         
   6   3   6        178.95        177.35         3.11 o                         
   7   3   6        157.59        157.32         2.84 o                         
   8   3   6        182.20        174.84         4.79 o                         
  -6   4   6         20.31         21.52         2.33 o                         
  -5   4   6          1.24          2.59         0.80 o                         
  -4   4   6          0.93          0.30         0.64 o                         
  -3   4   6          0.17          0.07         0.26 o                         
  -2   4   6         54.94         55.27         0.76 o                         
  -1   4   6         25.75         24.10         0.51 o                         
   0   4   6        104.32        114.69         0.97 o                         
   1   4   6         13.23         13.58         0.53 o                         
   2   4   6        133.52        135.95         2.02 o                         
   3   4   6        153.12        147.44         2.24 o                         
   4   4   6          3.26          1.64         0.62 o                         
   5   4   6        136.15        130.53         1.91 o                         
   6   4   6        140.71        145.62         2.15 o                         
   7   4   6          1.02          0.77         0.79 o                         
   8   4   6        131.92        131.10         3.40 o                         
  -6   5   6         18.36         17.57         2.05 o                         
  -5   5   6         17.47         20.62         1.46 o                         
  -4   5   6          0.91          2.46         0.76 o                         
  -3   5   6        164.09        162.36         1.99 o                         
  -2   5   6         48.93         48.99         0.79 o                         
  -1   5   6        147.39        149.29         1.19 o                         
   0   5   6         19.22         18.70         0.52 o                         
   1   5   6         64.43         63.66         0.82 o                         
   2   5   6          6.37          5.37         0.37 o                         
   3   5   6        158.88        152.37         2.17 o                         
   4   5   6          0.03         -0.41         0.59 o                         
   5   5   6          1.08          2.24         0.56 o                         
   6   5   6          0.06          0.07         0.57 o                         
   7   5   6         15.06         12.22         1.25 o                         
   8   5   6          0.12         -0.24         2.90 o                         
  -6   6   6         10.42          8.92         2.68 o                         
  -5   6   6         17.89         19.01         1.32 o                         
  -4   6   6         39.55         38.77         1.52 o                         
  -3   6   6         14.63         13.59         0.78 o                         
  -2   6   6          0.90          1.25         0.51 o                         
  -1   6   6         44.06         45.99         1.03 o                         
   0   6   6        144.25        127.76         1.26 o                         
   1   6   6         79.49         85.62         1.10 o                         
   2   6   6         84.38         83.42         0.99 o                         
   3   6   6         21.91         19.10         0.78 o                         
   4   6   6          0.62          0.24         0.55 o                         
   5   6   6         24.05         23.05         1.04 o                         
   6   6   6         31.53         31.54         1.26 o                         
   7   6   6         23.60         22.23         1.22 o                         
   8   6   6         15.15         15.79         1.80 o                         
  -5   7   6        117.21        120.65         3.24 o                         
  -4   7   6         19.76         16.92         1.23 o                         
  -3   7   6        148.98        143.07         2.20 o                         
  -2   7   6        340.89        322.64         3.95 o                         
  -1   7   6        400.07        401.81         2.85 o                         
   0   7   6       1098.59       1060.45         4.13 o                         
   1   7   6        518.80        504.97         3.00 o                         
   2   7   6        883.59        825.73         4.36 o                         
   3   7   6         15.38         13.54         0.54 o                         
   4   7   6        202.98        202.08         2.46 o                         
   5   7   6         40.59         43.26         1.61 o                         
   6   7   6          6.55          8.67         0.81 o                         
   7   7   6          7.72          8.81         1.33 o                         
   8   7   6          2.04          3.59         1.81 o                         
  -4   8   6         16.04         14.23         1.07 o                         
  -3   8   6         96.06         98.37         1.98 o                         
  -2   8   6        197.46        195.51         2.53 o                         
  -1   8   6         28.06         26.69         0.91 o                         
   0   8   6        330.57        329.97         2.76 o                         
   1   8   6        424.95        398.73         3.14 o                         
   2   8   6         32.44         32.23         0.93 o                         
   3   8   6       1003.59        962.09         4.38 o                         
   4   8   6         47.71         47.72         1.30 o                         
   5   8   6        372.73        374.64         3.41 o                         
   6   8   6         40.08         44.80         1.34 o                         
   7   8   6         84.30         88.93         5.08 o                         
   8   8   6          1.03         -0.46         2.72 o                         
  -4   9   6          1.84          0.01         1.51 o                         
  -3   9   6          9.33          8.12         1.17 o                         
  -2   9   6          6.63          7.54         0.87 o                         
  -1   9   6         27.56         32.20         1.18 o                         
   0   9   6          2.46          2.15         0.69 o                         
   1   9   6          1.62          1.00         0.56 o                         
   2   9   6        156.22        151.06         2.42 o                         
   3   9   6          3.41          2.60         0.64 o                         
   4   9   6        138.10        131.60         2.13 o                         
   5   9   6         79.66         76.53         1.70 o                         
   6   9   6          0.04          0.19         0.71 o                         
   7   9   6         96.14         91.46         3.62 o                         
  -3  10   6          0.04         -0.09         0.91 o                         
  -2  10   6          0.47          1.25         0.87 o                         
  -1  10   6          5.83          6.67         0.83 o                         
   0  10   6         19.48         19.62         0.88 o                         
   1  10   6          0.00          0.87         0.61 o                         
   2  10   6          0.00          0.44         0.67 o                         
   3  10   6         45.56         43.60         1.51 o                         
   4  10   6         39.49         41.14         2.62 o                         
   5  10   6         30.14         29.56         1.22 o                         
   6  10   6          3.43          4.23         0.82 o                         
   7  10   6          1.47         -0.47         1.78 o                         
  -1  11   6          4.89          3.71         1.04 o                         
   0  11   6         29.30         30.06         1.75 o                         
   1  11   6         11.63         14.88         1.13 o                         
   2  11   6         11.00         12.19         1.06 o                         
   3  11   6          1.78          3.99         0.83 o                         
   4  11   6         11.35         10.75         0.95 o                         
   5  11   6          0.23          1.41         0.87 o                         
   6  11   6          8.02          8.66         1.26 o                         
   0  12   6         10.82         12.51         1.53 o                         
   1  12   6          0.00          1.55         1.18 o                         
   2  12   6          0.01          1.21         0.94 o                         
   3  12   6          5.05          6.09         1.04 o                         
   4  12   6          1.37          1.18         0.95 o                         
   5  12   6          2.86          3.77         1.03 o                         
  -4  -9   7          3.92          5.30         1.43 o                         
  -3  -9   7          0.79          0.66         0.76 o                         
  -2  -9   7          4.96          5.71         0.91 o                         
  -1  -9   7         20.90         23.31         1.14 o                         
  -5  -8   7         19.60         14.13         3.50 o                         
  -4  -8   7          2.95          1.62         0.83 o                         
  -3  -8   7          4.70          4.56         0.86 o                         
  -2  -8   7          1.72          3.04         0.73 o                         
  -1  -8   7          7.57          7.79         0.79 o                         
   0  -8   7         12.16         13.64         1.34 o                         
   1  -8   7          7.76         10.12         2.79 o                         
  -6  -7   7         19.07         15.73         3.19 o                         
  -5  -7   7          0.04          0.66         1.38 o                         
  -4  -7   7         11.36          8.43         0.78 o                         
  -3  -7   7         28.75         31.53         1.15 o                         
  -2  -7   7          2.58          2.51         0.67 o                         
  -1  -7   7         30.21         26.09         1.20 o                         
   0  -7   7          0.17          0.99         0.65 o                         
   1  -7   7          0.30          1.34         0.90 o                         
   2  -7   7          0.28          0.72         1.19 o                         
  -7  -6   7         19.14         15.31         1.42 o                         
  -6  -6   7          0.15         -0.92         1.22 o                         
  -5  -6   7         69.34         73.71         2.20 o                         
  -4  -6   7          0.08         -0.35         0.53 o                         
  -3  -6   7         47.43         45.88         1.23 o                         
  -2  -6   7         16.71         12.24         0.80 o                         
  -1  -6   7          1.66          0.93         0.62 o                         
   0  -6   7         54.81         47.06         1.36 o                         
   1  -6   7         10.83         13.10         1.07 o                         
   2  -6   7         37.54         33.71         1.75 o                         
   3  -6   7          9.77         13.62         1.50 o                         
  -7  -5   7          4.85          4.86         0.93 o                         
  -6  -5   7          8.21          7.66         1.08 o                         
  -5  -5   7          4.27          6.19         0.98 o                         
  -4  -5   7          2.80          2.76         0.52 o                         
  -3  -5   7          0.01          0.43         0.53 o                         
  -2  -5   7         35.53         34.34         1.05 o                         
  -1  -5   7        227.89        201.55         2.39 o                         
   0  -5   7         76.36         66.14         1.66 o                         
   1  -5   7        351.34        318.42         4.30 o                         
   2  -5   7         28.43         21.75         1.45 o                         
   3  -5   7         34.20         30.64         1.46 o                         
   4  -5   7          1.60          1.32         1.00 o                         
  -7  -4   7          5.99          6.29         0.92 o                         
  -6  -4   7          0.23          0.79         0.87 o                         
  -5  -4   7          0.88          1.72         0.72 o                         
  -4  -4   7          0.12         -0.44         0.51 o                         
  -3  -4   7         23.93         24.72         1.13 o                         
  -2  -4   7          7.62          6.69         0.60 o                         
  -1  -4   7          0.16          1.13         0.48 o                         
   0  -4   7         14.31          8.52         0.78 o                         
   1  -4   7         24.31         25.02         1.30 o                         
   2  -4   7         91.37         70.66         2.15 o                         
   3  -4   7          3.54          2.77         0.81 o                         
   4  -4   7         24.24         21.74         1.35 o                         
   5  -4   7         11.41         11.51         2.11 o                         
  -7  -3   7         10.49          7.83         0.92 o                         
  -6  -3   7          2.38          3.96         1.21 o                         
  -5  -3   7          2.05          2.47         0.55 o                         
  -4  -3   7          5.71          6.63         0.49 o                         
  -3  -3   7         12.60         12.70         1.19 o                         
  -2  -3   7         20.70         20.11         0.67 o                         
  -1  -3   7         26.86         22.49         0.71 o                         
   0  -3   7          5.28          2.94         0.65 o                         
   1  -3   7          0.07         -0.48         0.76 o                         
   2  -3   7        100.84         85.86         2.67 o                         
   3  -3   7          0.00          1.60         1.16 o                         
   4  -3   7         11.55         10.52         1.03 o                         
   5  -3   7          5.34          5.73         1.05 o                         
  -7  -2   7         16.09         18.96         1.91 o                         
  -6  -2   7          4.51          3.65         0.95 o                         
  -5  -2   7          3.59          4.78         0.43 o                         
  -4  -2   7         63.89         63.89         1.32 o                         
  -3  -2   7          0.26          0.50         0.32 o                         
  -2  -2   7         16.14         17.31         0.58 o                         
  -1  -2   7          4.98          4.54         0.58 o                         
   0  -2   7          5.79          5.61         0.59 o                         
   1  -2   7          0.19          1.44         0.79 o                         
   2  -2   7         18.09         17.45         1.44 o                         
   3  -2   7          8.24          8.01         1.13 o                         
   4  -2   7         34.22         37.35         2.57 o                         
   5  -2   7         13.67         14.89         1.17 o                         
   6  -2   7          0.52          0.12         0.94 o                         
  -7  -1   7          0.65          0.13         1.30 o                         
  -6  -1   7          3.55          4.21         0.93 o                         
  -5  -1   7          0.36          0.50         0.46 o                         
  -4  -1   7          4.97          6.56         0.43 o                         
  -3  -1   7         31.80         32.72         0.97 o                         
  -2  -1   7          0.34          0.92         0.36 o                         
  -1  -1   7         24.46         28.27         1.19 o                         
   0  -1   7        129.84        119.28         1.63 o                         
   1  -1   7          3.84          3.57         0.67 o                         
   2  -1   7        121.98        117.47         2.35 o                         
   3  -1   7          1.74          2.38         0.68 o                         
   4  -1   7          0.01          1.52         0.71 o                         
   5  -1   7          3.56          4.00         0.89 o                         
   6  -1   7          0.01         -0.91         0.91 o                         
  -7   0   7          4.40          1.50         1.47 o                         
  -6   0   7        252.12        256.25        10.72 o                         
  -5   0   7         18.38         17.15         0.68 o                         
  -4   0   7        366.52        378.64         2.25 o                         
  -3   0   7          2.82          3.18         0.63 o                         
  -2   0   7          0.42          0.69         0.44 o                         
  -1   0   7          0.30          1.76         0.51 o                         
   0   0   7        118.78        108.61         1.50 o                         
   1   0   7         19.09         12.97         0.81 o                         
   2   0   7         31.78         23.57         1.13 o                         
   3   0   7         60.82         59.99         1.51 o                         
   4   0   7         20.33         20.37         1.12 o                         
   5   0   7         47.68         49.94         1.60 o                         
   6   0   7          6.76          7.49         0.98 o                         
   7   0   7          9.51         11.36         1.15 o                         
  -7   1   7         38.81         34.61         2.52 o                         
  -6   1   7         35.75         33.95         2.23 o                         
  -5   1   7        129.74        132.84         1.87 o                         
  -4   1   7         55.20         49.26         1.40 o                         
  -3   1   7        203.46        207.90         1.62 o                         
  -2   1   7         20.95         19.30         0.67 o                         
  -1   1   7          5.71          9.07         0.60 o                         
   0   1   7        118.15        107.56         1.41 o                         
   1   1   7        203.00        185.78         2.07 o                         
   2   1   7        276.34        271.96         3.28 o                         
   3   1   7        246.67        233.58         2.98 o                         
   4   1   7        744.85        737.43         5.92 o                         
   5   1   7        137.97        128.69         2.34 o                         
   6   1   7        211.07        222.74         3.22 o                         
   7   1   7         56.27         55.31         2.15 o                         
  -7   2   7         26.61         29.88         2.40 o                         
  -6   2   7          8.63         12.13         2.00 o                         
  -5   2   7          5.16          3.55         0.90 o                         
  -4   2   7         69.28         67.17         1.19 o                         
  -3   2   7         36.52         37.04         1.28 o                         
  -2   2   7         10.78          8.37         0.47 o                         
  -1   2   7         64.35         55.41         1.03 o                         
   0   2   7        118.86        111.92         1.19 o                         
   1   2   7         12.39          6.83         0.92 o                         
   2   2   7          4.72          5.23         0.75 o                         
   3   2   7        155.08        150.99         2.73 o                         
   4   2   7        484.26        471.84         4.42 o                         
   5   2   7        446.27        463.60         4.20 o                         
   6   2   7        345.71        332.56         3.80 o                         
   7   2   7        226.74        233.34         3.43 o                         
  -6   3   7          9.21          7.62         1.60 o                         
  -5   3   7          7.26          7.44         0.82 o                         
  -4   3   7         62.99         67.58         1.59 o                         
  -3   3   7         12.43         13.16         0.62 o                         
  -2   3   7         30.39         29.57         1.12 o                         
  -1   3   7         52.31         48.34         0.93 o                         
   0   3   7          4.00          3.56         0.36 o                         
   1   3   7        303.33        290.77         3.79 o                         
   2   3   7        243.97        244.97         2.43 o                         
   3   3   7         35.29         33.29         1.13 o                         
   4   3   7        603.37        571.95        10.45 o                         
   5   3   7         76.94         77.66         2.58 o                         
   6   3   7        208.92        204.89         3.01 o                         
   7   3   7         27.52         27.97         1.77 o                         
  -6   4   7          1.32          3.72         1.51 o                         
  -5   4   7         28.51         29.87         2.32 o                         
  -4   4   7         30.06         30.75         1.16 o                         
  -3   4   7          5.45          5.92         0.50 o                         
  -2   4   7         24.98         21.71         0.62 o                         
  -1   4   7        262.09        268.02         1.95 o                         
   0   4   7         12.17         13.09         0.49 o                         
   1   4   7         58.39         53.32         1.16 o                         
   2   4   7         13.51         14.61         0.60 o                         
   3   4   7        175.31        143.81        10.61 o                         
   4   4   7          1.59          1.04         0.64 o                         
   5   4   7        136.54        126.33         2.90 o                         
   6   4   7         10.14          9.00         0.81 o                         
   7   4   7         39.32         37.47         1.37 o                         
   8   4   7          1.72          1.32         4.25 o                         
  -6   5   7          5.83          6.79         3.61 o                         
  -5   5   7         13.81         14.83         1.19 o                         
  -4   5   7          7.24          7.12         0.86 o                         
  -3   5   7          1.01          0.90         0.63 o                         
  -2   5   7         41.51         37.47         0.72 o                         
  -1   5   7          0.32          0.24         0.32 o                         
   0   5   7          0.10         -0.13         0.31 o                         
   1   5   7          0.48          2.11         0.37 o                         
   2   5   7        107.18        100.22         1.40 o                         
   3   5   7         49.84         49.01         1.36 o                         
   4   5   7         85.33         90.32         2.31 o                         
   5   5   7          9.34          7.11         0.83 o                         
   6   5   7          0.34          0.63         0.80 o                         
   7   5   7          5.48          6.49         0.82 o                         
   8   5   7         32.26         36.41         4.70 o                         
  -5   6   7         62.47         63.95         2.72 o                         
  -4   6   7        269.27        261.31         4.17 o                         
  -3   6   7         94.51         87.85         2.15 o                         
  -2   6   7        726.05        726.65         6.26 o                         
  -1   6   7         45.86         42.32         0.73 o                         
   0   6   7        587.68        563.50         2.94 o                         
   1   6   7         51.05         53.51         1.01 o                         
   2   6   7        116.68        110.80         1.37 o                         
   3   6   7         60.24         59.15         1.36 o                         
   4   6   7          1.67          2.95         0.63 o                         
   5   6   7          2.45          3.22         0.68 o                         
   6   6   7         17.17         19.88         1.01 o                         
   7   6   7          0.24          0.99         0.63 o                         
   8   6   7          1.58          3.20         1.76 o                         
  -5   7   7          5.34          5.90         1.14 o                         
  -4   7   7        139.30        150.87         2.93 o                         
  -3   7   7         94.86         88.30         1.69 o                         
  -2   7   7         70.76         72.40         1.44 o                         
  -1   7   7       1118.56       1109.18         5.66 o                         
   0   7   7         36.87         32.86         0.84 o                         
   1   7   7       1255.53       1189.16         6.36 o                         
   2   7   7        166.70        150.39         3.04 o                         
   3   7   7        219.46        209.15         2.99 o                         
   4   7   7         31.64         32.18         1.24 o                         
   5   7   7         16.45         16.78         1.18 o                         
   6   7   7          8.71         10.55         0.97 o                         
   7   7   7          0.78          1.80         1.79 o                         
  -4   8   7          2.15          2.38         1.05 o                         
  -3   8   7         19.81         20.23         1.10 o                         
  -2   8   7         10.28          8.84         0.80 o                         
  -1   8   7          0.44          0.43         0.59 o                         
   0   8   7        129.87        131.08         1.85 o                         
   1   8   7          0.48          0.20         0.67 o                         
   2   8   7         41.13         45.15         1.06 o                         
   3   8   7         94.63         89.15         1.70 o                         
   4   8   7         57.00         55.31         1.56 o                         
   5   8   7         26.40         23.27         1.14 o                         
   6   8   7         77.69         81.70         2.74 o                         
   7   8   7         28.56         34.62         2.60 o                         
  -3   9   7          2.24          2.06         1.00 o                         
  -2   9   7          0.46          0.78         0.76 o                         
  -1   9   7          2.71          2.70         0.63 o                         
   0   9   7         39.11         37.87         1.14 o                         
   1   9   7         36.53         34.98         1.04 o                         
   2   9   7         76.83         71.61         1.70 o                         
   3   9   7          4.71          5.38         0.74 o                         
   4   9   7          7.75          7.37         0.82 o                         
   5   9   7          2.40          3.00         0.72 o                         
   6   9   7         87.18         87.37         2.27 o                         
   7   9   7          0.02          2.13         1.62 o                         
  -2  10   7         14.31         14.45         1.61 o                         
  -1  10   7          3.29          4.78         0.82 o                         
   0  10   7          1.63          0.71         0.55 o                         
   1  10   7          0.74          0.62         0.63 o                         
   2  10   7         17.83         20.26         1.02 o                         
   3  10   7          0.94          0.05         0.75 o                         
   4  10   7          0.81          1.68         0.88 o                         
   5  10   7          1.54          1.34         0.78 o                         
   6  10   7         18.05         22.52         1.22 o                         
  -1  11   7          1.18          2.85         1.05 o                         
   0  11   7          2.36          2.82         1.03 o                         
   1  11   7          0.52          1.89         0.91 o                         
   2  11   7          2.95          1.85         0.77 o                         
   3  11   7          3.01          2.14         0.90 o                         
   4  11   7         23.51         24.12         1.60 o                         
   5  11   7          9.62          9.25         1.10 o                         
   6  11   7          0.31         -0.15         0.90 o                         
   0  12   7         11.96         11.89         2.19 o                         
   1  12   7         11.19         19.59         1.64 o                         
   2  12   7         37.80         43.69         1.72 o                         
   3  12   7          2.48          7.38         1.39 o                         
   4  12   7         78.45         90.21         2.78 o                         
   5  12   7          0.62          0.62         0.93 o                         
  -4  -8   8          1.04          3.55         1.41 o                         
  -3  -8   8          5.67          4.17         0.82 o                         
  -2  -8   8          0.51          1.89         0.72 o                         
  -1  -8   8          0.90          0.34         0.75 o                         
   0  -8   8          2.15          1.46         1.11 o                         
  -5  -7   8          3.26          2.57         1.21 o                         
  -4  -7   8         20.24         19.22         1.81 o                         
  -3  -7   8         19.47         20.25         1.04 o                         
  -2  -7   8         25.71         25.59         1.14 o                         
  -1  -7   8         31.20         33.04         1.31 o                         
   0  -7   8          9.91          7.37         1.14 o                         
   1  -7   8         23.75         28.73         1.55 o                         
  -6  -6   8          7.56          7.75         1.22 o                         
  -5  -6   8         13.78         13.48         1.55 o                         
  -4  -6   8         22.41         23.43         1.04 o                         
  -3  -6   8        166.99        160.79         3.15 o                         
  -2  -6   8         17.59         17.43         0.95 o                         
  -1  -6   8        131.22        120.79         2.64 o                         
   0  -6   8          1.09          2.13         0.77 o                         
   1  -6   8          0.13          1.12         0.86 o                         
   2  -6   8         38.75         52.16         2.27 o                         
   3  -6   8         10.69         13.89         2.60 o                         
  -6  -5   8          0.01          0.69         0.91 o                         
  -5  -5   8          0.92          1.19         0.89 o                         
  -4  -5   8          1.51          1.78         0.60 o                         
  -3  -5   8          2.35          3.62         0.73 o                         
  -2  -5   8         70.91         54.86         1.37 o                         
  -1  -5   8          6.74          6.55         0.71 o                         
   0  -5   8        119.22         98.75         2.07 o                         
   1  -5   8         11.78          9.62         0.97 o                         
   2  -5   8         11.39          8.92         1.24 o                         
   3  -5   8          4.55          6.33         1.27 o                         
  -7  -4   8          1.58          1.10         0.86 o                         
  -6  -4   8          2.99          4.12         1.38 o                         
  -5  -4   8          7.51          7.98         0.96 o                         
  -4  -4   8          3.01          4.26         0.64 o                         
  -3  -4   8         11.50         11.78         0.86 o                         
  -2  -4   8         12.28         10.53         0.66 o                         
  -1  -4   8          2.49          1.36         0.82 o                         
   0  -4   8         42.16         38.79         1.61 o                         
   1  -4   8          6.41          6.29         1.03 o                         
   2  -4   8          1.96          2.61         0.99 o                         
   3  -4   8          5.80          5.67         1.12 o                         
   4  -4   8         18.47         14.68         1.32 o                         
  -7  -3   8          0.08          4.07         1.83 o                         
  -6  -3   8         24.07         24.64         1.55 o                         
  -5  -3   8          0.46         -0.72         0.72 o                         
  -4  -3   8          9.31          9.35         0.69 o                         
  -3  -3   8          0.98          0.77         0.50 o                         
  -2  -3   8          2.67          3.26         0.44 o                         
  -1  -3   8          0.26          1.07         0.58 o                         
   0  -3   8         65.87         55.63         1.75 o                         
   1  -3   8          4.02          3.36         0.83 o                         
   2  -3   8         42.91         42.44         1.76 o                         
   3  -3   8         13.04         14.66         1.39 o                         
   4  -3   8          0.10         -0.61         1.26 o                         
   5  -3   8         20.73         18.34         1.41 o                         
  -7  -2   8          0.41         -1.74         2.55 o                         
  -6  -2   8          0.00          0.11         0.92 o                         
  -5  -2   8          4.04          5.04         1.02 o                         
  -4  -2   8         16.72         16.56         0.79 o                         
  -3  -2   8          0.57          0.77         0.31 o                         
  -2  -2   8        134.39        127.47         1.84 o                         
  -1  -2   8          1.94          2.42         0.53 o                         
   0  -2   8         67.21         56.22         1.69 o                         
   1  -2   8          0.99         -0.69         1.38 o                         
   2  -2   8          2.55          3.77         0.88 o                         
   3  -2   8         21.11         18.45         1.36 o                         
   4  -2   8          0.40          0.04         0.82 o                         
   5  -2   8         29.84         29.05         1.50 o                         
  -7  -1   8          0.66          0.01         1.44 o                         
  -6  -1   8         24.71         28.03         2.31 o                         
  -5  -1   8          0.21          0.44         0.60 o                         
  -4  -1   8         54.36         61.35         1.13 o                         
  -3  -1   8          0.02         -0.03         0.47 o                         
  -2  -1   8        116.73        116.87         2.34 o                         
  -1  -1   8         19.00         17.48         0.71 o                         
   0  -1   8          9.99          9.25         0.68 o                         
   1  -1   8         61.28         65.23         1.81 o                         
   2  -1   8          1.00          2.12         0.79 o                         
   3  -1   8         42.83         45.77         2.22 o                         
   4  -1   8          2.51          2.30         0.80 o                         
   5  -1   8          1.74          2.59         0.92 o                         
   6  -1   8         17.58         15.89         1.33 o                         
  -7   0   8         38.55         33.12         2.53 o                         
  -6   0   8         15.52         15.70         2.20 o                         
  -5   0   8         21.99         22.50         0.96 o                         
  -4   0   8          0.41          0.05         0.45 o                         
  -3   0   8         23.70         22.61         0.87 o                         
  -2   0   8         20.03         19.87         0.86 o                         
  -1   0   8        233.31        217.68         4.74 o                         
   0   0   8        622.56        625.90         3.69 o                         
   1   0   8        253.97        234.87         2.53 o                         
   2   0   8        743.53        728.31         5.79 o                         
   3   0   8        191.48        182.84         4.05 o                         
   4   0   8         87.36         85.62         2.02 o                         
   5   0   8         89.16         89.57         2.17 o                         
   6   0   8          0.01         -0.63         1.31 o                         
  -7   1   8          9.06         11.40         1.83 o                         
  -6   1   8          0.00         -0.17         1.34 o                         
  -5   1   8         47.24         51.40         1.70 o                         
  -4   1   8         43.93         46.45         1.92 o                         
  -3   1   8         16.21         15.78         0.68 o                         
  -2   1   8         94.77         91.83         1.56 o                         
  -1   1   8          7.12          7.91         0.71 o                         
   0   1   8        152.68        143.18         1.72 o                         
   1   1   8        308.29        303.44         3.80 o                         
   2   1   8       1042.98        997.92         6.67 o                         
   3   1   8        656.77        674.27         5.13 o                         
   4   1   8        503.87        479.44         5.36 o                         
   5   1   8        199.78        205.80         3.08 o                         
   6   1   8         49.22         42.47         1.67 o                         
   7   1   8          6.65          6.02         1.07 o                         
  -6   2   8          3.33          3.70         1.48 o                         
  -5   2   8          9.26          9.44         0.79 o                         
  -4   2   8         16.15         18.90         0.89 o                         
  -3   2   8          4.34          4.03         0.48 o                         
  -2   2   8        172.46        176.34         1.90 o                         
  -1   2   8          7.29          7.81         0.76 o                         
   0   2   8        514.01        511.63         4.39 o                         
   1   2   8        102.23         98.75         1.62 o                         
   2   2   8        557.15        550.14         4.99 o                         
   3   2   8        356.29        337.40         5.99 o                         
   4   2   8         59.40         51.88         1.80 o                         
   5   2   8         27.37         25.37         1.23 o                         
   6   2   8         16.29         16.12         1.15 o                         
   7   2   8         24.66         28.14         1.86 o                         
  -6   3   8         30.99         32.19         2.40 o                         
  -5   3   8         16.04         17.94         1.05 o                         
  -4   3   8         35.53         35.75         1.20 o                         
  -3   3   8         35.86         33.34         1.00 o                         
  -2   3   8          8.83          9.61         0.59 o                         
  -1   3   8         89.44         92.54         1.47 o                         
   0   3   8         14.34         12.60         0.68 o                         
   1   3   8        573.33        577.14         3.35 o                         
   2   3   8        132.67        120.53         3.93 o                         
   3   3   8        193.24        174.66         2.95 o                         
   4   3   8         90.58         87.91         4.16 o                         
   5   3   8         36.46         37.04         1.42 o                         
   6   3   8         17.47         18.57         2.11 o                         
   7   3   8         57.13         57.00         2.57 o                         
  -6   4   8          0.53          2.67         1.64 o                         
  -5   4   8          0.31          1.49         0.95 o                         
  -4   4   8          0.05          0.44         0.65 o                         
  -3   4   8          0.26          0.64         0.73 o                         
  -2   4   8         24.98         22.72         0.85 o                         
  -1   4   8          1.05          1.27         0.36 o                         
   0   4   8         80.81         81.44         1.13 o                         
   1   4   8         32.85         30.02         0.86 o                         
   2   4   8          3.60          9.43         0.60 o                         
   3   4   8         11.12          8.93         0.76 o                         
   4   4   8         93.38         82.34         2.47 o                         
   5   4   8          0.02          1.02         0.82 o                         
   6   4   8        153.03        157.63         2.47 o                         
   7   4   8         19.80         20.11         1.19 o                         
  -5   5   8          5.22          2.32         1.08 o                         
  -4   5   8        339.63        358.41         3.71 o                         
  -3   5   8          0.20          1.00         0.66 o                         
  -2   5   8        203.25        199.56         2.05 o                         
  -1   5   8         35.32         40.20         0.93 o                         
   0   5   8          3.32          3.62         0.44 o                         
   1   5   8          0.84          0.85         0.42 o                         
   2   5   8         67.47         64.22         1.19 o                         
   3   5   8         35.79         36.38         1.27 o                         
   4   5   8         37.14         36.17         1.60 o                         
   5   5   8          0.93         -0.09         0.74 o                         
   6   5   8          2.24          2.17         0.86 o                         
   7   5   8         22.83         22.69         1.20 o                         
  -5   6   8        230.28        248.78         3.82 o                         
  -4   6   8          0.13          1.52         0.82 o                         
  -3   6   8        812.16        837.97         5.83 o                         
  -2   6   8         90.79         85.83         2.50 o                         
  -1   6   8        494.22        485.73         3.66 o                         
   0   6   8         48.54         45.27         1.37 o                         
   1   6   8          9.19          8.38         0.56 o                         
   2   6   8         15.92         13.76         0.68 o                         
   3   6   8          1.77          4.15         0.65 o                         
   4   6   8        112.76        102.11         1.89 o                         
   5   6   8          0.19         -0.58         0.77 o                         
   6   6   8        114.40        120.90         2.96 o                         
   7   6   8          2.30          1.12         1.05 o                         
  -4   7   8         12.69         12.06         1.20 o                         
  -3   7   8          4.56          5.99         0.82 o                         
  -2   7   8         75.76         78.51         1.61 o                         
  -1   7   8          0.31         -0.01         0.57 o                         
   0   7   8          8.04         11.24         1.01 o                         
   1   7   8         21.06         24.15         0.89 o                         
   2   7   8         73.84         66.80         1.46 o                         
   3   7   8         10.40          8.77         0.83 o                         
   4   7   8         34.06         29.34         1.22 o                         
   5   7   8        153.45        146.26         2.52 o                         
   6   7   8          1.11          0.90         0.81 o                         
   7   7   8         94.27         87.07         2.51 o                         
  -4   8   8          2.93          2.89         1.34 o                         
  -3   8   8          0.11          0.13         1.08 o                         
  -2   8   8         37.78         40.53         1.17 o                         
  -1   8   8          4.26          5.26         0.67 o                         
   0   8   8          2.34          2.24         0.62 o                         
   1   8   8          0.39          0.53         0.67 o                         
   2   8   8        212.69        198.89         2.38 o                         
   3   8   8          0.29          0.55         0.67 o                         
   4   8   8        287.21        269.95         3.49 o                         
   5   8   8          8.64          8.47         0.93 o                         
   6   8   8         34.83         36.62         1.46 o                         
   7   8   8          2.95          1.27         2.20 o                         
  -3   9   8          0.16          1.33         1.21 o                         
  -2   9   8          1.93          2.43         0.89 o                         
  -1   9   8          4.77          4.94         0.68 o                         
   0   9   8         23.62         25.81         1.02 o                         
   1   9   8          0.28          1.46         0.61 o                         
   2   9   8          0.05          1.32         0.65 o                         
   3   9   8          5.27          7.82         0.80 o                         
   4   9   8         19.99         19.74         1.04 o                         
   5   9   8          8.70          8.54         0.91 o                         
   6   9   8          2.25          2.00         0.81 o                         
   7   9   8          9.73         10.26         2.61 o                         
  -2  10   8          7.40          7.49         1.17 o                         
  -1  10   8          1.48          1.61         0.74 o                         
   0  10   8          2.14          2.71         0.66 o                         
   1  10   8         13.30         11.99         0.87 o                         
   2  10   8         10.95         12.01         1.04 o                         
   3  10   8          7.38          7.83         0.90 o                         
   4  10   8          5.72          4.57         0.82 o                         
   5  10   8          2.00          2.13         0.79 o                         
   6  10   8         10.81         12.40         1.15 o                         
  -1  11   8          4.54          5.20         2.15 o                         
   0  11   8         71.62         84.57         2.90 o                         
   1  11   8          0.60          1.67         0.85 o                         
   2  11   8         87.84        106.98         2.44 o                         
   3  11   8          1.85          1.60         1.16 o                         
   4  11   8          9.96         14.50         1.21 o                         
   5  11   8         15.86         21.12         1.53 o                         
   1  12   8          0.26          2.95         1.88 o                         
   2  12   8         49.44         52.23         2.27 o                         
   3  12   8          0.00         -0.42         0.98 o                         
   4  12   8          4.66          2.88         1.04 o                         
  -4  -7   9          0.49          2.39         1.26 o                         
  -3  -7   9         28.05         23.38         1.38 o                         
  -2  -7   9         23.85         29.39         1.97 o                         
  -1  -7   9          3.39          6.16         1.04 o                         
   0  -7   9         48.88         58.45         2.85 o                         
  -5  -6   9          0.10          0.31         1.25 o                         
  -4  -6   9         72.20         68.23         2.74 o                         
  -3  -6   9          0.38          1.82         0.82 o                         
  -2  -6   9         49.63         38.87         2.12 o                         
  -1  -6   9         11.96         11.88         1.07 o                         
   0  -6   9          1.13          2.24         0.91 o                         
   1  -6   9          0.52          1.63         1.12 o                         
  -6  -5   9          0.16         -0.92         1.04 o                         
  -5  -5   9          4.30          4.63         1.10 o                         
  -4  -5   9          6.63          6.08         0.90 o                         
  -3  -5   9          3.89          2.62         0.75 o                         
  -2  -5   9          6.81          7.79         0.83 o                         
  -1  -5   9          6.98          7.67         0.91 o                         
   0  -5   9          8.99          6.41         0.91 o                         
   1  -5   9          0.21         -0.38         1.03 o                         
   2  -5   9          1.57          3.03         1.26 o                         
   3  -5   9         15.73         15.63         2.84 o                         
  -6  -4   9          5.71          4.29         1.19 o                         
  -5  -4   9          4.76          2.77         1.40 o                         
  -4  -4   9          6.24          6.81         0.84 o                         
  -3  -4   9          4.37          4.58         0.75 o                         
  -2  -4   9         34.95         33.55         1.37 o                         
  -1  -4   9          0.80          0.92         0.66 o                         
   0  -4   9          8.82          6.89         1.05 o                         
   1  -4   9         16.43         14.22         1.30 o                         
   2  -4   9          4.57          3.11         1.05 o                         
   3  -4   9         23.17         21.88         1.70 o                         
  -6  -3   9         12.14         11.67         1.32 o                         
  -5  -3   9          1.87          1.69         1.09 o                         
  -4  -3   9         29.80         27.67         1.09 o                         
  -3  -3   9          2.50          1.70         0.85 o                         
  -2  -3   9          0.65          0.42         0.55 o                         
  -1  -3   9         11.21          9.53         1.03 o                         
   0  -3   9         15.08         17.63         1.25 o                         
   1  -3   9         31.14         29.02         1.53 o                         
   2  -3   9          0.57          1.09         0.94 o                         
   3  -3   9         32.63         25.61         2.33 o                         
   4  -3   9          4.77          5.65         1.62 o                         
  -6  -2   9         33.01         38.87         1.84 o                         
  -5  -2   9          1.43          1.21         1.06 o                         
  -4  -2   9         12.31         12.59         0.73 o                         
  -3  -2   9          8.49          7.91         1.04 o                         
  -2  -2   9         15.26         13.97         1.00 o                         
  -1  -2   9         18.83         20.41         1.17 o                         
   0  -2   9         21.90         17.41         1.14 o                         
   1  -2   9          5.83          8.69         1.44 o                         
   2  -2   9         24.99         20.36         1.38 o                         
   3  -2   9          7.10          6.30         1.14 o                         
   4  -2   9         23.49         21.01         1.61 o                         
   5  -2   9         16.60         18.27         1.44 o                         
  -6  -1   9          7.36         11.77         1.97 o                         
  -5  -1   9         37.82         36.01         3.57 o                         
  -4  -1   9         48.42         50.50         1.25 o                         
  -3  -1   9        171.53        168.92         2.80 o                         
  -2  -1   9        313.21        333.14         3.65 o                         
  -1  -1   9        236.98        213.76         3.15 o                         
   0  -1   9        267.14        256.13         3.49 o                         
   1  -1   9        238.30        227.60         3.44 o                         
   2  -1   9          6.43          5.07         1.25 o                         
   3  -1   9        101.67        100.47         2.63 o                         
   4  -1   9          5.65          4.40         1.06 o                         
   5  -1   9          5.26          6.64         1.12 o                         
  -6   0   9         21.23         26.64         3.74 o                         
  -5   0   9          2.78          2.52         2.56 o                         
  -4   0   9          2.15          2.18         0.50 o                         
  -3   0   9         28.28         30.89         1.23 o                         
  -2   0   9        472.50        470.91         6.97 o                         
  -1   0   9        419.12        435.49         5.00 o                         
   0   0   9       1128.94       1061.77        14.71 o                         
   1   0   9        553.58        585.76         5.32 o                         
   2   0   9        352.47        326.41         6.78 o                         
   3   0   9         59.69         64.55         2.09 o                         
   4   0   9          6.32          4.66         1.02 o                         
   5   0   9         11.34         11.78         1.33 o                         
   6   0   9          1.53          1.72         1.04 o                         
  -6   1   9         29.78         29.62         2.53 o                         
  -5   1   9         15.14         17.92         1.35 o                         
  -4   1   9        106.24        112.36         1.89 o                         
  -3   1   9         49.29         50.62         1.17 o                         
  -2   1   9        191.75        185.44         2.59 o                         
  -1   1   9        239.66        242.15         2.74 o                         
   0   1   9        113.39        105.83         2.38 o                         
   1   1   9        279.72        273.71         4.05 o                         
   2   1   9          5.06          6.12         1.06 o                         
   3   1   9          0.74          0.94         1.01 o                         
   4   1   9         56.11         54.99         2.01 o                         
   5   1   9         69.74         74.35         2.39 o                         
   6   1   9          1.56         -0.41         1.13 o                         
  -6   2   9          2.32          0.71         1.90 o                         
  -5   2   9          5.57          6.02         0.78 o                         
  -4   2   9         23.33         24.79         1.06 o                         
  -3   2   9        182.62        182.40         2.76 o                         
  -2   2   9        182.95        177.33         2.57 o                         
  -1   2   9        298.63        296.95         2.99 o                         
   0   2   9        290.62        274.26         4.18 o                         
   1   2   9         25.83         24.02         0.83 o                         
   2   2   9        100.58         99.05         2.96 o                         
   3   2   9          6.24          8.63         1.03 o                         
   4   2   9         15.02         14.57         1.48 o                         
   5   2   9         63.79         65.25         2.22 o                         
   6   2   9         11.71         11.48         1.17 o                         
  -6   3   9          0.05          3.05         1.96 o                         
  -5   3   9          0.43          0.80         0.73 o                         
  -4   3   9          1.08          1.05         0.67 o                         
  -3   3   9          1.15          1.23         0.64 o                         
  -2   3   9          0.10          0.44         0.51 o                         
  -1   3   9         91.82         88.15         1.54 o                         
   0   3   9         54.64         39.15         1.07 o                         
   1   3   9        112.27        105.70         1.58 o                         
   2   3   9        232.55        212.13         3.00 o                         
   3   3   9         55.61         56.60         1.41 o                         
   4   3   9        145.20        148.12         3.84 o                         
   5   3   9         98.24         97.22         3.73 o                         
   6   3   9          8.85          8.02         1.18 o                         
   7   3   9         57.12         57.82         2.28 o                         
  -5   4   9          1.61          1.92         0.74 o                         
  -4   4   9         14.11         13.36         0.97 o                         
  -3   4   9          5.20          4.88         0.72 o                         
  -2   4   9         31.30         30.12         1.28 o                         
  -1   4   9          2.41          2.70         0.55 o                         
   0   4   9         72.84         70.70         1.12 o                         
   1   4   9          4.69          5.75         0.56 o                         
   2   4   9          1.39          1.02         0.51 o                         
   3   4   9         40.75         34.76         1.00 o                         
   4   4   9        104.71         98.52         2.81 o                         
   5   4   9         44.05         41.29         1.57 o                         
   6   4   9         35.21         32.45         1.53 o                         
   7   4   9          0.00          0.41         0.98 o                         
  -5   5   9        312.05        349.22         4.49 o                         
  -4   5   9         13.98         16.32         1.10 o                         
  -3   5   9         98.83         98.37         1.98 o                         
  -2   5   9         11.23          9.71         1.16 o                         
  -1   5   9          2.43          3.75         0.45 o                         
   0   5   9        124.15        110.95         1.42 o                         
   1   5   9          0.08          0.81         0.54 o                         
   2   5   9        131.54        111.93         1.63 o                         
   3   5   9          0.34          0.65         0.66 o                         
   4   5   9         64.20         51.04         1.59 o                         
   5   5   9          7.01          6.35         0.94 o                         
   6   5   9          1.13          1.07         0.92 o                         
   7   5   9          2.80          2.63         0.99 o                         
  -5   6   9          6.50          7.17         1.71 o                         
  -4   6   9         51.43         53.41         1.79 o                         
  -3   6   9          1.61          3.41         0.97 o                         
  -2   6   9          2.47          2.65         0.71 o                         
  -1   6   9          0.09          0.78         0.58 o                         
   0   6   9         44.19         42.32         1.08 o                         
   1   6   9         64.18         56.92         1.15 o                         
   2   6   9         13.41          9.94         0.63 o                         
   3   6   9        214.20        188.12         3.12 o                         
   4   6   9          2.85          2.25         0.81 o                         
   5   6   9         91.89         82.63         2.09 o                         
   6   6   9         21.37         21.32         1.47 o                         
   7   6   9         15.45         12.48         1.40 o                         
  -4   7   9          2.31          4.03         1.01 o                         
  -3   7   9          1.86          2.50         0.87 o                         
  -2   7   9         42.39         36.64         1.45 o                         
  -1   7   9          3.35          3.59         0.57 o                         
   0   7   9        382.85        357.15         3.40 o                         
   1   7   9         22.66         25.28         1.20 o                         
   2   7   9        213.00        187.77         2.49 o                         
   3   7   9         46.76         42.32         1.65 o                         
   4   7   9          0.19          0.29         0.73 o                         
   5   7   9          4.85          4.96         1.19 o                         
   6   7   9         14.32         15.04         1.29 o                         
   7   7   9          4.35          5.61         1.21 o                         
  -3   8   9          0.21          0.40         0.85 o                         
  -2   8   9          7.14          9.27         1.16 o                         
  -1   8   9          3.93          4.37         0.69 o                         
   0   8   9          7.94          9.16         0.72 o                         
   1   8   9         18.62         19.27         0.85 o                         
   2   8   9         22.01         20.63         0.88 o                         
   3   8   9         25.18         23.09         1.18 o                         
   4   8   9         10.67         11.71         1.00 o                         
   5   8   9         29.49         24.94         1.31 o                         
   6   8   9         16.98         17.69         1.25 o                         
  -2   9   9          6.44          7.43         0.93 o                         
  -1   9   9          8.79         10.07         0.98 o                         
   0   9   9          7.40          7.06         0.79 o                         
   1   9   9          0.07         -0.08         0.62 o                         
   2   9   9          9.89         10.12         0.91 o                         
   3   9   9         12.89         12.97         0.98 o                         
   4   9   9          4.51          4.15         0.88 o                         
   5   9   9          5.50          8.04         1.01 o                         
   6   9   9          5.75          4.72         0.97 o                         
  -1  10   9          0.35         -0.41         0.83 o                         
   0  10   9         26.64         29.97         1.19 o                         
   1  10   9          3.12          3.87         0.72 o                         
   2  10   9          0.99         -0.43         0.74 o                         
   3  10   9         22.39         23.03         1.21 o                         
   4  10   9         18.15         19.83         1.16 o                         
   5  10   9          4.39          2.39         0.87 o                         
   0  11   9          1.12          1.18         1.08 o                         
   1  11   9          0.03          1.47         1.01 o                         
   2  11   9          3.56          4.45         1.00 o                         
   3  11   9          3.92          7.57         1.07 o                         
   4  11   9          7.94          8.02         1.23 o                         
   5  11   9         25.57         26.52         1.69 o                         
  -4  -6  10          1.06          3.13         1.29 o                         
  -3  -6  10          5.46          3.73         0.90 o                         
  -2  -6  10          1.20          1.97         1.05 o                         
  -1  -6  10          1.03          1.15         1.08 o                         
   0  -6  10         13.18         21.02         1.66 o                         
  -5  -5  10          0.57          2.87         1.78 o                         
  -4  -5  10          7.62          5.41         1.09 o                         
  -3  -5  10          4.79          3.16         0.85 o                         
  -2  -5  10          0.29          0.72         1.30 o                         
  -1  -5  10         22.85         22.08         1.94 o                         
   0  -5  10          1.83          0.29         1.23 o                         
   1  -5  10         13.31         13.52         1.47 o                         
  -5  -4  10          0.90         -0.13         0.92 o                         
  -4  -4  10          4.27          3.32         0.93 o                         
  -3  -4  10          3.78          2.41         0.73 o                         
  -2  -4  10          7.54          8.25         1.05 o                         
  -1  -4  10         13.48         11.41         1.20 o                         
   0  -4  10          2.44          2.75         1.27 o                         
   1  -4  10         13.68         12.17         1.88 o                         
   2  -4  10          1.22         -1.09         1.09 o                         
  -5  -3  10          0.59          0.89         1.06 o                         
  -4  -3  10         31.70         30.50         1.32 o                         
  -3  -3  10          0.35          1.32         0.86 o                         
  -2  -3  10         22.35         17.45         1.23 o                         
  -1  -3  10          3.29          5.40         0.98 o                         
   0  -3  10         10.22          6.83         1.50 o                         
   1  -3  10         23.14         21.63         2.11 o                         
   2  -3  10          3.35          1.44         1.14 o                         
   3  -3  10         13.98         13.78         1.50 o                         
  -6  -2  10         25.45         22.59         2.44 o                         
  -5  -2  10        140.78        138.47         4.72 o                         
  -4  -2  10        100.63        102.49         1.85 o                         
  -3  -2  10        195.14        196.12         3.04 o                         
  -2  -2  10         65.62         65.96         1.94 o                         
  -1  -2  10        168.83        166.31         3.00 o                         
   0  -2  10          0.22         -0.13         0.82 o                         
   1  -2  10         38.37         34.60         1.70 o                         
   2  -2  10          1.93          4.92         1.09 o                         
   3  -2  10          2.47          2.95         1.16 o                         
   4  -2  10          0.06          0.33         1.21 o                         
  -6  -1  10         62.21         64.83         4.20 o                         
  -5  -1  10         65.84         67.43         3.25 o                         
  -4  -1  10        413.80        427.37         6.29 o                         
  -3  -1  10        298.54        320.08         3.73 o                         
  -2  -1  10        525.68        516.87         5.21 o                         
  -1  -1  10        175.05        185.97         4.57 o                         
   0  -1  10         68.88         64.63         2.20 o                         
   1  -1  10          8.99          8.23         1.06 o                         
   2  -1  10         10.63         10.77         1.23 o                         
   3  -1  10         90.81        107.36         2.88 o                         
   4  -1  10          6.78          5.71         1.21 o                         
   5  -1  10         48.36         55.74         4.49 o                         
  -6   0  10         23.77         24.46         3.39 o                         
  -5   0  10         43.07         41.76         2.74 o                         
  -4   0  10         29.26         27.83         1.36 o                         
  -3   0  10        109.04        111.16         2.00 o                         
  -2   0  10          2.96          2.68         0.68 o                         
  -1   0  10         70.15         68.65         1.90 o                         
   0   0  10         27.85         29.21         1.40 o                         
   1   0  10         20.63         21.56         1.31 o                         
   2   0  10         21.30         22.18         2.02 o                         
   3   0  10         43.47         47.19         1.99 o                         
   4   0  10          8.83          9.85         1.66 o                         
   5   0  10          4.32          6.56         1.31 o                         
  -6   1  10         59.82         51.11         5.01 o                         
  -5   1  10         45.68         44.35         2.85 o                         
  -4   1  10        145.62        148.97         2.48 o                         
  -3   1  10         25.86         22.52         0.93 o                         
  -2   1  10         97.50         97.41         2.07 o                         
  -1   1  10          2.31          1.64         0.64 o                         
   0   1  10          9.58         10.13         0.99 o                         
   1   1  10         12.35         13.17         1.16 o                         
   2   1  10          3.06          1.25         0.90 o                         
   3   1  10         94.50         94.03         2.58 o                         
   4   1  10         17.52         16.70         1.48 o                         
   5   1  10          8.24          8.00         1.27 o                         
  -5   2  10         35.05         36.48         2.66 o                         
  -4   2  10          5.34          5.05         0.76 o                         
  -3   2  10        166.13        176.66         3.84 o                         
  -2   2  10         32.06         27.17         1.08 o                         
  -1   2  10        161.02        159.22         2.37 o                         
   0   2  10         83.72         82.11         1.38 o                         
   1   2  10         61.67         61.55         1.36 o                         
   2   2  10         20.25         22.32         1.54 o                         
   3   2  10         63.93         67.66         2.22 o                         
   4   2  10          9.41          8.82         1.24 o                         
   5   2  10         16.33         18.94         1.59 o                         
   6   2  10         12.07         14.05         1.57 o                         
  -5   3  10          0.81         -1.42         1.72 o                         
  -4   3  10         10.44         12.65         0.94 o                         
  -3   3  10          0.65          0.83         0.76 o                         
  -2   3  10          0.66          1.59         0.57 o                         
  -1   3  10          0.19         -0.40         0.66 o                         
   0   3  10        162.03        156.61         1.95 o                         
   1   3  10         28.11         25.30         0.94 o                         
   2   3  10        254.87        249.69         3.36 o                         
   3   3  10          3.13          3.45         0.64 o                         
   4   3  10         13.37         12.34         1.26 o                         
   5   3  10         22.86         23.61         1.94 o                         
   6   3  10         26.67         24.23         2.42 o                         
  -5   4  10         10.97         10.23         1.48 o                         
  -4   4  10         41.81         42.93         1.58 o                         
  -3   4  10          6.73          7.58         0.87 o                         
  -2   4  10         80.10         75.89         1.85 o                         
  -1   4  10          3.19          2.05         0.62 o                         
   0   4  10         29.51         22.37         0.76 o                         
   1   4  10         14.02         11.38         0.71 o                         
   2   4  10          5.77          3.64         0.78 o                         
   3   4  10         55.15         49.70         1.59 o                         
   4   4  10          7.95          9.26         1.49 o                         
   5   4  10         17.88         16.78         1.27 o                         
   6   4  10         26.56         27.91         1.80 o                         
  -5   5  10          3.98          3.76         2.24 o                         
  -4   5  10          0.01         -0.23         0.78 o                         
  -3   5  10          9.05         10.92         0.96 o                         
  -2   5  10         30.73         31.74         1.34 o                         
  -1   5  10        101.43         92.73         2.58 o                         
   0   5  10         16.37         12.93         0.64 o                         
   1   5  10        206.70        173.20         1.94 o                         
   2   5  10         20.11         16.01         0.83 o                         
   3   5  10         83.25         66.04         1.97 o                         
   4   5  10         41.76         36.87         1.48 o                         
   5   5  10         17.02         15.54         1.51 o                         
   6   5  10          0.13         -0.23         0.98 o                         
  -4   6  10         66.46         69.11         1.97 o                         
  -3   6  10         12.62         12.68         1.06 o                         
  -2   6  10        203.52        209.91         2.87 o                         
  -1   6  10         35.89         32.84         1.66 o                         
   0   6  10         23.76         21.90         0.92 o                         
   1   6  10         24.24         19.57         1.36 o                         
   2   6  10         60.90         54.13         1.18 o                         
   3   6  10          0.87          1.86         0.92 o                         
   4   6  10         27.17         23.33         1.29 o                         
   5   6  10         16.05         16.45         1.25 o                         
   6   6  10          1.33         -0.77         1.09 o                         
  -3   7  10          4.53          5.67         0.96 o                         
  -2   7  10         16.25         15.16         1.09 o                         
  -1   7  10         10.79          9.82         0.82 o                         
   0   7  10          9.66          8.59         0.71 o                         
   1   7  10         17.55         12.29         0.78 o                         
   2   7  10         18.00         20.23         1.00 o                         
   3   7  10         25.12         22.91         1.11 o                         
   4   7  10          5.36          6.17         0.89 o                         
   5   7  10          4.22          2.42         1.21 o                         
   6   7  10          9.82          9.13         1.07 o                         
  -3   8  10          8.36         11.29         1.08 o                         
  -2   8  10          2.83          3.50         0.93 o                         
  -1   8  10          0.13          0.93         0.94 o                         
   0   8  10         10.97         13.31         0.97 o                         
   1   8  10          2.84          3.51         0.74 o                         
   2   8  10          1.09          1.37         0.78 o                         
   3   8  10          0.78          0.36         1.40 o                         
   4   8  10         10.04          8.69         0.97 o                         
   5   8  10          2.50          3.44         0.93 o                         
   6   8  10          3.16          3.25         0.98 o                         
  -2   9  10          2.42          3.44         1.02 o                         
  -1   9  10         11.10         10.93         1.06 o                         
   0   9  10          3.26          4.42         0.79 o                         
   1   9  10         28.39         28.20         1.20 o                         
   2   9  10          3.20          5.31         0.83 o                         
   3   9  10          0.65          0.42         1.03 o                         
   4   9  10          4.21          3.49         0.92 o                         
   5   9  10         16.83         24.59         1.83 o                         
  -1  10  10          4.06          2.43         1.42 o                         
   0  10  10          0.69          1.56         0.90 o                         
   1  10  10          2.38          3.67         0.88 o                         
   2  10  10         49.57         53.70         1.81 o                         
   3  10  10         23.67         24.50         1.37 o                         
   4  10  10        111.42        124.25         2.45 o                         
   5  10  10          4.34          3.84         1.28 o                         
   2  11  10         13.30         15.91         1.29 o                         
   3  11  10         75.85         82.26         2.10 o                         
  -3  -5  11          5.01          4.26         1.10 o                         
  -2  -5  11          2.81          2.08         1.38 o                         
  -1  -5  11          3.52          2.90         1.10 o                         
   0  -5  11          0.06          0.58         1.40 o                         
  -4  -4  11          1.72          1.76         1.31 o                         
  -3  -4  11          2.51          2.30         0.98 o                         
  -2  -4  11          0.03         -0.87         1.17 o                         
  -1  -4  11          7.51          6.42         1.16 o                         
   0  -4  11          0.83          1.15         1.33 o                         
   1  -4  11          0.78         -0.45         1.17 o                         
  -4  -3  11         22.18         20.36         1.56 o                         
  -3  -3  11         31.13         29.70         1.56 o                         
  -2  -3  11          0.07          2.62         1.19 o                         
  -1  -3  11          0.35          1.86         0.96 o                         
   0  -3  11          1.30          1.86         0.95 o                         
   1  -3  11         28.21         35.57         2.19 o                         
   2  -3  11          0.24          1.67         1.18 o                         
  -5  -2  11         63.43         72.15         5.02 o                         
  -4  -2  11        124.23        105.51         2.86 o                         
  -3  -2  11          0.39         -0.26         0.77 o                         
  -2  -2  11          1.54          0.76         0.84 o                         
  -1  -2  11        113.14        114.56         2.72 o                         
   0  -2  11         14.48         15.12         1.69 o                         
   1  -2  11        111.65        125.56         3.07 o                         
   2  -2  11          0.01          1.61         1.13 o                         
   3  -2  11         22.80         29.66         1.88 o                         
  -5  -1  11         48.81         50.71         3.16 o                         
  -4  -1  11          1.31          4.25         1.16 o                         
  -3  -1  11         24.13         22.73         1.17 o                         
  -2  -1  11         15.88         14.22         1.14 o                         
  -1  -1  11          6.47          6.96         1.05 o                         
   0  -1  11          0.62         -0.78         0.90 o                         
   1  -1  11          3.73          3.63         1.05 o                         
   2  -1  11         31.61         34.24         1.83 o                         
   3  -1  11         19.79         19.90         1.89 o                         
   4  -1  11         54.12         66.46         2.62 o                         
  -5   0  11          0.40          1.03         1.64 o                         
  -4   0  11          6.50          5.07         1.28 o                         
  -3   0  11          0.03          1.33         0.73 o                         
  -2   0  11          0.00         -0.48         0.71 o                         
  -1   0  11         38.37         37.28         1.60 o                         
   0   0  11         10.47         10.56         1.14 o                         
   1   0  11         68.39         64.52         2.17 o                         
   2   0  11         35.91         35.84         1.77 o                         
   3   0  11          2.84          4.41         1.13 o                         
   4   0  11          8.08         11.48         1.48 o                         
  -5   1  11         87.17         94.43        10.70 o                         
  -4   1  11          1.95          2.33         0.76 o                         
  -3   1  11         45.28         43.42         1.53 o                         
  -2   1  11          9.30         10.43         0.88 o                         
  -1   1  11          4.00          3.36         0.76 o                         
   0   1  11          0.03          1.98         0.77 o                         
   1   1  11          3.84          6.60         1.09 o                         
   2   1  11         20.57         23.84         1.55 o                         
   3   1  11          0.05          1.41         1.07 o                         
   4   1  11          4.40          7.28         1.52 o                         
   5   1  11          7.01          6.73         1.64 o                         
  -5   2  11          2.75          2.19         1.67 o                         
  -4   2  11         44.38         43.86         1.48 o                         
  -3   2  11          1.74          1.97         0.78 o                         
  -2   2  11        184.91        188.43         2.71 o                         
  -1   2  11          0.00         -0.20         0.71 o                         
   0   2  11         82.16         79.54         2.68 o                         
   1   2  11         15.99         14.28         0.85 o                         
   2   2  11         37.74         41.25         2.35 o                         
   3   2  11         53.22         56.19         2.17 o                         
   4   2  11        123.54        146.40         3.43 o                         
   5   2  11         16.04         18.30         1.68 o                         
  -5   3  11         16.80         16.25         3.01 o                         
  -4   3  11         24.15         23.32         1.20 o                         
  -3   3  11         28.78         26.73         1.23 o                         
  -2   3  11          5.01          3.97         0.84 o                         
  -1   3  11         64.30         64.52         1.69 o                         
   0   3  11          2.43          2.11         0.84 o                         
   1   3  11         78.38         77.17         1.52 o                         
   2   3  11          2.99          3.24         0.69 o                         
   3   3  11          8.00          7.65         0.95 o                         
   4   3  11          9.67          6.92         1.04 o                         
   5   3  11          5.48          6.57         1.31 o                         
  -4   4  11         18.53         22.02         1.22 o                         
  -3   4  11         80.50         79.35         2.23 o                         
  -2   4  11         10.63         10.23         1.00 o                         
  -1   4  11        114.25        100.43         1.87 o                         
   0   4  11         13.90         11.19         0.94 o                         
   1   4  11         37.19         29.65         1.24 o                         
   2   4  11         10.61          7.16         1.00 o                         
   3   4  11          6.00          7.51         0.95 o                         
   4   4  11         15.78         17.27         1.66 o                         
   5   4  11          5.83          7.34         1.15 o                         
  -4   5  11         49.39         58.37         1.79 o                         
  -3   5  11         14.82         17.17         1.13 o                         
  -2   5  11          1.74         -1.04         1.04 o                         
  -1   5  11          3.03          2.11         0.81 o                         
   0   5  11         61.77         50.48         1.53 o                         
   1   5  11          3.33          5.25         0.62 o                         
   2   5  11          2.15          0.38         0.74 o                         
   3   5  11          5.13          6.23         0.90 o                         
   4   5  11          1.38          1.44         0.91 o                         
   5   5  11          3.32          2.94         1.08 o                         
  -3   6  11          3.91          3.97         1.11 o                         
  -2   6  11          0.02          0.26         0.83 o                         
  -1   6  11         14.03         14.15         1.09 o                         
   0   6  11         18.03         17.04         1.28 o                         
   1   6  11         20.99         20.08         1.02 o                         
   2   6  11          0.12          1.19         0.80 o                         
   3   6  11          1.97          1.14         0.77 o                         
   4   6  11         21.82         18.07         1.29 o                         
   5   6  11          0.09          1.15         1.01 o                         
  -3   7  11          0.36          1.20         0.96 o                         
  -2   7  11         16.87         18.19         1.21 o                         
  -1   7  11          0.07          0.58         0.83 o                         
   0   7  11          0.95          2.47         0.88 o                         
   1   7  11          3.79          1.75         0.79 o                         
   2   7  11          9.16          9.38         0.87 o                         
   3   7  11          0.01         -0.03         0.78 o                         
   4   7  11          4.36          5.37         0.91 o                         
   5   7  11         12.03          8.98         1.04 o                         
  -2   8  11          0.55          1.06         1.18 o                         
  -1   8  11          6.66          7.35         0.98 o                         
   0   8  11          2.83          1.78         0.80 o                         
   1   8  11          4.19          6.01         1.20 o                         
   2   8  11          9.75          8.51         0.94 o                         
   3   8  11         19.46         28.13         1.89 o                         
   4   8  11          0.01         -0.92         0.92 o                         
   5   8  11          0.91          0.92         0.98 o                         
  -1   9  11         10.90         11.55         1.59 o                         
   0   9  11        108.22        127.11         2.95 o                         
   1   9  11         26.23         20.44         1.43 o                         
   2   9  11        130.14        156.65         3.65 o                         
   3   9  11          0.18          1.38         0.91 o                         
   4   9  11         38.61         43.88         1.74 o                         
   1  10  11         52.35         58.77         2.73 o                         
   2  10  11          3.89          3.56         1.39 o                         
   3  10  11         54.07         62.44         1.86 o                         
  -3  -3  12         86.32         87.32         2.52 o                         
  -2  -3  12          0.93         -0.61         1.06 o                         
  -1  -3  12         25.60         26.93         1.73 o                         
   0  -3  12          7.24          8.17         1.30 o                         
   1  -3  12          0.27          1.78         2.87 o                         
  -4  -2  12          4.03          7.22         2.93 o                         
  -3  -2  12          1.15          2.40         0.88 o                         
  -2  -2  12          3.53          4.18         1.04 o                         
  -1  -2  12          0.33         -0.55         0.99 o                         
   0  -2  12         48.15         60.60         2.30 o                         
   1  -2  12          5.15          5.26         1.21 o                         
   2  -2  12         67.16         87.78         4.94 o                         
  -4  -1  12          0.84          2.33         2.50 o                         
  -3  -1  12         20.55         20.19         1.51 o                         
  -2  -1  12         23.25         25.66         2.22 o                         
  -1  -1  12          4.53          4.36         1.01 o                         
   0  -1  12         27.84         31.22         1.73 o                         
   1  -1  12         47.02         47.60         2.10 o                         
   2  -1  12          0.49          0.75         1.13 o                         
  -4   0  12          1.78          0.53         3.02 o                         
  -3   0  12          1.86          2.39         1.37 o                         
  -2   0  12          0.70          1.96         0.82 o                         
  -1   0  12          0.08          1.46         0.86 o                         
   0   0  12         10.27         13.71         1.28 o                         
   1   0  12          0.22         -0.49         1.01 o                         
   2   0  12          0.16          1.71         1.30 o                         
   3   0  12          1.03          1.61         1.12 o                         
  -4   1  12         42.21         40.89         2.10 o                         
  -3   1  12          3.23          3.59         0.90 o                         
  -2   1  12          0.65          1.83         1.16 o                         
  -1   1  12         15.16         15.88         1.12 o                         
   0   1  12        141.48        163.74         2.87 o                         
   1   1  12         24.18         28.46         2.35 o                         
   2   1  12        112.77        124.21         4.33 o                         
   3   1  12          4.06          6.67         1.36 o                         
   4   1  12          1.48          2.70         1.31 o                         
  -4   2  12          4.37          4.89         1.30 o                         
  -3   2  12         30.34         34.04         1.50 o                         
  -2   2  12          3.64          3.79         1.06 o                         
  -1   2  12         11.30         10.23         1.00 o                         
   0   2  12          1.15          2.13         0.86 o                         
   1   2  12          5.88          9.21         1.02 o                         
   2   2  12          4.73          1.95         0.85 o                         
   3   2  12         36.39         38.98         2.01 o                         
   4   2  12         10.13         11.71         1.54 o                         
  -4   3  12          5.09          5.36         0.96 o                         
  -3   3  12         20.60         20.81         1.23 o                         
  -2   3  12          5.43          4.68         0.91 o                         
  -1   3  12          2.02          1.35         0.90 o                         
   0   3  12          0.29          1.28         0.80 o                         
   1   3  12          0.27         -0.79         0.81 o                         
   2   3  12         28.27         33.17         2.75 o                         
   3   3  12         10.52         13.49         1.16 o                         
   4   3  12         29.27         40.26         2.19 o                         
  -3   4  12          2.43          2.54         0.85 o                         
  -2   4  12         26.50         23.96         1.57 o                         
  -1   4  12          0.60          1.13         0.86 o                         
   0   4  12          0.71          1.73         0.83 o                         
   1   4  12          1.14          1.57         0.80 o                         
   2   4  12          0.11          2.14         1.02 o                         
   3   4  12          1.41          3.60         0.93 o                         
   4   4  12         36.25         45.20         1.83 o                         
  -3   5  12         13.68         13.79         1.28 o                         
  -2   5  12          0.94          2.08         0.89 o                         
  -1   5  12         15.24         15.74         1.21 o                         
   0   5  12         14.76         11.81         1.30 o                         
   1   5  12          1.98          2.58         0.76 o                         
   2   5  12         24.72         22.44         1.58 o                         
   3   5  12          5.04          5.85         1.03 o                         
   4   5  12          4.96          8.09         1.13 o                         
   5   5  12         33.72         36.60         2.10 o                         
  -2   6  12          1.03          1.29         0.86 o                         
  -1   6  12          1.14          0.27         0.88 o                         
   0   6  12         20.27         23.25         1.32 o                         
   1   6  12          4.01          2.12         1.12 o                         
   2   6  12         17.94         20.28         1.36 o                         
   3   6  12         20.44         14.22         1.06 o                         
   4   6  12         27.33         32.48         2.06 o                         
  -2   7  12          1.60          0.27         0.90 o                         
  -1   7  12          5.53          7.44         1.34 o                         
   0   7  12          0.47         -0.46         0.87 o                         
   1   7  12          1.03          1.52         1.12 o                         
   2   7  12          6.12          6.82         1.22 o                         
   3   7  12         28.78         29.07         1.60 o                         
   4   7  12         15.89         17.45         1.56 o                         
  -1   8  12          8.75          7.57         1.07 o                         
   0   8  12         49.74         58.32         2.42 o                         
   1   8  12          7.36          8.53         1.87 o                         
   2   8  12          6.34          7.82         1.37 o                         
   3   8  12         11.90         14.52         1.52 o                         
   4   8  12          0.00          0.03         0.91 o                         
   1   9  12         52.83         56.83         4.34 o                         
   2   9  12          4.48          8.29         2.11 o                         
  -2  -1  13          5.64          6.42         1.10 o                         
  -1  -1  13          0.08         -0.04         1.11 o                         
   0  -1  13          0.01         -1.10         1.12 o                         
   1  -1  13          0.14          0.20         1.91 o                         
  -3   0  13          5.25          3.77         1.18 o                         
  -2   0  13         88.17        104.59         3.87 o                         
  -1   0  13          8.97          9.50         1.12 o                         
   0   0  13         24.45         29.48         1.77 o                         
   1   0  13          2.64          3.80         1.40 o                         
   2   0  13          5.45          3.81         2.17 o                         
  -3   1  13          0.90          1.80         0.93 o                         
  -2   1  13          4.84          3.68         1.15 o                         
  -1   1  13         18.83         23.69         1.40 o                         
   0   1  13          5.69          4.28         1.01 o                         
   1   1  13         34.84         42.29         1.76 o                         
   2   1  13          7.02          8.92         1.39 o                         
  -3   2  13          0.16          0.97         1.21 o                         
  -2   2  13          0.00         -0.48         0.91 o                         
  -1   2  13          5.51          8.30         1.49 o                         
   0   2  13         12.38         13.39         1.28 o                         
   1   2  13         45.12         52.43         1.84 o                         
   2   2  13          4.55          5.43         1.30 o                         
   3   2  13         78.56         78.87         4.92 o                         
  -3   3  13          2.80          3.38         1.09 o                         
  -2   3  13          0.36          0.59         0.92 o                         
  -1   3  13          0.32          0.30         1.05 o                         
   0   3  13          4.58          5.99         0.96 o                         
   1   3  13         14.68         17.29         1.71 o                         
   2   3  13         60.67         79.53         2.67 o                         
   3   3  13         47.98         57.20         2.46 o                         
  -2   4  13         18.93         19.16         1.38 o                         
  -1   4  13          0.70          0.86         0.94 o                         
   0   4  13          6.48          4.71         1.08 o                         
   1   4  13         13.68         18.07         1.53 o                         
   2   4  13         16.37         19.66         1.61 o                         
   3   4  13         50.04         52.22         2.94 o                         
  -2   5  13         22.65         28.76         2.26 o                         
  -1   5  13          2.04          1.59         0.94 o                         
   0   5  13         21.39         26.40         1.48 o                         
   1   5  13          5.49          4.86         1.06 o                         
   2   5  13         25.76         33.90         1.94 o                         
   3   5  13          4.21          7.56         1.36 o                         
  -1   6  13         12.34         11.31         1.23 o                         
   0   6  13          2.19          3.80         1.21 o                         
   1   6  13         55.60         67.58         2.59 o                         
   2   6  13          3.42          6.09         1.17 o                         
   3   6  13         20.34         27.96         1.86 o                         
   0   7  13          1.89          2.96         1.23 o                         
   1   7  13          4.51          3.32         1.25 o                         
   2   7  13          0.62         -0.39         1.26 o                         
   3   7  13          3.12          1.33         2.64 o                         
   0   3  14         18.49         18.32         2.03 o                         
   0   4  14          8.24          6.46         1.74 o                         
                                                                                
