# Supplementary material for: Crystal structures of three 6-substituted coumarin-3-carboxamide derivatives
Source: Acta Crystallogr E Crystallogr Commun. 2016 Jun 10;72(Pt 7):926–32. doi: 10.1107/S2056989016008665 (PMC4992908; doi:10.1107/S2056989016008665)
Supplement: Supplementary file 4 [file e-72-00926-3sup4.hkl]

data_3                                                                          
_shelx_title ' amf65_a.res in P-1'                                              
_shelx_refln_list_code          4                                               
_shelx_F_calc_maximum      219.28                                               
_exptl_crystal_F_000       340.00                                               
_reflns_d_resolution_high  0.7705                                               
                                                                                
loop_                                                                           
 _space_group_symop_operation_xyz                                               
 'x, y, z'                                                                      
 '-x, -y, -z'                                                                   
                                                                                
_cell_length_a     6.7722                                                       
_cell_length_b     8.3098                                                       
_cell_length_c    14.4202                                                       
_cell_angle_alpha  91.874                                                       
_cell_angle_beta  100.009                                                       
_cell_angle_gamma 113.042                                                       
                                                                                
_shelx_F_squared_multiplier     1.000                                           
                                                                                
loop_                                                                           
 _refln_index_h                                                                 
 _refln_index_k                                                                 
 _refln_index_l                                                                 
 _refln_F_squared_calc                                                          
 _refln_F_squared_meas                                                          
 _refln_F_squared_sigma                                                         
 _refln_observed_status                                                         
   1   0   0        878.19        829.88        12.21 o                         
   2   0   0        847.10        857.64         7.13 o                         
   3   0   0         77.29         82.90         2.29 o                         
   4   0   0         68.54         70.21         2.23 o                         
   5   0   0       1197.86       1102.96        41.12 o                         
   6   0   0        602.28        632.41        17.24 o                         
   7   0   0          0.01         -3.37         3.37 o                         
  -8   1   0         29.92         41.59         7.95 o                         
  -7   1   0          1.39          6.98         6.45 o                         
  -6   1   0        272.68        266.98         6.73 o                         
  -5   1   0        173.17        165.56         3.84 o                         
  -4   1   0         44.50         41.24         1.99 o                         
  -3   1   0         35.74         28.64         1.57 o                         
  -2   1   0        259.17        242.13         2.96 o                         
  -1   1   0        444.79        442.17         5.26 o                         
   0   1   0        477.26        448.82         6.31 o                         
   1   1   0        169.19        161.27         1.69 o                         
   2   1   0        729.54        685.84         6.60 o                         
   3   1   0        123.69        125.12         2.39 o                         
   4   1   0         44.83         35.63         2.40 o                         
   5   1   0          8.68          7.20         2.70 o                         
   6   1   0        104.38         98.28         8.07 o                         
   7   1   0          5.89          3.20         3.52 o                         
  -8   2   0         10.17         10.20         5.40 o                         
  -7   2   0          0.19          6.04         4.46 o                         
  -6   2   0         30.25         27.55         5.08 o                         
  -5   2   0        562.14        520.10         8.46 o                         
  -4   2   0         13.18         10.20         0.98 o                         
  -3   2   0        143.50        121.15         9.40 o                         
  -2   2   0        518.38        485.00        18.25 o                         
  -1   2   0        828.44        776.45         3.55 o                         
   0   2   0        312.06        307.61         2.96 o                         
   1   2   0        200.55        197.54         2.94 o                         
   2   2   0         95.82         95.20         2.18 o                         
   3   2   0         82.40         79.34         2.74 o                         
   4   2   0         82.34         85.73         5.08 o                         
   5   2   0        150.87        146.66        23.21 o                         
   6   2   0          1.87          4.85         3.16 o                         
   7   2   0          3.69          6.71         3.27 o                         
  -8   3   0        139.22        185.99        10.89 o                         
  -7   3   0         39.81         40.74         5.73 o                         
  -6   3   0        556.22        553.95         7.34 o                         
  -5   3   0         13.40         15.86         0.84 o                         
  -4   3   0         29.54         25.71         4.47 o                         
  -3   3   0        151.51        168.74         5.00 o                         
  -2   3   0        569.21        609.22         2.92 o                         
  -1   3   0       2186.91       2262.73        29.41 o                         
   0   3   0        179.92        197.48         2.42 o                         
   1   3   0        378.04        371.20         3.51 o                         
   2   3   0         35.81         28.98         1.65 o                         
   3   3   0       1051.37       1059.96        26.20 o                         
   4   3   0         59.02         51.60         4.23 o                         
   5   3   0         24.76         25.43         3.42 o                         
   6   3   0          1.02          3.69         3.40 o                         
  -8   4   0          0.37          9.06         4.79 o                         
  -7   4   0          4.17         10.87         3.53 o                         
  -6   4   0        314.88        316.85         7.89 o                         
  -5   4   0        241.11        248.46         6.48 o                         
  -4   4   0         76.59         77.22         3.56 o                         
  -3   4   0        353.78        368.96         4.42 o                         
  -2   4   0        441.55        475.01         3.94 o                         
  -1   4   0        134.43        138.29         2.37 o                         
   0   4   0         18.56         20.66         1.00 o                         
   1   4   0         20.75         22.79         1.31 o                         
   2   4   0          3.32          3.57         1.74 o                         
   3   4   0        127.49        127.37         5.79 o                         
   4   4   0          0.01          2.69         2.37 o                         
   5   4   0          2.11          6.37         3.16 o                         
   6   4   0         31.89         31.97         6.41 o                         
  -8   5   0         22.19         28.04         5.73 o                         
  -7   5   0          0.22          8.45         7.17 o                         
  -6   5   0         26.11         31.16         5.01 o                         
  -5   5   0        163.83        180.66         9.54 o                         
  -4   5   0          8.00         23.34         5.25 o                         
  -3   5   0        625.38        687.85         6.50 o                         
  -2   5   0        293.18        323.99         2.87 o                         
  -1   5   0        105.51        103.86         2.33 o                         
   0   5   0          0.01          0.05         0.84 o                         
   1   5   0         49.53         52.49         2.38 o                         
   2   5   0        199.96        222.07         4.97 o                         
   3   5   0        115.95        106.91         7.49 o                         
   4   5   0          0.36          5.03         2.51 o                         
   5   5   0          1.53          7.10         3.45 o                         
  -8   6   0         35.77         41.72         5.97 o                         
  -7   6   0          2.82         10.27         7.12 o                         
  -6   6   0         14.03         18.82         5.63 o                         
  -5   6   0          8.21         14.11         5.89 o                         
  -4   6   0         23.62         23.48         2.01 o                         
  -3   6   0         52.08         57.18         1.77 o                         
  -2   6   0          7.32          8.27         1.81 o                         
  -1   6   0          0.01         10.34         5.38 o                         
   0   6   0          0.01          0.59         1.33 o                         
   1   6   0         21.16         23.28         2.46 o                         
   2   6   0          6.74          5.69         2.22 o                         
   3   6   0         19.87         18.93         2.93 o                         
   4   6   0          0.61          7.72         6.22 o                         
  -8   7   0          0.66          6.04         4.46 o                         
  -7   7   0          1.48         11.73         7.08 o                         
  -6   7   0        120.63        114.85         5.47 o                         
  -5   7   0          1.89          7.05         2.51 o                         
  -4   7   0         21.87         22.00         2.50 o                         
  -3   7   0          0.50          0.48         0.57 o                         
  -2   7   0         66.55         69.78         7.60 o                         
  -1   7   0         62.20         65.68         7.55 o                         
   0   7   0         24.40         30.81         6.61 o                         
   1   7   0          0.01          5.37         3.58 o                         
   2   7   0          0.54          4.07         6.11 o                         
   3   7   0         15.88         10.03         4.31 o                         
  -7   8   0         34.37         26.82         7.69 o                         
  -6   8   0        144.53        174.27        11.78 o                         
  -5   8   0          5.14         11.56         6.10 o                         
  -4   8   0         38.86         46.28         7.15 o                         
  -3   8   0         36.05         21.89         6.02 o                         
  -2   8   0         39.04         38.55         7.30 o                         
  -1   8   0        301.28        279.38        12.90 o                         
   0   8   0          3.93          1.06         6.44 o                         
   1   8   0         20.99         19.71         6.89 o                         
   2   8   0         11.54         13.73         4.56 o                         
  -7   9   0          2.91         12.09         8.74 o                         
  -6   9   0         25.42         30.19         8.26 o                         
  -5   9   0         22.11         39.98         8.49 o                         
  -4   9   0          2.41          8.75         6.31 o                         
  -3   9   0         52.08         50.04         8.76 o                         
  -2   9   0         38.68         25.31         7.03 o                         
  -1   9   0         59.80         51.14         8.86 o                         
   0   9   0          9.54         13.05         7.85 o                         
   1   9   0          0.31          8.79         7.50 o                         
  -6  10   0         28.45         39.13         9.05 o                         
  -5  10   0          4.85         18.36         7.81 o                         
  -4  10   0          0.41         19.68         7.72 o                         
  -3  10   0        142.99        145.78        12.43 o                         
  -2  10   0          1.96          6.43         7.23 o                         
  -1  10   0          0.39          4.66         7.60 o                         
   1 -10   1          0.02         12.99         8.04 o                         
   2 -10   1          7.93          7.05         7.15 o                         
   3 -10   1        253.26        277.38        15.96 o                         
   4 -10   1         29.80         42.28        10.13 o                         
   5 -10   1          3.26         21.68         8.00 o                         
   6 -10   1         10.92         20.43         9.03 o                         
  -1  -9   1          6.17         17.82         7.69 o                         
   0  -9   1          7.66         15.96         7.24 o                         
   1  -9   1          0.77          2.36         6.42 o                         
   2  -9   1          0.17          0.91         6.69 o                         
   3  -9   1         11.00         18.14         7.69 o                         
   4  -9   1         43.24         52.00         8.29 o                         
   5  -9   1         33.54         50.47         8.19 o                         
   6  -9   1          0.00         16.85         7.52 o                         
   7  -9   1         12.47         19.69         8.55 o                         
  -2  -8   1          2.85          6.97         4.27 o                         
  -1  -8   1         99.95        117.10        10.22 o                         
   0  -8   1         47.85         54.34         7.72 o                         
   1  -8   1        266.11        245.75        12.42 o                         
   2  -8   1          0.46         -1.19         5.87 o                         
   3  -8   1          4.42          6.44         6.38 o                         
   4  -8   1          5.76         10.42         5.95 o                         
   5  -8   1         61.14         59.23         7.91 o                         
   6  -8   1          4.16         19.36         7.21 o                         
   7  -8   1         29.48         27.10         8.06 o                         
  -3  -7   1         18.18         20.05         4.55 o                         
  -2  -7   1         31.78         19.50         4.28 o                         
  -1  -7   1          6.73         10.95         7.19 o                         
   0  -7   1        250.21        221.97        10.88 o                         
   1  -7   1        355.76        375.27        14.54 o                         
   2  -7   1          0.06          5.21         5.72 o                         
   3  -7   1         41.81         42.69         2.77 o                         
   4  -7   1         20.13         23.38         4.54 o                         
   5  -7   1          0.03          0.15         2.43 o                         
   6  -7   1        170.15        182.85         6.69 o                         
   7  -7   1        128.62        122.53        10.16 o                         
   8  -7   1          2.39          7.06         4.15 o                         
  -4  -6   1          0.07          0.51         5.43 o                         
  -3  -6   1          0.77          5.70         2.58 o                         
  -2  -6   1         26.23         23.57         2.59 o                         
  -1  -6   1         33.84         32.61         2.18 o                         
   0  -6   1        375.58        351.64         6.60 o                         
   1  -6   1         78.69         80.78         4.33 o                         
   2  -6   1        167.54        154.52         3.23 o                         
   3  -6   1         20.34         25.83         1.22 o                         
   4  -6   1         33.55         33.51         3.53 o                         
   5  -6   1          0.69          0.76         2.43 o                         
   6  -6   1        191.43        187.25         6.44 o                         
   7  -6   1         28.21         33.82         6.39 o                         
   8  -6   1          0.07          9.69         4.23 o                         
  -5  -5   1         18.70         23.97         6.98 o                         
  -4  -5   1          1.30          5.02         2.50 o                         
  -3  -5   1          0.28         -0.03         2.26 o                         
  -2  -5   1         57.61         51.81         2.48 o                         
  -1  -5   1        195.32        202.52         6.13 o                         
   0  -5   1         30.94         24.67         1.89 o                         
   1  -5   1        153.99        148.31         2.67 o                         
   2  -5   1         54.31         61.88         2.61 o                         
   3  -5   1          1.96          1.75         0.95 o                         
   4  -5   1         21.85         19.48         2.03 o                         
   5  -5   1         49.12         59.52         3.78 o                         
   6  -5   1          5.93          8.69         2.97 o                         
   7  -5   1         19.84         25.43         3.86 o                         
   8  -5   1         12.56         16.58         5.37 o                         
  -6  -4   1         39.43         44.53         5.01 o                         
  -5  -4   1          2.67          2.08         3.86 o                         
  -4  -4   1          5.40          8.08         2.58 o                         
  -3  -4   1         15.44         17.05         2.23 o                         
  -2  -4   1         53.10         55.38         1.99 o                         
  -1  -4   1        114.82        110.98         2.38 o                         
   0  -4   1         20.13         16.86         0.82 o                         
   1  -4   1        509.98        516.53         4.13 o                         
   2  -4   1        118.69        119.78         2.56 o                         
   3  -4   1        479.34        535.64         4.22 o                         
   4  -4   1        204.54        217.58        14.46 o                         
   5  -4   1        290.53        318.24         9.82 o                         
   6  -4   1          7.83         13.60         4.05 o                         
   7  -4   1         85.00         86.66         7.03 o                         
   8  -4   1         12.74         27.98         6.25 o                         
  -6  -3   1         40.95         39.81         5.58 o                         
  -5  -3   1          0.95          4.07         3.05 o                         
  -4  -3   1        139.09        119.46         4.00 o                         
  -3  -3   1        428.87        470.17         5.59 o                         
  -2  -3   1        257.07        280.41         8.60 o                         
  -1  -3   1          1.61          1.70         0.96 o                         
   0  -3   1          8.21          6.88         0.87 o                         
   1  -3   1         56.81         57.41         1.97 o                         
   2  -3   1        771.20        857.23         8.34 o                         
   3  -3   1       2929.64       2817.41        49.79 o                         
   4  -3   1         13.29         15.90         0.91 o                         
   5  -3   1         43.64         40.25         1.61 o                         
   6  -3   1        196.67        207.41         7.68 o                         
   7  -3   1         34.82         39.23         5.46 o                         
   8  -3   1        227.59        299.45        13.91 o                         
  -7  -2   1         36.34         40.38        11.25 o                         
  -6  -2   1         33.59         38.85         6.18 o                         
  -5  -2   1          1.04          0.09         4.09 o                         
  -4  -2   1        106.07         97.75         4.09 o                         
  -3  -2   1          6.19          4.64         1.41 o                         
  -2  -2   1        173.26        169.17         2.31 o                         
  -1  -2   1        797.11        768.73         9.01 o                         
   0  -2   1        367.33        354.29         5.58 o                         
   1  -2   1        793.03        746.57         5.07 o                         
   2  -2   1        503.71        482.38         4.14 o                         
   3  -2   1        224.16        215.12         3.28 o                         
   4  -2   1          1.17          1.37         0.95 o                         
   5  -2   1        389.18        378.60         4.82 o                         
   6  -2   1         25.59         23.86         5.01 o                         
   7  -2   1         36.74         47.26         6.16 o                         
   8  -2   1         41.53         54.14         7.09 o                         
  -7  -1   1          0.01          5.99         5.25 o                         
  -6  -1   1         34.25         29.81         5.80 o                         
  -5  -1   1        135.49        129.25        15.93 o                         
  -4  -1   1         48.58         55.12         2.95 o                         
  -3  -1   1        806.90        810.39         9.22 o                         
  -2  -1   1        269.37        264.60         2.79 o                         
  -1  -1   1       1473.88       1316.10         6.58 o                         
   0  -1   1        796.64        769.99         8.04 o                         
   1  -1   1        275.96        284.79         1.81 o                         
   2  -1   1        576.90        560.92         4.92 o                         
   3  -1   1        213.25        218.25         4.60 o                         
   4  -1   1         28.59         27.93         1.76 o                         
   5  -1   1         26.10         23.66         2.48 o                         
   6  -1   1         64.00         60.29         3.82 o                         
   7  -1   1         77.01         92.72        14.66 o                         
   8  -1   1         77.60        100.71         9.15 o                         
  -7   0   1          0.37          9.13         5.83 o                         
  -6   0   1        228.63        222.40        10.73 o                         
  -5   0   1       1753.18       1674.84        56.77 o                         
  -4   0   1         50.38         53.31         1.91 o                         
  -3   0   1         15.25         18.55         1.25 o                         
  -2   0   1          2.84          4.43         0.67 o                         
  -1   0   1       1189.49       1063.66         3.31 o                         
   1   0   1       3704.09       3274.52         8.24 o                         
   2   0   1       1980.96       1844.77         9.01 o                         
   3   0   1         10.41         13.44         1.57 o                         
   4   0   1         47.46         41.47         2.27 o                         
   5   0   1         31.47         25.30         3.10 o                         
   6   0   1        887.06        989.01        84.85 o                         
   7   0   1        101.39        113.88         5.62 o                         
  -8   1   1         54.96         81.02         8.80 o                         
  -7   1   1          0.06          6.61         6.08 o                         
  -6   1   1          0.82         -3.96         3.96 o                         
  -5   1   1          0.23          0.98         1.44 o                         
  -4   1   1         95.38         88.60         3.39 o                         
  -3   1   1        153.35        149.56         2.67 o                         
  -2   1   1        328.11        274.25         5.78 o                         
  -1   1   1       1717.32       1680.34         7.90 o                         
   0   1   1          5.98          6.33         0.57 o                         
   1   1   1       3172.13       2985.67         9.20 o                         
   2   1   1          2.11          1.73         1.19 o                         
   3   1   1         14.04         11.37         1.38 o                         
   4   1   1         71.99         64.94         2.93 o                         
   5   1   1          3.32          8.82         4.63 o                         
   6   1   1          1.88          2.03         2.92 o                         
   7   1   1          0.09          5.92         3.01 o                         
  -8   2   1         19.77         23.30         5.96 o                         
  -7   2   1         20.25         14.83         4.63 o                         
  -6   2   1       1364.27       1420.90        18.44 o                         
  -5   2   1         15.95         19.20         1.71 o                         
  -4   2   1        142.84        155.31         5.26 o                         
  -3   2   1          8.77          8.43         1.16 o                         
  -2   2   1       2902.27       2869.18        25.05 o                         
  -1   2   1       7014.69       7502.12       122.75 o                         
   0   2   1        107.46        120.12         1.73 o                         
   1   2   1        161.13        146.00         2.24 o                         
   2   2   1          0.08         -0.04         1.15 o                         
   3   2   1         88.69         86.05         2.67 o                         
   4   2   1          8.90         13.66         2.04 o                         
   5   2   1       1056.27        948.14        12.72 o                         
   6   2   1         71.36         63.28         6.60 o                         
   7   2   1          0.96          5.23         3.26 o                         
  -8   3   1        210.83        259.83        12.86 o                         
  -7   3   1         35.33         38.96         3.91 o                         
  -6   3   1        111.41        110.76         4.91 o                         
  -5   3   1          9.07         10.12         1.01 o                         
  -4   3   1         27.70         30.96         2.23 o                         
  -3   3   1         82.35         97.24         3.73 o                         
  -2   3   1        730.86        734.25        15.56 o                         
  -1   3   1        314.32        315.96         5.72 o                         
   0   3   1         22.91         26.44         0.98 o                         
   1   3   1        518.34        517.67         5.44 o                         
   2   3   1        309.55        286.43         5.15 o                         
   3   3   1        127.56        117.52         4.15 o                         
   4   3   1          5.62          4.43         2.17 o                         
   5   3   1         20.35         20.39         5.45 o                         
   6   3   1         19.99         24.59         3.34 o                         
  -8   4   1         49.25         47.33         6.59 o                         
  -7   4   1         37.85         42.73         5.11 o                         
  -6   4   1          1.09          4.06         3.08 o                         
  -5   4   1        446.57        457.87        19.04 o                         
  -4   4   1          4.68         -0.24         2.76 o                         
  -3   4   1        244.98        218.36        14.14 o                         
  -2   4   1        233.60        244.98         5.99 o                         
  -1   4   1        245.06        253.69        10.21 o                         
   0   4   1        142.85        150.40         2.64 o                         
   1   4   1        295.79        313.32         3.73 o                         
   2   4   1          7.05          9.47         1.63 o                         
   3   4   1         16.03         17.10         2.91 o                         
   4   4   1         77.22         80.01         5.05 o                         
   5   4   1          0.10          2.33         2.90 o                         
  -8   5   1        153.11        188.71        10.55 o                         
  -7   5   1         37.42         31.91         5.24 o                         
  -6   5   1        184.65        205.62        22.01 o                         
  -5   5   1         12.57         15.97         2.87 o                         
  -4   5   1        110.36        131.60         4.65 o                         
  -3   5   1       2035.65       2297.50         8.59 o                         
  -2   5   1         61.84         63.30         3.62 o                         
  -1   5   1         14.01         11.51         1.85 o                         
   0   5   1          0.64          0.52         1.24 o                         
   1   5   1          0.27          2.21         1.88 o                         
   2   5   1        197.33        201.24         4.93 o                         
   3   5   1         67.19         66.77         3.64 o                         
   4   5   1         59.98         63.41         6.22 o                         
   5   5   1          1.43          6.31         3.59 o                         
  -8   6   1          9.18         12.71         5.43 o                         
  -7   6   1        131.74        131.58         6.07 o                         
  -6   6   1          2.73          7.42         3.00 o                         
  -5   6   1        273.16        320.72         7.69 o                         
  -4   6   1         88.15         82.72         4.19 o                         
  -3   6   1        216.44        231.65         2.95 o                         
  -2   6   1          2.48          1.99         0.45 o                         
  -1   6   1        201.08        196.74         9.45 o                         
   0   6   1          7.04          6.23         3.52 o                         
   1   6   1         52.51         61.08         4.76 o                         
   2   6   1         28.05         27.56         3.69 o                         
   3   6   1          7.37         13.20         2.70 o                         
   4   6   1          0.85          4.12         4.98 o                         
  -8   7   1         18.09         12.18         4.19 o                         
  -7   7   1         19.88         17.83         3.56 o                         
  -6   7   1         24.31         19.82         3.39 o                         
  -5   7   1         39.67         41.08         3.44 o                         
  -4   7   1          0.31          1.14         1.15 o                         
  -3   7   1          5.06          3.42         0.95 o                         
  -2   7   1         58.77         65.63         7.16 o                         
  -1   7   1         52.40         61.40         7.10 o                         
   0   7   1         19.49         13.86         4.08 o                         
   1   7   1         38.71         43.22         7.12 o                         
   2   7   1         39.90         34.90         8.15 o                         
   3   7   1          0.01          3.12         4.37 o                         
  -7   8   1         25.23         21.48         7.86 o                         
  -6   8   1        139.36        150.40        11.34 o                         
  -5   8   1          0.05         10.70         6.44 o                         
  -4   8   1         18.45         13.54         5.58 o                         
  -3   8   1         27.90         34.89         6.66 o                         
  -2   8   1         41.06         38.72         6.93 o                         
  -1   8   1         20.87         25.86         6.74 o                         
   0   8   1        114.60         92.45         9.36 o                         
   1   8   1         11.95         12.65         6.51 o                         
   2   8   1          2.87         12.04         7.79 o                         
  -7   9   1        161.49        159.40        13.10 o                         
  -6   9   1         71.64         79.13         9.55 o                         
  -5   9   1          1.31          8.94         6.63 o                         
  -4   9   1          5.62         13.89         6.72 o                         
  -3   9   1         13.64         21.51         7.15 o                         
  -2   9   1          8.70          8.03         6.08 o                         
  -1   9   1        136.97        159.58        11.95 o                         
   0   9   1         75.63         66.99         9.52 o                         
   1   9   1          4.48         19.04         8.00 o                         
  -6  10   1          0.20         18.19         8.50 o                         
  -5  10   1         12.79         17.43         7.92 o                         
  -4  10   1         14.62         14.02         7.10 o                         
  -3  10   1          6.12         21.20         7.99 o                         
  -2  10   1         11.71         24.08         8.88 o                         
  -1  10   1         84.28         77.28        10.64 o                         
   1 -10   2         57.55         57.54         9.52 o                         
   2 -10   2         67.66         76.57        10.31 o                         
   3 -10   2        428.55        447.49        19.48 o                         
   4 -10   2        793.72        812.62        25.16 o                         
   5 -10   2          9.25         19.90         8.43 o                         
  -1  -9   2          3.62          9.42         7.74 o                         
   0  -9   2          1.01          0.67         7.00 o                         
   1  -9   2          0.72         -3.73         6.61 o                         
   2  -9   2         11.25         10.29         7.73 o                         
   3  -9   2        137.78        147.54        12.46 o                         
   4  -9   2          3.31         10.67         6.92 o                         
   5  -9   2          3.99         11.92         7.20 o                         
   6  -9   2          3.42         24.51         8.35 o                         
   7  -9   2         28.67         33.51         9.95 o                         
  -2  -8   2         35.08         47.00        19.22 o                         
  -1  -8   2         65.35         62.74         8.61 o                         
   0  -8   2         41.99         55.36         7.46 o                         
   1  -8   2         17.69         24.53         4.70 o                         
   2  -8   2          8.68         15.79         6.47 o                         
   3  -8   2        210.38        213.29        12.21 o                         
   4  -8   2         10.99         18.15         6.48 o                         
   5  -8   2          9.33          5.17         6.37 o                         
   6  -8   2         48.58         59.25         9.17 o                         
   7  -8   2         73.43         68.35        10.11 o                         
  -3  -7   2         46.38         41.96         6.99 o                         
  -2  -7   2         40.72         42.39         4.74 o                         
  -1  -7   2          0.66          6.19         3.46 o                         
   0  -7   2          9.91          8.79         3.87 o                         
   1  -7   2        145.34        143.02         5.97 o                         
   2  -7   2          6.95          7.69         5.89 o                         
   3  -7   2        139.06        144.81         3.67 o                         
   4  -7   2          8.82         13.01         8.30 o                         
   5  -7   2         40.53         43.06         6.24 o                         
   6  -7   2         33.15         26.50         6.82 o                         
   7  -7   2          7.95          7.36         4.86 o                         
   8  -7   2          4.40          5.65         4.01 o                         
  -4  -6   2          8.49          8.61         5.50 o                         
  -3  -6   2         18.53         21.81         5.56 o                         
  -2  -6   2         51.44         55.40         4.10 o                         
  -1  -6   2        111.32        111.51         3.52 o                         
   0  -6   2         41.71         50.26         3.09 o                         
   1  -6   2        382.43        380.40        13.78 o                         
   2  -6   2         74.12         70.79         2.18 o                         
   3  -6   2         20.37         21.30         1.22 o                         
   4  -6   2         88.14         84.35         3.69 o                         
   5  -6   2          7.15          7.10         2.50 o                         
   6  -6   2        245.77        239.22         7.21 o                         
   7  -6   2         16.91         10.87         3.32 o                         
   8  -6   2         93.31         92.13         6.14 o                         
  -5  -5   2         19.94         17.57         5.92 o                         
  -4  -5   2          0.19          3.14         2.99 o                         
  -3  -5   2         36.76         29.66         2.61 o                         
  -2  -5   2          3.92          3.75         1.84 o                         
  -1  -5   2          6.15          1.96         1.34 o                         
   0  -5   2        151.71        148.91         4.93 o                         
   1  -5   2         39.20         44.63         1.70 o                         
   2  -5   2        177.60        200.78         3.21 o                         
   3  -5   2         14.87         15.14         1.54 o                         
   4  -5   2         69.78         58.30         7.68 o                         
   5  -5   2          5.31          1.15         3.06 o                         
   6  -5   2        169.67        174.84         8.41 o                         
   7  -5   2          0.65          6.59         3.27 o                         
   8  -5   2          0.05          6.21         4.63 o                         
  -6  -4   2         16.25         17.00         4.25 o                         
  -5  -4   2          2.00          1.46         3.35 o                         
  -4  -4   2          0.02          2.38         2.32 o                         
  -3  -4   2         48.49         43.74         2.56 o                         
  -2  -4   2          9.65         12.98         1.59 o                         
  -1  -4   2         65.43         65.85         3.48 o                         
   0  -4   2          0.24         -0.24         0.58 o                         
   1  -4   2          0.32          0.75         1.07 o                         
   2  -4   2          2.55          2.72         0.91 o                         
   3  -4   2        193.73        220.81         4.16 o                         
   4  -4   2         12.60         10.92         1.15 o                         
   5  -4   2         28.65         22.57         2.25 o                         
   6  -4   2         17.32         12.97         6.16 o                         
   7  -4   2          4.43          8.65         4.17 o                         
   8  -4   2         36.18         36.38         6.04 o                         
  -6  -3   2          0.03          4.35         3.44 o                         
  -5  -3   2          5.69         17.54         4.88 o                         
  -4  -3   2          0.10          1.69         2.45 o                         
  -3  -3   2        503.74        536.73         6.70 o                         
  -2  -3   2        352.43        380.13         6.47 o                         
  -1  -3   2         75.38         82.58         1.78 o                         
   0  -3   2         64.91         61.61         1.16 o                         
   1  -3   2         97.93         99.44         1.85 o                         
   2  -3   2        396.20        424.95         4.52 o                         
   3  -3   2       1380.15       1528.81         6.85 o                         
   4  -3   2          3.08         12.20         1.43 o                         
   5  -3   2        195.01        188.73         4.46 o                         
   6  -3   2         40.52         39.44         6.59 o                         
   7  -3   2          2.29          6.76         4.19 o                         
   8  -3   2         30.01         25.85         5.69 o                         
  -7  -2   2         19.85         26.62         7.01 o                         
  -6  -2   2         51.24         57.06         7.08 o                         
  -5  -2   2          1.47          4.04         4.22 o                         
  -4  -2   2          3.53          5.57         1.77 o                         
  -3  -2   2        244.80        258.45         4.21 o                         
  -2  -2   2         15.92         18.02         1.21 o                         
  -1  -2   2         21.93         19.32         1.05 o                         
   0  -2   2        132.59        118.01         2.92 o                         
   1  -2   2        148.12        152.13         1.53 o                         
   2  -2   2        401.63        402.49         4.12 o                         
   3  -2   2        611.15        663.67         8.16 o                         
   4  -2   2         62.93         62.39         2.50 o                         
   5  -2   2         79.60         76.12         2.87 o                         
   6  -2   2        326.50        330.73        29.33 o                         
   7  -2   2          4.49         20.34         5.09 o                         
   8  -2   2          0.23         11.09         5.26 o                         
  -7  -1   2          1.51          3.20         5.29 o                         
  -6  -1   2          9.51         16.47         5.24 o                         
  -5  -1   2        126.80         93.13        20.83 o                         
  -4  -1   2          5.47          2.94         1.32 o                         
  -3  -1   2       1937.32       1944.38        31.76 o                         
  -2  -1   2        289.19        279.67         4.86 o                         
  -1  -1   2       1349.07       1220.88        19.40 o                         
   0  -1   2        316.21        305.29         1.85 o                         
   1  -1   2       3608.80       3553.69         9.01 o                         
   2  -1   2       1967.20       2044.28         7.13 o                         
   3  -1   2         18.92         28.46         1.65 o                         
   4  -1   2          6.93         10.09         1.38 o                         
   5  -1   2         20.88         21.95         2.74 o                         
   6  -1   2        576.35        587.37         9.69 o                         
   7  -1   2          0.01          7.60         3.04 o                         
  -7   0   2          7.55         22.26         6.28 o                         
  -6   0   2         18.75         32.75         6.00 o                         
  -5   0   2        335.39        277.75        47.28 o                         
  -4   0   2          1.07          1.72         1.17 o                         
  -3   0   2         71.26         71.42         2.03 o                         
  -2   0   2        272.39        262.64         2.42 o                         
  -1   0   2        178.98        167.80         1.71 o                         
   0   0   2        535.37        501.79         2.04 o                         
   1   0   2        679.74        610.83         2.89 o                         
   2   0   2        763.34        709.91         6.47 o                         
   3   0   2        276.02        266.12         3.82 o                         
   4   0   2          2.22          2.72         1.62 o                         
   5   0   2        465.09        471.68        26.32 o                         
   6   0   2          0.14         -2.45         2.88 o                         
   7   0   2          0.19          1.74         2.69 o                         
  -8   1   2          0.48          9.81         6.52 o                         
  -7   1   2         34.46         32.44         6.03 o                         
  -6   1   2         86.98         87.60         7.24 o                         
  -5   1   2         33.68         25.23         1.90 o                         
  -4   1   2          0.07         -0.69         0.96 o                         
  -3   1   2        361.40        355.93         7.99 o                         
  -2   1   2        468.53        458.84         5.44 o                         
  -1   1   2         16.08         15.32         0.81 o                         
   0   1   2        665.32        680.20         3.92 o                         
   1   1   2        512.11        497.56         4.28 o                         
   2   1   2         47.12         46.65         1.75 o                         
   3   1   2         59.95         51.62         1.90 o                         
   4   1   2          0.03          1.94         1.64 o                         
   5   1   2         20.82         24.10         2.70 o                         
   6   1   2        136.54        126.35         7.30 o                         
   7   1   2          0.00          4.30         2.93 o                         
  -8   2   2          2.07         12.53         5.31 o                         
  -7   2   2          0.27         10.50         4.49 o                         
  -6   2   2       1285.54       1451.43        30.21 o                         
  -5   2   2        641.78        628.01         8.93 o                         
  -4   2   2         38.75         45.28         1.63 o                         
  -3   2   2          1.13          1.07         1.03 o                         
  -2   2   2        544.64        576.46        10.26 o                         
  -1   2   2       3747.21       4058.07        41.67 o                         
   0   2   2      48082.70      46985.98       111.03 o                         
   1   2   2          3.82          3.55         0.95 o                         
   2   2   2        246.20        232.60         3.00 o                         
   3   2   2         97.72         95.88         3.60 o                         
   4   2   2         25.03         25.27         2.94 o                         
   5   2   2       1193.89       1074.01        18.66 o                         
   6   2   2        154.46        131.79         9.82 o                         
  -8   3   2         41.29         65.79         8.35 o                         
  -7   3   2          2.68          7.60         4.66 o                         
  -6   3   2        285.63        307.45         4.96 o                         
  -5   3   2        391.68        397.83         7.73 o                         
  -4   3   2        143.89        140.18         4.68 o                         
  -3   3   2          4.94          8.53         2.48 o                         
  -2   3   2        289.01        297.59         3.65 o                         
  -1   3   2          0.00         -0.52         1.10 o                         
   0   3   2        422.42        452.42         6.23 o                         
   1   3   2        293.78        290.52         3.57 o                         
   2   3   2        207.72        198.60         3.25 o                         
   3   3   2         42.63         44.09         2.70 o                         
   4   3   2         28.60         25.58         3.60 o                         
   5   3   2          1.48          3.35         2.26 o                         
   6   3   2         68.02         79.75         5.48 o                         
  -8   4   2         31.98         32.90         6.05 o                         
  -7   4   2          1.12         11.79         3.51 o                         
  -6   4   2        101.28        114.67         5.31 o                         
  -5   4   2        416.76        423.18         8.35 o                         
  -4   4   2         21.67         16.35         4.17 o                         
  -3   4   2          2.94          2.31         0.55 o                         
  -2   4   2        136.89        136.28         2.88 o                         
  -1   4   2        213.86        224.25         4.29 o                         
   0   4   2        106.33        112.32         2.45 o                         
   1   4   2         54.36         54.89         2.58 o                         
   2   4   2         19.89         19.07         3.21 o                         
   3   4   2         13.19         12.82         2.82 o                         
   4   4   2        138.21        118.85         7.10 o                         
   5   4   2         62.80         56.18         3.79 o                         
  -8   5   2        111.75        162.00        10.61 o                         
  -7   5   2         98.08         97.54         5.52 o                         
  -6   5   2        315.49        339.95         8.59 o                         
  -5   5   2          0.00          5.75         2.52 o                         
  -4   5   2        142.09        139.19         4.87 o                         
  -3   5   2        195.25        220.98         4.51 o                         
  -2   5   2         18.47         26.15         1.89 o                         
  -1   5   2        552.11        550.95         5.31 o                         
   0   5   2         61.03         67.80         2.17 o                         
   1   5   2         75.97         77.01         4.64 o                         
   2   5   2          0.54          0.94         2.12 o                         
   3   5   2        371.74        360.94         9.16 o                         
   4   5   2         58.48         62.87         5.15 o                         
   5   5   2          4.88         11.21         3.24 o                         
  -8   6   2          6.47          7.99         4.75 o                         
  -7   6   2          0.63         10.79         4.07 o                         
  -6   6   2        171.78        174.88         6.37 o                         
  -5   6   2        308.08        332.65        19.27 o                         
  -4   6   2         20.11         12.22         0.77 o                         
  -3   6   2         62.71         56.48         2.89 o                         
  -2   6   2        262.69        270.79         5.04 o                         
  -1   6   2         56.67         41.82         8.24 o                         
   0   6   2          6.85          7.60         2.75 o                         
   1   6   2         10.22         10.85         2.23 o                         
   2   6   2          3.54          3.91         2.43 o                         
   3   6   2         74.96         71.79         3.96 o                         
   4   6   2          1.99          2.63         3.71 o                         
  -8   7   2         12.61          8.09         4.98 o                         
  -7   7   2          0.58          5.94         3.44 o                         
  -6   7   2         13.77         16.52         3.34 o                         
  -5   7   2        100.24        109.17         6.73 o                         
  -4   7   2          6.54          9.70         1.33 o                         
  -3   7   2        149.63        126.18         6.03 o                         
  -2   7   2        146.55         58.05        50.10 o                         
  -1   7   2         51.28         59.19         7.34 o                         
   0   7   2          1.24          4.28         1.82 o                         
   1   7   2         35.09         35.66         6.80 o                         
   2   7   2         74.66         65.36         5.57 o                         
   3   7   2         21.54         23.20         4.92 o                         
  -7   8   2          0.30         13.50         7.09 o                         
  -6   8   2          4.96         16.02         7.04 o                         
  -5   8   2          2.47         12.50         5.95 o                         
  -4   8   2         15.72         31.14         6.79 o                         
  -3   8   2         15.61         12.64         2.68 o                         
  -2   8   2          3.46         -0.21         5.70 o                         
  -1   8   2          2.68          6.89         6.19 o                         
   0   8   2          0.00         -3.50         6.27 o                         
   1   8   2          4.31          7.47         7.01 o                         
   2   8   2          2.65         -1.64         7.21 o                         
  -7   9   2          5.42         14.03         8.17 o                         
  -6   9   2         50.10         46.08         8.32 o                         
  -5   9   2          3.31         10.58         6.84 o                         
  -4   9   2          3.63          7.98         5.97 o                         
  -3   9   2          1.27          9.12         3.23 o                         
  -2   9   2         25.33         16.10         7.35 o                         
  -1   9   2         46.93         59.55         9.01 o                         
   0   9   2          1.50          1.35         6.81 o                         
   1   9   2          2.43          6.37         7.90 o                         
  -6  10   2         49.86         37.59         8.77 o                         
  -5  10   2          0.67          7.14         6.61 o                         
  -4  10   2          3.21         11.31         6.39 o                         
  -3  10   2         21.40         42.44         8.72 o                         
  -2  10   2         11.74         14.90         4.29 o                         
  -1  10   2        181.31        168.21         7.64 o                         
   1 -10   3         14.10         36.49         9.01 o                         
   2 -10   3        155.62        175.36        13.83 o                         
   3 -10   3         49.62         47.86         9.75 o                         
   4 -10   3         82.57        106.65        12.43 o                         
   5 -10   3         72.60         59.57        10.03 o                         
  -1  -9   3          0.04          7.35         7.48 o                         
   0  -9   3          9.10         19.15         7.03 o                         
   1  -9   3          8.26         11.98         4.39 o                         
   2  -9   3        219.60        221.48         7.96 o                         
   3  -9   3        184.04        192.09        13.41 o                         
   4  -9   3        181.76        211.87        13.36 o                         
   5  -9   3         56.93         62.19         9.40 o                         
   6  -9   3          1.06         16.99         7.81 o                         
  -2  -8   3        254.27        254.93        37.13 o                         
  -1  -8   3          0.00          8.16         4.89 o                         
   0  -8   3         19.28         22.97         4.30 o                         
   1  -8   3          0.79          5.32         3.46 o                         
   2  -8   3         32.16         34.03         4.12 o                         
   3  -8   3        553.19        585.60        11.03 o                         
   4  -8   3          0.14         13.48         6.64 o                         
   5  -8   3          0.39         15.17         7.66 o                         
   6  -8   3         15.82         23.38         7.77 o                         
   7  -8   3          7.08         15.78         8.32 o                         
  -3  -7   3         29.54         27.02         7.08 o                         
  -2  -7   3          8.42         11.73         3.23 o                         
  -1  -7   3          9.75         13.05         4.82 o                         
   0  -7   3         13.81         16.93         3.01 o                         
   1  -7   3          0.77          1.16         2.78 o                         
   2  -7   3          4.47          0.69         2.73 o                         
   3  -7   3          2.19          1.83         0.66 o                         
   4  -7   3          7.94         10.73         1.65 o                         
   5  -7   3         51.01         46.45         3.49 o                         
   6  -7   3         10.88         12.96         3.05 o                         
   7  -7   3          9.28         18.11         8.43 o                         
  -4  -6   3        107.65         74.40         7.61 o                         
  -3  -6   3         83.05         82.17         7.99 o                         
  -2  -6   3          0.56          4.19         2.77 o                         
  -1  -6   3        167.46        160.36         3.22 o                         
   0  -6   3        103.66        101.82         4.40 o                         
   1  -6   3        612.18        591.35        33.58 o                         
   2  -6   3         39.26         34.06         1.70 o                         
   3  -6   3         64.23         66.86         2.49 o                         
   4  -6   3          0.08          1.80         1.28 o                         
   5  -6   3        166.37        162.10         5.51 o                         
   6  -6   3         44.09         38.50         4.53 o                         
   7  -6   3          3.16          9.85         3.24 o                         
   8  -6   3         82.91         84.14         9.78 o                         
  -5  -5   3        153.24        162.38        27.97 o                         
  -4  -5   3          6.97          9.72         3.41 o                         
  -3  -5   3         54.02         58.71         3.12 o                         
  -2  -5   3         18.85         17.69         2.33 o                         
  -1  -5   3          8.46         10.36         1.45 o                         
   0  -5   3       1012.25        988.17         8.49 o                         
   1  -5   3        735.09        744.16         6.52 o                         
   2  -5   3          4.88          3.89         0.72 o                         
   3  -5   3         68.68         73.37         1.82 o                         
   4  -5   3         33.86         33.65         1.29 o                         
   5  -5   3          0.67         -0.54         0.82 o                         
   6  -5   3        252.46        254.93         9.47 o                         
   7  -5   3         53.76         55.48         5.70 o                         
   8  -5   3          6.93         12.11         4.93 o                         
  -6  -4   3          1.92         10.83         8.17 o                         
  -5  -4   3         20.71         39.36         9.34 o                         
  -4  -4   3          0.51          0.07         1.98 o                         
  -3  -4   3         11.31          8.11         2.02 o                         
  -2  -4   3        117.64        113.31         3.50 o                         
  -1  -4   3        117.44        113.15         3.78 o                         
   0  -4   3       1182.51       1207.00         4.86 o                         
   1  -4   3        135.32        127.50         3.35 o                         
   2  -4   3        332.08        338.58         3.50 o                         
   3  -4   3          0.04          0.82         0.79 o                         
   4  -4   3         36.32         28.43         1.96 o                         
   5  -4   3          9.07          5.99         1.61 o                         
   6  -4   3        200.73        150.92        14.70 o                         
   7  -4   3         25.87         29.76         5.24 o                         
   8  -4   3          1.43          4.05         4.60 o                         
  -6  -3   3          0.02          0.58         5.26 o                         
  -5  -3   3         52.11         61.84         6.43 o                         
  -4  -3   3          0.04          2.36         1.90 o                         
  -3  -3   3          5.15          7.86         2.13 o                         
  -2  -3   3         48.90         53.52         3.90 o                         
  -1  -3   3        408.29        403.37         5.04 o                         
   0  -3   3         65.16         81.46         1.33 o                         
   1  -3   3        222.43        228.63         2.01 o                         
   2  -3   3         25.06         32.66         1.80 o                         
   3  -3   3          0.00          0.24         0.94 o                         
   4  -3   3        109.87        104.23         4.34 o                         
   5  -3   3         27.54         27.81         2.61 o                         
   6  -3   3          0.00         -0.25         1.95 o                         
   7  -3   3          8.52          4.96         3.94 o                         
   8  -3   3          6.93          6.78         4.69 o                         
  -7  -2   3         18.21         29.82         6.99 o                         
  -6  -2   3         71.17         66.98         7.46 o                         
  -5  -2   3         20.60         19.33         5.07 o                         
  -4  -2   3         31.92         27.85         3.87 o                         
  -3  -2   3         11.74         13.07         1.55 o                         
  -2  -2   3         93.99         90.00         2.58 o                         
  -1  -2   3        394.45        366.70         8.04 o                         
   0  -2   3         46.45         40.85         1.05 o                         
   1  -2   3        828.69        816.28         5.85 o                         
   2  -2   3        352.08        339.34         3.36 o                         
   3  -2   3        586.39        657.87         6.92 o                         
   4  -2   3        169.53        170.32         7.90 o                         
   5  -2   3        174.28        154.47         4.75 o                         
   6  -2   3          5.34          5.42         2.32 o                         
   7  -2   3         34.06         32.94         5.27 o                         
  -7  -1   3         15.74         12.51         5.92 o                         
  -6  -1   3         65.44         56.00         6.96 o                         
  -5  -1   3          0.09          4.21         3.19 o                         
  -4  -1   3        176.28        197.28        14.67 o                         
  -3  -1   3       1649.69       1762.25        20.82 o                         
  -2  -1   3        313.86        319.20         3.27 o                         
  -1  -1   3          0.05          0.29         0.89 o                         
   0  -1   3         63.40         60.66         1.19 o                         
   1  -1   3        109.33        104.44         1.54 o                         
   2  -1   3       1798.34       2000.52         7.24 o                         
   3  -1   3       1692.74       1868.78         9.16 o                         
   4  -1   3          1.36          1.20         1.45 o                         
   5  -1   3         62.47         61.60         3.41 o                         
   6  -1   3        116.53        123.60         8.69 o                         
   7  -1   3         16.74         14.55         3.81 o                         
  -8   0   3          3.89         11.26         6.47 o                         
  -7   0   3         59.49         78.52         8.17 o                         
  -6   0   3         37.85         46.89         6.44 o                         
  -5   0   3          0.98         11.44         3.55 o                         
  -4   0   3        100.79        116.28         2.76 o                         
  -3   0   3          0.30          0.94         1.26 o                         
  -2   0   3        558.12        559.99         4.15 o                         
  -1   0   3        696.52        680.72         7.60 o                         
   0   0   3        736.58        705.71         3.00 o                         
   1   0   3        313.63        274.26         2.08 o                         
   2   0   3        401.33        387.02         3.97 o                         
   3   0   3         29.71         29.86         2.12 o                         
   4   0   3          0.30         -0.65         3.27 o                         
   5   0   3        199.16        199.08         5.83 o                         
   6   0   3         44.52         41.23         3.64 o                         
   7   0   3         29.61         30.10         3.25 o                         
  -8   1   3         26.02         32.91         7.24 o                         
  -7   1   3          0.34          2.92         5.21 o                         
  -6   1   3         12.53         18.05         5.26 o                         
  -5   1   3        224.77        215.70        12.52 o                         
  -4   1   3        125.95        134.31         5.80 o                         
  -3   1   3       1575.82       1642.45         6.63 o                         
  -2   1   3          5.59          6.05         0.72 o                         
  -1   1   3       1378.86       1290.53         5.32 o                         
   0   1   3       2422.94       2362.83         7.52 o                         
   1   1   3          0.08          0.34         0.74 o                         
   2   1   3         40.65         39.99         1.56 o                         
   3   1   3         43.75         36.45         1.93 o                         
   4   1   3         25.07         23.36         2.06 o                         
   5   1   3          5.91          6.15         2.24 o                         
   6   1   3         43.95         46.32         3.42 o                         
   7   1   3         61.82         58.59         4.48 o                         
  -8   2   3         54.98         48.76         7.32 o                         
  -7   2   3          1.51          6.84         4.42 o                         
  -6   2   3        655.41        785.79        16.16 o                         
  -5   2   3       1555.60       1657.57        10.37 o                         
  -4   2   3        120.86        136.71         3.85 o                         
  -3   2   3          0.19          2.58         0.97 o                         
  -2   2   3         26.58         22.47         1.01 o                         
  -1   2   3        913.06        853.71         5.46 o                         
   0   2   3       2516.59       2641.60        12.64 o                         
   1   2   3        225.04        255.47         3.52 o                         
   2   2   3        256.51        237.76         3.04 o                         
   3   2   3         22.36         20.39         1.79 o                         
   4   2   3          0.33          0.63         1.80 o                         
   5   2   3         71.62         68.48         4.94 o                         
   6   2   3        358.40        374.52        20.43 o                         
  -8   3   3         39.87         53.02         7.22 o                         
  -7   3   3          0.80          4.25         4.43 o                         
  -6   3   3          5.49         10.78         2.00 o                         
  -5   3   3          7.84          7.15         1.03 o                         
  -4   3   3         12.28          5.67         1.43 o                         
  -3   3   3        139.56        110.18         2.28 o                         
  -2   3   3        125.81        115.43         2.40 o                         
  -1   3   3        221.61        228.60         3.79 o                         
   0   3   3         78.60         82.02         2.39 o                         
   1   3   3       1290.55       1375.66        15.68 o                         
   2   3   3         31.67         31.73         2.39 o                         
   3   3   3          8.61          9.10         1.89 o                         
   4   3   3          8.28          9.81         2.11 o                         
   5   3   3          2.37          6.15         2.31 o                         
   6   3   3          0.22          4.58         3.03 o                         
  -8   4   3         28.80         29.49         6.16 o                         
  -7   4   3         24.63         23.56         4.58 o                         
  -6   4   3       1263.29       1345.04        15.44 o                         
  -5   4   3         15.75         18.68         3.03 o                         
  -4   4   3        141.32        153.29         7.34 o                         
  -3   4   3         18.55         16.76         1.35 o                         
  -2   4   3        817.63        855.63        11.29 o                         
  -1   4   3       3302.05       3552.14        19.94 o                         
   0   4   3          0.01         -1.28         1.28 o                         
   1   4   3          1.89          4.17         1.32 o                         
   2   4   3          4.32          4.90         1.98 o                         
   3   4   3        110.46        101.31         4.08 o                         
   4   4   3         92.99         89.69         3.56 o                         
   5   4   3        463.65        488.60        10.81 o                         
  -8   5   3        332.38        398.22        15.38 o                         
  -7   5   3          0.97         10.72         3.59 o                         
  -6   5   3        153.89        167.21        21.52 o                         
  -5   5   3          9.34          9.49         3.86 o                         
  -4   5   3         11.45          5.14         0.66 o                         
  -3   5   3          6.09          6.41         0.99 o                         
  -2   5   3        253.20        248.69         6.88 o                         
  -1   5   3         83.76         80.25         4.72 o                         
   0   5   3          3.81          3.86         1.50 o                         
   1   5   3        188.23        184.76         6.33 o                         
   2   5   3        136.17        132.38         7.64 o                         
   3   5   3          4.29          5.21         2.47 o                         
   4   5   3          0.99          5.88         2.36 o                         
  -8   6   3         49.88         31.92         6.10 o                         
  -7   6   3         24.62         25.78         4.01 o                         
  -6   6   3         10.89         13.06         3.28 o                         
  -5   6   3        272.97        289.99         7.59 o                         
  -4   6   3          0.83          2.05         0.79 o                         
  -3   6   3        102.58        109.90         5.26 o                         
  -2   6   3         92.51         89.30         6.09 o                         
  -1   6   3         33.91         33.96         8.66 o                         
   0   6   3         35.46         27.95         3.13 o                         
   1   6   3         88.94         94.93         4.42 o                         
   2   6   3         10.84          8.97         2.65 o                         
   3   6   3         14.92         13.01         2.51 o                         
   4   6   3         36.64         38.51         4.83 o                         
  -8   7   3         61.33         41.54         6.55 o                         
  -7   7   3         24.45         22.56         3.89 o                         
  -6   7   3        110.73        111.29         5.56 o                         
  -5   7   3          2.10          7.05         4.19 o                         
  -4   7   3        227.65        255.01         4.23 o                         
  -3   7   3        777.40        858.91        38.76 o                         
  -2   7   3          3.34          3.78         2.45 o                         
  -1   7   3          0.52         -3.08         5.33 o                         
   0   7   3          0.15          4.33         2.52 o                         
   1   7   3          1.92          4.35         6.47 o                         
   2   7   3        120.67        106.54         5.84 o                         
   3   7   3          4.70          8.53         3.17 o                         
  -7   8   3        114.42        112.70        10.03 o                         
  -6   8   3          0.02         11.05         6.50 o                         
  -5   8   3        164.64        159.66        10.47 o                         
  -4   8   3         30.81         37.25         6.42 o                         
  -3   8   3         94.76        110.84         9.90 o                         
  -2   8   3         18.12         12.16         3.18 o                         
  -1   8   3         64.40         72.02         4.68 o                         
   0   8   3          4.92         10.19         3.32 o                         
   1   8   3         20.95         17.10         3.99 o                         
   2   8   3         18.44         21.98        10.67 o                         
  -7   9   3         11.62         17.42         7.63 o                         
  -6   9   3         34.06         38.98         7.71 o                         
  -5   9   3         29.11         31.32         6.82 o                         
  -4   9   3         14.39         20.96         6.31 o                         
  -3   9   3          2.74          5.55         3.41 o                         
  -2   9   3         47.15         49.46         4.43 o                         
  -1   9   3          8.34          8.83         4.77 o                         
   0   9   3         14.08         16.46         4.16 o                         
  -6  10   3         77.25         63.53         9.21 o                         
  -5  10   3          0.01         12.50         6.87 o                         
  -4  10   3          7.47          6.80         6.49 o                         
  -3  10   3         22.88         58.56         9.67 o                         
  -2  10   3          4.25          7.82         7.19 o                         
  -1  10   3          9.40         17.48         4.59 o                         
   1 -10   4         70.10         70.36        10.15 o                         
   2 -10   4         80.97        102.85        11.74 o                         
   3 -10   4         20.96         19.43         9.29 o                         
   4 -10   4          1.00          3.95         8.85 o                         
   5 -10   4          3.33         22.07         9.06 o                         
  -1  -9   4          0.22         15.76         8.29 o                         
   0  -9   4          3.50          8.73         4.32 o                         
   1  -9   4        183.78        184.19        10.21 o                         
   2  -9   4          0.12          9.88         4.22 o                         
   3  -9   4         26.05         23.73         4.19 o                         
   4  -9   4         50.08         45.96         8.58 o                         
   5  -9   4         82.27         85.36        10.47 o                         
   6  -9   4          8.89         23.33         9.05 o                         
  -2  -8   4        481.82        608.64        13.41 o                         
  -1  -8   4         72.61         73.87         5.71 o                         
   0  -8   4         12.31         21.61         4.29 o                         
   1  -8   4         66.55         73.59        10.75 o                         
   2  -8   4        190.70        190.34        12.88 o                         
   3  -8   4        963.16        979.21        25.12 o                         
   4  -8   4        970.08       1045.18        34.70 o                         
   5  -8   4          0.02          4.17         6.61 o                         
   6  -8   4          6.68         23.35         7.57 o                         
   7  -8   4          5.43         15.33         8.73 o                         
  -3  -7   4         63.59         65.98        12.81 o                         
  -2  -7   4          0.46          9.48         4.16 o                         
  -1  -7   4         51.38         47.40         5.41 o                         
   0  -7   4          1.59          4.21         3.13 o                         
   1  -7   4         36.92         42.54         4.07 o                         
   2  -7   4          0.11          2.81         6.19 o                         
   3  -7   4        166.77        156.75         6.81 o                         
   4  -7   4          1.72          3.74         1.76 o                         
   5  -7   4          7.76          4.39         3.72 o                         
   6  -7   4          5.98         10.28         3.12 o                         
   7  -7   4         42.94         40.32         4.41 o                         
  -4  -6   4         29.09         16.68         6.17 o                         
  -3  -6   4          1.92         33.30        13.51 o                         
  -2  -6   4        182.53        191.13         4.74 o                         
  -1  -6   4         73.63         64.07         4.44 o                         
   0  -6   4        163.90        158.93         4.51 o                         
   1  -6   4        143.88        149.07         4.37 o                         
   2  -6   4        157.66        167.79         4.36 o                         
   3  -6   4        126.31        120.52         2.06 o                         
   4  -6   4         15.82         17.41         1.32 o                         
   5  -6   4          0.58          1.96         1.57 o                         
   6  -6   4         34.14         39.49         4.49 o                         
   7  -6   4         52.63         47.85         5.40 o                         
  -5  -5   4        133.51        141.76        25.93 o                         
  -4  -5   4          0.02         24.68         4.24 o                         
  -3  -5   4        121.88        109.39         4.60 o                         
  -2  -5   4         35.22         33.26         2.49 o                         
  -1  -5   4          8.06          9.30         1.51 o                         
   0  -5   4          7.67          6.51         0.71 o                         
   1  -5   4        257.77        267.90         4.95 o                         
   2  -5   4         41.42         43.00         1.12 o                         
   3  -5   4        220.37        220.92         3.65 o                         
   4  -5   4         25.53         26.32         1.43 o                         
   5  -5   4         31.29         22.49         1.84 o                         
   6  -5   4         49.72         41.84         4.73 o                         
   7  -5   4          3.34          7.20         3.80 o                         
   8  -5   4          0.79          8.05         4.99 o                         
  -6  -4   4          0.67          4.25         4.61 o                         
  -5  -4   4        282.79        300.85         8.96 o                         
  -4  -4   4         21.46         16.53         3.38 o                         
  -3  -4   4         60.94         58.85         3.06 o                         
  -2  -4   4        148.20        134.12         4.22 o                         
  -1  -4   4        513.07        534.97         5.91 o                         
   0  -4   4        341.39        378.17         3.59 o                         
   1  -4   4        368.93        393.73         3.33 o                         
   2  -4   4         49.21         56.51         1.26 o                         
   3  -4   4          4.93          5.57         0.93 o                         
   4  -4   4         67.20         67.55         2.09 o                         
   5  -4   4          1.60          4.13         3.84 o                         
   6  -4   4        238.71        203.50        15.85 o                         
   7  -4   4          5.82         11.07         4.36 o                         
   8  -4   4         76.71         84.17         7.68 o                         
  -6  -3   4         59.92         39.98         6.91 o                         
  -5  -3   4         16.09         22.19         4.24 o                         
  -4  -3   4          3.66          0.56         1.62 o                         
  -3  -3   4         62.54         57.44         4.10 o                         
  -2  -3   4         36.80         35.77         2.83 o                         
  -1  -3   4         33.75         30.11         1.47 o                         
   0  -3   4        415.89        451.91         5.02 o                         
   1  -3   4          3.17          4.06         0.95 o                         
   2  -3   4        370.32        382.76         4.06 o                         
   3  -3   4         52.02         56.96         1.77 o                         
   4  -3   4         92.23         86.29         3.71 o                         
   5  -3   4         56.99         42.47         2.73 o                         
   6  -3   4        120.91        113.40        14.85 o                         
   7  -3   4          0.46         17.37         4.82 o                         
   8  -3   4          0.11          9.42         5.26 o                         
  -7  -2   4          0.19         15.51         6.49 o                         
  -6  -2   4         40.22         37.74         6.80 o                         
  -5  -2   4          5.72          5.94         3.17 o                         
  -4  -2   4          5.26          5.84         2.59 o                         
  -3  -2   4        105.43         80.33         2.60 o                         
  -2  -2   4          6.46          8.37         1.19 o                         
  -1  -2   4         82.28         77.04         2.14 o                         
   0  -2   4          3.37          2.76         0.76 o                         
   1  -2   4          6.55          8.91         0.98 o                         
   2  -2   4          0.16          1.18         1.14 o                         
   3  -2   4        251.86        278.29         5.08 o                         
   4  -2   4          0.53          0.93         1.60 o                         
   5  -2   4         30.75         25.68         2.93 o                         
   6  -2   4         10.93         15.01         2.67 o                         
   7  -2   4          3.75         12.01         4.55 o                         
  -7  -1   4         22.02         18.33         6.38 o                         
  -6  -1   4          0.22          5.28         4.98 o                         
  -5  -1   4         17.41         12.90         3.51 o                         
  -4  -1   4          0.03         -0.71         2.30 o                         
  -3  -1   4       1241.83       1314.12        10.62 o                         
  -2  -1   4        245.04        268.72         8.87 o                         
  -1  -1   4         21.69         19.71         1.00 o                         
   0  -1   4        199.37        192.04         3.01 o                         
   1  -1   4         67.15         69.91         1.82 o                         
   2  -1   4        123.17        119.49         1.81 o                         
   3  -1   4       1253.30       1359.93         9.22 o                         
   4  -1   4          0.76          6.11         3.23 o                         
   5  -1   4        102.68         98.26         8.38 o                         
   6  -1   4         38.43         40.07         4.23 o                         
   7  -1   4          2.96          4.98         2.47 o                         
  -8   0   4          1.89         17.71         6.91 o                         
  -7   0   4         11.16         18.27         6.82 o                         
  -6   0   4         53.83         48.26         6.93 o                         
  -5   0   4         15.27         15.82         4.20 o                         
  -4   0   4         12.07         11.33         1.46 o                         
  -3   0   4        460.29        511.18         4.79 o                         
  -2   0   4         27.06         23.78         0.89 o                         
  -1   0   4         15.05         13.67         0.94 o                         
   0   0   4        379.21        351.60         3.60 o                         
   1   0   4         25.27         30.16         1.61 o                         
   2   0   4        125.76        125.78         4.19 o                         
   3   0   4        270.47        262.24         3.76 o                         
   4   0   4         13.94         15.40         1.97 o                         
   5   0   4          7.66          8.00         2.16 o                         
   6   0   4        223.50        234.13         8.62 o                         
   7   0   4          1.94          3.30         2.74 o                         
  -8   1   4          7.42         21.79         6.96 o                         
  -7   1   4         14.12         15.56         5.86 o                         
  -6   1   4         32.47         29.32         5.90 o                         
  -5   1   4        372.36        378.69         5.93 o                         
  -4   1   4         80.78         93.04         2.43 o                         
  -3   1   4       1407.38       1587.99         6.32 o                         
  -2   1   4        226.31        247.05         3.53 o                         
  -1   1   4        697.49        662.36         3.51 o                         
   0   1   4         78.10         69.54         1.73 o                         
   1   1   4       1061.04       1008.89        11.73 o                         
   2   1   4       1500.99       1546.70        15.48 o                         
   3   1   4          4.36          2.42         1.38 o                         
   4   1   4         45.09         47.36         2.48 o                         
   5   1   4         11.90          8.63         2.33 o                         
   6   1   4        387.95        373.51        26.64 o                         
   7   1   4         31.51         27.24         3.46 o                         
  -8   2   4          7.41         22.53         6.18 o                         
  -7   2   4          3.27          8.88         4.96 o                         
  -6   2   4         31.26         48.51         4.00 o                         
  -5   2   4        426.86        458.51        11.29 o                         
  -4   2   4        119.65        113.55         1.88 o                         
  -3   2   4          5.68          7.46         1.31 o                         
  -2   2   4        535.81        531.67         4.20 o                         
  -1   2   4         14.26         14.17         0.98 o                         
   0   2   4        571.86        598.55         6.00 o                         
   1   2   4          0.56          0.40         1.06 o                         
   2   2   4        222.17        216.57         7.09 o                         
   3   2   4        117.43         99.08         8.40 o                         
   4   2   4          1.69          6.22         1.90 o                         
   5   2   4        232.70        238.08        11.62 o                         
   6   2   4         16.24         23.05         3.17 o                         
  -8   3   4          0.78         24.76         6.64 o                         
  -7   3   4         51.77         55.03         6.79 o                         
  -6   3   4         45.29         34.68         3.32 o                         
  -5   3   4         29.35         28.24         1.76 o                         
  -4   3   4         21.77         22.14         0.88 o                         
  -3   3   4        312.83        306.38         3.20 o                         
  -2   3   4          1.71          1.14         1.40 o                         
  -1   3   4          6.59          7.00         1.29 o                         
   0   3   4        543.40        586.80         4.69 o                         
   1   3   4         65.65         69.04         2.37 o                         
   2   3   4         24.01         25.30         1.92 o                         
   3   3   4         11.33         12.83         2.11 o                         
   4   3   4          1.23          1.96         2.11 o                         
   5   3   4          0.66          2.96         2.32 o                         
   6   3   4         52.50         50.45         4.55 o                         
  -8   4   4          0.42          8.87         5.65 o                         
  -7   4   4          4.60         10.19         4.79 o                         
  -6   4   4       1474.05       1625.87        16.98 o                         
  -5   4   4        159.89        174.98        17.36 o                         
  -4   4   4         19.54         16.38         2.71 o                         
  -3   4   4         47.01         43.32         1.94 o                         
  -2   4   4        116.93        131.35         2.69 o                         
  -1   4   4       2661.81       2864.34        16.40 o                         
   0   4   4       8954.33       9462.06        20.93 o                         
   1   4   4         50.99         55.06         2.38 o                         
   2   4   4         14.98         10.73         1.89 o                         
   3   4   4         42.18         46.04         2.75 o                         
   4   4   4          0.90          2.06         2.81 o                         
   5   4   4        731.24        828.75        13.85 o                         
  -8   5   4         19.27         57.45         8.72 o                         
  -7   5   4          0.05          9.77         3.40 o                         
  -6   5   4        140.33        156.63         6.10 o                         
  -5   5   4        355.09        352.08        13.85 o                         
  -4   5   4        108.76        108.32         4.74 o                         
  -3   5   4         48.14         47.17         1.77 o                         
  -2   5   4        147.55        151.58         5.51 o                         
  -1   5   4         33.82         32.70         1.68 o                         
   0   5   4        175.87        174.34         3.80 o                         
   1   5   4        264.49        263.61         5.45 o                         
   2   5   4         25.78         30.12         2.52 o                         
   3   5   4         16.68         19.93         2.54 o                         
   4   5   4          3.48          6.57         2.54 o                         
  -8   6   4         32.60         31.70         6.59 o                         
  -7   6   4          4.81         11.78         3.63 o                         
  -6   6   4        104.06        103.97         6.83 o                         
  -5   6   4        211.73        219.90        18.24 o                         
  -4   6   4          4.50          5.90         1.33 o                         
  -3   6   4         23.36         26.70         1.71 o                         
  -2   6   4          2.91          1.88         2.28 o                         
  -1   6   4         46.10         56.28         3.74 o                         
   0   6   4         52.08         47.09         2.64 o                         
   1   6   4          6.05          3.62         2.35 o                         
   2   6   4          4.83          8.57         2.44 o                         
   3   6   4          0.66          9.51         2.48 o                         
   4   6   4         99.33         78.29         9.73 o                         
  -8   7   4         48.12         28.72         7.10 o                         
  -7   7   4         79.10         66.64         6.92 o                         
  -6   7   4        126.17        111.94         5.67 o                         
  -5   7   4         21.06         19.00         3.66 o                         
  -4   7   4         87.33         87.34         3.37 o                         
  -3   7   4        131.69        131.30         8.00 o                         
  -2   7   4          7.28          5.55         2.62 o                         
  -1   7   4        105.63        114.10         8.08 o                         
   0   7   4         19.32         15.03         2.85 o                         
   1   7   4         12.91         12.23         2.53 o                         
   2   7   4         17.72         19.63         4.11 o                         
   3   7   4        100.75         68.83         9.77 o                         
  -7   8   4          0.90         11.22         6.78 o                         
  -6   8   4         54.79         49.48         7.25 o                         
  -5   8   4        196.04        198.70        11.04 o                         
  -4   8   4          2.47         10.75         5.36 o                         
  -3   8   4          0.21          4.99         2.66 o                         
  -2   8   4        111.72        128.51        16.21 o                         
  -1   8   4         11.48         15.02         3.49 o                         
   0   8   4         20.51         17.01         9.19 o                         
   1   8   4         11.68         13.75         3.95 o                         
   2   8   4          4.76          8.77         7.82 o                         
  -7   9   4          3.21         13.45         7.45 o                         
  -6   9   4          3.45         13.31         6.35 o                         
  -5   9   4         64.56         64.73         7.93 o                         
  -4   9   4          1.84         -1.67         5.21 o                         
  -3   9   4         27.72         26.67         3.61 o                         
  -2   9   4         65.71         75.67         5.10 o                         
  -1   9   4         34.94         32.07         4.28 o                         
   0   9   4          3.23         12.73         6.65 o                         
  -5  10   4          0.70         17.23         7.10 o                         
  -4  10   4          9.44         13.79         7.28 o                         
  -3  10   4          4.37         14.10         7.73 o                         
  -2  10   4          1.19          9.20         3.97 o                         
   1 -10   5         12.33         14.43         5.25 o                         
   2 -10   5         60.97         52.63        18.59 o                         
   3 -10   5          0.61          4.35         8.48 o                         
   4 -10   5         48.91         65.75        11.13 o                         
  -1  -9   5         52.05         50.31         5.71 o                         
   0  -9   5         19.84         29.98         4.94 o                         
   1  -9   5        130.57        140.32         7.20 o                         
   2  -9   5         14.49         12.31         3.95 o                         
   3  -9   5          2.16          5.05         7.59 o                         
   4  -9   5        153.73        186.26        13.95 o                         
   5  -9   5         54.25         67.00        10.06 o                         
   6  -9   5          1.20         15.98         8.84 o                         
  -2  -8   5        384.27        476.70        26.69 o                         
  -1  -8   5        204.46        198.50         6.23 o                         
   0  -8   5          3.33         -0.79         3.69 o                         
   1  -8   5          0.07         -0.27         5.43 o                         
   2  -8   5        230.42        231.15         7.54 o                         
   3  -8   5         91.41         90.54         9.28 o                         
   4  -8   5        156.36        167.86        21.28 o                         
   5  -8   5         31.19         41.58         8.11 o                         
   6  -8   5         32.90         27.46         8.39 o                         
   7  -8   5          2.98         12.08         8.93 o                         
  -3  -7   5          7.71         18.96        14.56 o                         
  -2  -7   5        230.10        244.57         6.76 o                         
  -1  -7   5          0.05          1.09         4.03 o                         
   0  -7   5          6.76          6.73         2.55 o                         
   1  -7   5         34.15         34.21         4.09 o                         
   2  -7   5        342.17        348.43         6.68 o                         
   3  -7   5        718.42        734.24         8.09 o                         
   4  -7   5        171.72        168.41         4.26 o                         
   5  -7   5        124.93        125.14         5.22 o                         
   6  -7   5         20.91         17.26         5.55 o                         
   7  -7   5         13.85         16.72         7.58 o                         
  -4  -6   5          5.99          8.51         8.14 o                         
  -3  -6   5        636.49        663.37         9.07 o                         
  -2  -6   5        248.68        252.93         5.38 o                         
  -1  -6   5          5.48          6.63         1.24 o                         
   0  -6   5         43.16         39.76         2.58 o                         
   1  -6   5         25.23         23.91         2.71 o                         
   2  -6   5         22.97         21.25         2.26 o                         
   3  -6   5        861.06        865.53         6.79 o                         
   4  -6   5         13.39         11.30         2.66 o                         
   5  -6   5         25.23         25.92         5.64 o                         
   6  -6   5         19.11         16.56         3.81 o                         
   7  -6   5         19.40         15.34         4.52 o                         
  -5  -5   5          1.88         26.13         6.19 o                         
  -4  -5   5        286.33        267.16        11.65 o                         
  -3  -5   5          2.32          2.12         2.16 o                         
  -2  -5   5         13.87         15.10         2.12 o                         
  -1  -5   5         33.90         37.01         2.14 o                         
   0  -5   5          9.84          8.64         0.98 o                         
   1  -5   5          0.05          1.25         1.19 o                         
   2  -5   5         13.86         15.18         1.31 o                         
   3  -5   5          7.44          6.62         0.82 o                         
   4  -5   5          0.89          1.89         1.18 o                         
   5  -5   5         64.28         51.87         2.88 o                         
   6  -5   5         35.67         33.99         4.63 o                         
   7  -5   5          0.48          5.96         3.97 o                         
  -6  -4   5         30.80         28.43         4.85 o                         
  -5  -4   5         69.62        105.51         6.44 o                         
  -4  -4   5         52.55         51.30         6.89 o                         
  -3  -4   5        124.24        126.69         5.75 o                         
  -2  -4   5         46.29         42.41         2.33 o                         
  -1  -4   5        146.83        153.81         2.54 o                         
   0  -4   5         88.73         86.12         1.89 o                         
   1  -4   5        894.54        973.28         6.73 o                         
   2  -4   5        132.31        113.22         2.50 o                         
   3  -4   5        113.02        108.32         2.69 o                         
   4  -4   5          2.41          2.29         1.32 o                         
   5  -4   5        205.99        187.04        13.40 o                         
   6  -4   5        117.50        100.00         7.40 o                         
   7  -4   5          3.11         14.42         4.42 o                         
  -6  -3   5         26.01         23.37         6.37 o                         
  -5  -3   5        256.77        235.24         7.99 o                         
  -4  -3   5          0.09         -0.25         1.18 o                         
  -3  -3   5        125.59        129.25         3.94 o                         
  -2  -3   5          0.85          0.25         1.43 o                         
  -1  -3   5          0.77         -0.82         1.06 o                         
   0  -3   5       3526.98       3885.33        11.43 o                         
   1  -3   5        797.09        891.02         8.27 o                         
   2  -3   5          4.66          3.11         1.11 o                         
   3  -3   5         49.50         58.36         2.02 o                         
   4  -3   5         27.96         25.17         1.82 o                         
   5  -3   5          7.27          7.37         2.15 o                         
   6  -3   5        220.20        189.26         5.36 o                         
   7  -3   5         11.75         12.87         4.46 o                         
  -7  -2   5         12.75         16.62         6.72 o                         
  -6  -2   5          5.40          9.60         7.31 o                         
  -5  -2   5         23.42         19.21         3.61 o                         
  -4  -2   5          0.03          0.93         4.21 o                         
  -3  -2   5         85.56         75.52         5.36 o                         
  -2  -2   5        246.52        245.96         4.71 o                         
  -1  -2   5        495.50        502.46        15.78 o                         
   0  -2   5       1656.75       1719.71         8.31 o                         
   1  -2   5        102.65        104.47         2.27 o                         
   2  -2   5        224.86        228.09         2.91 o                         
   3  -2   5         18.80         19.76         1.26 o                         
   4  -2   5         35.19         34.79         2.58 o                         
   5  -2   5         43.88         31.01         6.94 o                         
   6  -2   5        145.76        127.57         4.85 o                         
   7  -2   5         16.76         15.84         4.82 o                         
  -7  -1   5         15.07         17.21         6.69 o                         
  -6  -1   5          3.57          5.02         3.47 o                         
  -5  -1   5         83.25         79.63         4.73 o                         
  -4  -1   5          4.27          5.53         2.15 o                         
  -3  -1   5         28.20         30.74         1.65 o                         
  -2  -1   5         25.77         33.90         1.68 o                         
  -1  -1   5        262.47        250.95         7.21 o                         
   0  -1   5         55.63         69.04         2.20 o                         
   1  -1   5         65.33         61.66         1.83 o                         
   2  -1   5          0.25          0.49         0.97 o                         
   3  -1   5         20.60         18.91         1.35 o                         
   4  -1   5         99.65         86.76         3.24 o                         
   5  -1   5          6.04          7.69         1.98 o                         
   6  -1   5          0.43          7.02         2.23 o                         
   7  -1   5          1.19          1.56         2.96 o                         
  -8   0   5         22.14         37.85         7.92 o                         
  -7   0   5         35.26         43.48         7.27 o                         
  -6   0   5        113.50         97.22         6.70 o                         
  -5   0   5         41.70         46.13         6.84 o                         
  -4   0   5         72.36         82.82         2.51 o                         
  -3   0   5          0.05         -0.58         1.21 o                         
  -2   0   5        168.78        152.36         3.07 o                         
  -1   0   5        334.31        317.46         5.35 o                         
   0   0   5         69.71         56.47         1.59 o                         
   1   0   5        188.84        181.75         2.88 o                         
   2   0   5        210.19        197.10         2.53 o                         
   3   0   5        268.84        274.62         4.98 o                         
   4   0   5         65.40         67.31         3.40 o                         
   5   0   5         54.76         52.79         2.96 o                         
   6   0   5          1.64          6.66         3.40 o                         
   7   0   5          8.09          8.51         2.98 o                         
  -8   1   5         35.88         64.13         8.87 o                         
  -7   1   5         36.19         51.09         7.50 o                         
  -6   1   5         47.22         51.18         4.93 o                         
  -5   1   5          3.98          6.94         1.57 o                         
  -4   1   5         20.52         18.87         1.79 o                         
  -3   1   5       2273.05       2538.23        18.28 o                         
  -2   1   5        112.28        113.91         2.73 o                         
  -1   1   5         35.76         41.83         1.28 o                         
   0   1   5        112.00        112.35         1.72 o                         
   1   1   5        309.62        300.81         6.04 o                         
   2   1   5       1459.54       1462.55         8.60 o                         
   3   1   5        413.72        421.97         5.84 o                         
   4   1   5          4.43          3.11         1.81 o                         
   5   1   5         66.13         68.95         3.40 o                         
   6   1   5         38.97         43.09         3.43 o                         
  -8   2   5          0.03         10.44         5.58 o                         
  -7   2   5         48.77         45.59         6.64 o                         
  -6   2   5         43.28         46.95         3.62 o                         
  -5   2   5         41.42         40.34         1.99 o                         
  -4   2   5        138.62        161.77         3.10 o                         
  -3   2   5         76.89         79.68         2.12 o                         
  -2   2   5        454.17        462.98         3.73 o                         
  -1   2   5        287.71        301.10         5.63 o                         
   0   2   5        358.09        354.48         6.50 o                         
   1   2   5          4.51          3.93         1.16 o                         
   2   2   5        174.41        175.43         3.87 o                         
   3   2   5          0.00         -0.96         1.73 o                         
   4   2   5          5.29          7.22         2.07 o                         
   5   2   5         52.43         61.93         3.74 o                         
   6   2   5         31.56         33.26         3.52 o                         
  -8   3   5          7.99         12.68         5.77 o                         
  -7   3   5          6.17         15.84         5.18 o                         
  -6   3   5          3.30          4.02         5.42 o                         
  -5   3   5        129.49        125.60         2.46 o                         
  -4   3   5         63.22         71.46         2.18 o                         
  -3   3   5        848.33        902.23         7.64 o                         
  -2   3   5         23.13         23.73         1.73 o                         
  -1   3   5        169.31        165.37         2.78 o                         
   0   3   5       1219.87       1255.93        11.47 o                         
   1   3   5         24.18         25.02         1.72 o                         
   2   3   5          0.09          0.05         1.62 o                         
   3   3   5          0.20          2.44         1.82 o                         
   4   3   5         22.33         21.97         2.69 o                         
   5   3   5          1.36          2.75         2.41 o                         
  -8   4   5         87.50         77.18         8.37 o                         
  -7   4   5          7.85         10.09         4.59 o                         
  -6   4   5       1028.54       1085.30        13.67 o                         
  -5   4   5        679.72        493.35        55.10 o                         
  -4   4   5         46.18         40.64         3.58 o                         
  -3   4   5          0.00          1.14         1.26 o                         
  -2   4   5        105.09        110.52         2.89 o                         
  -1   4   5         79.50         64.90         2.13 o                         
   0   4   5        969.88       1032.23        10.52 o                         
   1   4   5         12.74         15.76         3.49 o                         
   2   4   5         19.02         14.72         2.08 o                         
   3   4   5          5.55          7.38         2.67 o                         
   4   4   5         12.42         19.43         2.68 o                         
   5   4   5         95.75         99.41         4.85 o                         
  -8   5   5         15.17         17.30         5.76 o                         
  -7   5   5          1.02         10.77         8.42 o                         
  -6   5   5         22.95         24.09         3.46 o                         
  -5   5   5         28.06         33.02         3.92 o                         
  -4   5   5          7.21          6.14         1.47 o                         
  -3   5   5         25.70         26.33         2.32 o                         
  -2   5   5         11.22          9.70         1.55 o                         
  -1   5   5         34.51         36.54         2.09 o                         
   0   5   5        104.71         99.09         4.06 o                         
   1   5   5        414.79        432.11         8.34 o                         
   2   5   5         17.74         14.57         2.59 o                         
   3   5   5         12.11         11.13         2.35 o                         
   4   5   5          0.26          5.50         2.64 o                         
  -8   6   5         18.89         14.17         5.83 o                         
  -7   6   5        156.65        139.01         8.50 o                         
  -6   6   5        736.62        797.85        13.07 o                         
  -5   6   5         18.59         19.06         7.38 o                         
  -4   6   5         32.78         29.14         2.33 o                         
  -3   6   5         24.23         20.35         1.96 o                         
  -2   6   5         49.10         52.67         4.49 o                         
  -1   6   5       1222.54       1283.21        16.40 o                         
   0   6   5          5.08          7.33         3.76 o                         
   1   6   5          5.37          3.01         2.34 o                         
   2   6   5         12.28         14.23         3.55 o                         
   3   6   5         55.57         60.87         4.07 o                         
  -8   7   5        296.69        271.44        13.13 o                         
  -7   7   5          5.10         10.20         3.62 o                         
  -6   7   5        119.35        112.89         5.70 o                         
  -5   7   5         59.26         50.98         6.74 o                         
  -4   7   5         11.55         14.95         2.04 o                         
  -3   7   5         79.64         84.95         4.01 o                         
  -2   7   5         27.98         31.56         3.31 o                         
  -1   7   5          5.01          6.57         2.93 o                         
   0   7   5          0.78          8.76         2.41 o                         
   1   7   5         94.92         76.45         6.62 o                         
   2   7   5         35.44         42.41         4.85 o                         
  -7   8   5          5.78         11.43         6.18 o                         
  -6   8   5         17.48         15.12         3.74 o                         
  -5   8   5        122.27        108.04         8.88 o                         
  -4   8   5          0.03          7.51         5.88 o                         
  -3   8   5         35.89         29.79         3.23 o                         
  -2   8   5         38.65         43.02         4.03 o                         
  -1   8   5          0.32          2.85         6.10 o                         
   0   8   5         18.35         16.28         9.29 o                         
   1   8   5         19.33         24.70         4.47 o                         
  -7   9   5         11.87         12.92         7.09 o                         
  -6   9   5         64.16         41.49         7.53 o                         
  -5   9   5          0.28          6.67         6.28 o                         
  -4   9   5        217.73        246.00        13.23 o                         
  -3   9   5        254.40        275.64         7.69 o                         
  -2   9   5          0.09          3.69         3.40 o                         
  -1   9   5          0.00          7.92         4.82 o                         
   0   9   5          0.01         11.75         6.35 o                         
  -5  10   5         75.56         71.56         9.45 o                         
  -4  10   5         15.91         17.49         7.51 o                         
  -3  10   5         26.87         11.04         7.02 o                         
  -2  10   5         25.78         19.22         5.23 o                         
   1 -10   6         30.09         25.51         6.58 o                         
   2 -10   6          0.91         10.16         5.55 o                         
   3 -10   6         15.80         20.78         9.57 o                         
   4 -10   6          7.03         19.73         9.69 o                         
  -1  -9   6          2.54         11.38         3.70 o                         
   0  -9   6        112.12        111.52        11.16 o                         
   1  -9   6        132.09        124.67         6.89 o                         
   2  -9   6        107.45        111.28         9.61 o                         
   3  -9   6          2.50          5.22         5.18 o                         
   4  -9   6         18.00         27.67         9.13 o                         
   5  -9   6         20.06         23.29         8.61 o                         
  -2  -8   6          8.74         34.93        31.68 o                         
  -1  -8   6         41.21         41.10         5.60 o                         
   0  -8   6         14.01         23.98         5.90 o                         
   1  -8   6        115.75        113.82         6.08 o                         
   2  -8   6        156.12        161.81         7.06 o                         
   3  -8   6         11.51          9.54         3.32 o                         
   4  -8   6          0.01         -2.57         2.71 o                         
   5  -8   6          1.40          5.83         6.57 o                         
   6  -8   6         23.14         30.54         8.66 o                         
  -3  -7   6         39.85         45.70        12.03 o                         
  -2  -7   6        121.46        107.12         7.96 o                         
  -1  -7   6         33.20         38.68         3.47 o                         
   0  -7   6          0.03         -0.04         2.45 o                         
   1  -7   6        398.44        402.64         7.66 o                         
   2  -7   6         76.34         81.06         4.45 o                         
   3  -7   6         10.14         11.25         1.59 o                         
   4  -7   6          8.50          7.89         2.39 o                         
   5  -7   6        115.94        120.67         6.22 o                         
   6  -7   6         17.90         19.25         4.10 o                         
   7  -7   6         22.14          8.80         4.19 o                         
  -4  -6   6        100.86        102.46        26.55 o                         
  -3  -6   6        163.29        150.62        15.98 o                         
  -2  -6   6        749.96        743.28         9.03 o                         
  -1  -6   6         12.84         10.73         1.71 o                         
   0  -6   6          9.46          8.12         1.59 o                         
   1  -6   6         44.48         49.12         3.11 o                         
   2  -6   6        396.94        387.47         5.27 o                         
   3  -6   6       1803.21       1919.50        15.91 o                         
   4  -6   6        691.66        629.39         8.48 o                         
   5  -6   6          4.00          4.39         2.15 o                         
   6  -6   6          2.77          8.31         3.58 o                         
   7  -6   6          1.45          5.80         4.23 o                         
  -5  -5   6          0.00          2.38         3.27 o                         
  -4  -5   6        459.25        513.67        27.80 o                         
  -3  -5   6        215.30        208.28        11.57 o                         
  -2  -5   6          0.73          7.64         2.07 o                         
  -1  -5   6        204.39        197.73         4.54 o                         
   0  -5   6         20.74         21.91         1.82 o                         
   1  -5   6        214.69        224.84         3.91 o                         
   2  -5   6         32.33         32.38         1.92 o                         
   3  -5   6         96.35         90.25         2.18 o                         
   4  -5   6          6.83          6.73         1.44 o                         
   5  -5   6         29.27         19.28         2.07 o                         
   6  -5   6          0.00          5.35         3.64 o                         
   7  -5   6         24.42         20.28         4.85 o                         
  -6  -4   6         28.37         24.22         7.81 o                         
  -5  -4   6          2.44          7.72         3.89 o                         
  -4  -4   6         41.18         41.01         4.24 o                         
  -3  -4   6         49.88         55.67         3.14 o                         
  -2  -4   6        424.03        468.04        14.72 o                         
  -1  -4   6         84.97         80.22         3.86 o                         
   0  -4   6        346.08        344.15         4.05 o                         
   1  -4   6        440.83        425.46         6.57 o                         
   2  -4   6        501.38        485.54         4.81 o                         
   3  -4   6          7.51         10.08         1.65 o                         
   4  -4   6          6.26          5.61         0.83 o                         
   5  -4   6          9.51         12.10         2.44 o                         
   6  -4   6          6.57          9.23         2.57 o                         
   7  -4   6          7.96         11.61         4.71 o                         
  -6  -3   6          0.03          3.06         4.04 o                         
  -5  -3   6        253.97        238.79         8.09 o                         
  -4  -3   6         43.09         39.54         5.21 o                         
  -3  -3   6        159.28        169.72         6.35 o                         
  -2  -3   6         19.11         19.50         1.84 o                         
  -1  -3   6         58.01         59.40         2.50 o                         
   0  -3   6          0.16          0.46         1.88 o                         
   1  -3   6        207.06        225.51         4.66 o                         
   2  -3   6        242.55        244.36         3.40 o                         
   3  -3   6        177.38        185.72         5.70 o                         
   4  -3   6         37.20         37.17         1.82 o                         
   5  -3   6         12.20         10.38         1.85 o                         
   6  -3   6         56.18         49.24         6.88 o                         
   7  -3   6          0.34          5.86         4.54 o                         
  -7  -2   6         49.78         51.68         8.20 o                         
  -6  -2   6         11.26         13.42         4.96 o                         
  -5  -2   6        360.87        330.59        32.29 o                         
  -4  -2   6         24.94         21.21         2.76 o                         
  -3  -2   6         81.78         65.06         5.89 o                         
  -2  -2   6        143.57        160.80         5.08 o                         
  -1  -2   6       1076.84       1190.00         8.71 o                         
   0  -2   6       1097.01       1238.47         6.59 o                         
   1  -2   6        222.89        236.77         3.00 o                         
   2  -2   6          5.58          8.79         1.27 o                         
   3  -2   6          0.65          3.87         1.04 o                         
   4  -2   6          3.70          6.09         1.49 o                         
   5  -2   6          3.81          4.82         1.88 o                         
   6  -2   6        131.69        104.65         4.26 o                         
   7  -2   6          2.35          3.57         4.54 o                         
  -7  -1   6         49.19         52.97         8.21 o                         
  -6  -1   6        157.32        117.74        20.02 o                         
  -5  -1   6          6.04          9.56         3.18 o                         
  -4  -1   6         38.47         38.57         2.72 o                         
  -3  -1   6         51.08         47.88         2.59 o                         
  -2  -1   6        197.09        171.71         3.80 o                         
  -1  -1   6          2.35          1.54         1.24 o                         
   0  -1   6        253.99        259.47         2.99 o                         
   1  -1   6         15.83         16.85         1.10 o                         
   2  -1   6        223.97        217.42         3.73 o                         
   3  -1   6         78.54         79.99         2.52 o                         
   4  -1   6         57.01         54.22         2.48 o                         
   5  -1   6        105.98        102.98         3.47 o                         
   6  -1   6         40.81         40.27         2.92 o                         
   7  -1   6          0.60          5.45         4.62 o                         
  -7   0   6          2.03          6.84         4.33 o                         
  -6   0   6         82.43         72.95        15.05 o                         
  -5   0   6          4.68         12.13         2.93 o                         
  -4   0   6         32.66         41.96         2.50 o                         
  -3   0   6         96.29         84.37         2.79 o                         
  -2   0   6          4.35          5.67         1.14 o                         
  -1   0   6         49.94         50.89         1.56 o                         
   0   0   6         17.06         14.43         1.13 o                         
   1   0   6          0.44          1.60         1.03 o                         
   2   0   6          3.81          0.56         1.48 o                         
   3   0   6        137.17        138.38         3.15 o                         
   4   0   6          2.08          0.18         1.80 o                         
   5   0   6         22.64         24.29         4.14 o                         
   6   0   6          3.25          6.35         2.45 o                         
  -8   1   6         60.96         84.18         9.83 o                         
  -7   1   6         43.55         28.17         6.78 o                         
  -6   1   6          1.26          2.53         2.85 o                         
  -5   1   6         22.15         31.17         2.76 o                         
  -4   1   6          0.93          0.22         1.08 o                         
  -3   1   6       1502.24       1656.13         7.42 o                         
  -2   1   6          4.65          6.75         1.26 o                         
  -1   1   6         20.26         23.46         1.25 o                         
   0   1   6        255.24        260.82         3.80 o                         
   1   1   6         32.67         32.06         1.37 o                         
   2   1   6          0.20          1.36         1.34 o                         
   3   1   6        543.61        550.26         8.98 o                         
   4   1   6          0.11         -1.00         1.86 o                         
   5   1   6         39.00         43.54         3.14 o                         
   6   1   6         27.38         27.51         3.33 o                         
  -8   2   6          0.37          7.25         5.72 o                         
  -7   2   6          6.27         11.44         5.22 o                         
  -6   2   6         62.99         49.52         3.65 o                         
  -5   2   6         31.56         30.91         1.98 o                         
  -4   2   6         14.66         13.39         1.09 o                         
  -3   2   6        396.76        452.29         6.27 o                         
  -2   2   6          5.68          5.29         1.25 o                         
  -1   2   6        134.84        130.45         2.46 o                         
   0   2   6        117.78        116.67         2.26 o                         
   1   2   6         10.50         10.78         1.46 o                         
   2   2   6         60.61         63.85         2.71 o                         
   3   2   6         86.84         82.76         3.05 o                         
   4   2   6          0.37          3.06         2.04 o                         
   5   2   6          0.54          6.00         2.74 o                         
   6   2   6        117.08        114.09         5.58 o                         
  -8   3   6          8.67         14.81         6.13 o                         
  -7   3   6         23.35         16.06         5.34 o                         
  -6   3   6         24.35         20.44         2.02 o                         
  -5   3   6        399.51        364.31         5.67 o                         
  -4   3   6        251.88        263.71         8.86 o                         
  -3   3   6        460.28        514.63         4.99 o                         
  -2   3   6         36.06         32.17         1.58 o                         
  -1   3   6         35.02         30.62         1.58 o                         
   0   3   6          2.54          1.47         1.09 o                         
   1   3   6         60.36         50.19         2.67 o                         
   2   3   6        518.79        520.52         8.69 o                         
   3   3   6          0.65          2.60         1.93 o                         
   4   3   6         34.11         31.75         2.75 o                         
   5   3   6          8.77          8.27         2.63 o                         
  -8   4   6          6.51         16.96         6.16 o                         
  -7   4   6          0.67         10.72         5.05 o                         
  -6   4   6          2.98          3.99         3.82 o                         
  -5   4   6        264.25        232.42        18.03 o                         
  -4   4   6        126.27        107.96         2.76 o                         
  -3   4   6          0.13         -1.01         1.35 o                         
  -2   4   6        258.69        258.58         5.08 o                         
  -1   4   6         74.95         73.75         2.38 o                         
   0   4   6        313.28        329.06         5.51 o                         
   1   4   6         43.65         42.41         2.94 o                         
   2   4   6         24.19         22.77         2.63 o                         
   3   4   6         19.93         21.56         3.05 o                         
   4   4   6          7.24          6.98         2.53 o                         
   5   4   6         68.41         70.91         6.32 o                         
  -8   5   6          4.36          9.71         5.96 o                         
  -7   5   6         22.76         19.38         5.31 o                         
  -6   5   6         20.67         24.05         4.94 o                         
  -5   5   6          6.92          6.52         1.06 o                         
  -4   5   6         28.56         20.72         2.20 o                         
  -3   5   6        125.41        130.66         4.03 o                         
  -2   5   6         30.62         35.87         2.87 o                         
  -1   5   6          0.00          0.74         1.79 o                         
   0   5   6        221.01        231.35         5.33 o                         
   1   5   6          5.88          6.83         2.97 o                         
   2   5   6         11.49         17.94         2.85 o                         
   3   5   6          0.00          3.56         2.83 o                         
   4   5   6          0.01          4.11         3.14 o                         
  -8   6   6         11.75         10.25         5.79 o                         
  -7   6   6         54.88         46.11         4.61 o                         
  -6   6   6        974.98       1093.89        21.15 o                         
  -5   6   6         30.06         35.44         4.09 o                         
  -4   6   6          7.18          9.06         2.63 o                         
  -3   6   6         23.51         26.14         4.06 o                         
  -2   6   6         29.33         29.11         3.66 o                         
  -1   6   6       1474.93       1505.02        16.16 o                         
   0   6   6       1876.41       1937.98        17.64 o                         
   1   6   6         39.08         51.82         3.65 o                         
   2   6   6          1.15         -2.10         2.56 o                         
   3   6   6          7.76         14.97         3.30 o                         
  -8   7   6          1.11          8.05         6.32 o                         
  -7   7   6          3.83         12.06         4.13 o                         
  -6   7   6         17.41         22.69         6.02 o                         
  -5   7   6        159.68        160.16         6.77 o                         
  -4   7   6         28.47         26.54         2.45 o                         
  -3   7   6         20.19         19.03         5.14 o                         
  -2   7   6         63.38         68.13         9.59 o                         
  -1   7   6         20.27         19.55         3.48 o                         
   0   7   6         68.17         65.97         5.13 o                         
   1   7   6        163.83        146.65         5.93 o                         
   2   7   6          0.03          6.71         6.56 o                         
  -7   8   6          7.01         15.63         6.74 o                         
  -6   8   6         47.30         39.04        13.44 o                         
  -5   8   6         94.06         97.54         8.94 o                         
  -4   8   6          6.67          5.36         3.45 o                         
  -3   8   6         19.05         22.13        10.37 o                         
  -2   8   6          2.46         -0.19         4.33 o                         
  -1   8   6         18.91         16.15         3.57 o                         
   0   8   6         22.96         22.98         4.14 o                         
   1   8   6          0.75         10.53         4.13 o                         
  -6   9   6         39.01         29.09         7.82 o                         
  -5   9   6         44.24         51.92         8.08 o                         
  -4   9   6         15.35         23.67         7.12 o                         
  -3   9   6         57.13         49.28         6.45 o                         
  -2   9   6          6.74         13.03         3.76 o                         
  -1   9   6         20.41         22.29         4.30 o                         
   2 -10   7          0.84          7.27         4.82 o                         
   3 -10   7          0.85         13.69         9.89 o                         
  -1  -9   7         83.94         77.55         5.69 o                         
   0  -9   7         34.02         27.59         4.85 o                         
   1  -9   7         38.02         36.05        13.51 o                         
   2  -9   7         43.62         36.62        11.48 o                         
   3  -9   7         23.78         14.91         4.49 o                         
   4  -9   7         37.36         48.78        10.55 o                         
   5  -9   7         10.70         17.96         8.67 o                         
  -2  -8   7         29.41         27.45         4.64 o                         
  -1  -8   7         71.19         67.38         4.45 o                         
   0  -8   7          4.84         10.67         3.98 o                         
   1  -8   7         33.43         36.77         6.22 o                         
   2  -8   7        134.66        132.71         8.86 o                         
   3  -8   7          3.59          6.79         2.82 o                         
   4  -8   7        141.69        140.15         8.84 o                         
   5  -8   7         42.48         45.50         8.85 o                         
   6  -8   7          0.29         17.27         8.30 o                         
  -3  -7   7         21.23         18.34         5.54 o                         
  -2  -7   7         45.90         48.73         4.66 o                         
  -1  -7   7         37.49         44.55         4.47 o                         
   0  -7   7         15.98         20.39         2.57 o                         
   1  -7   7        164.04        171.17         5.53 o                         
   2  -7   7         42.33         41.10         4.66 o                         
   3  -7   7          0.61          2.15         1.58 o                         
   4  -7   7        239.86        215.55         6.06 o                         
   5  -7   7        107.18        107.96         6.15 o                         
   6  -7   7          7.66          9.64         4.05 o                         
  -4  -6   7         47.85         49.71        20.57 o                         
  -3  -6   7         75.56         78.77        23.39 o                         
  -2  -6   7        828.96        802.55        11.12 o                         
  -1  -6   7        156.92        154.61         5.34 o                         
   0  -6   7          1.57          3.79         1.27 o                         
   1  -6   7          7.52          8.85         1.56 o                         
   2  -6   7        324.90        323.05         5.42 o                         
   3  -6   7        202.95        199.31         3.80 o                         
   4  -6   7        196.95        176.83         5.25 o                         
   5  -6   7          6.77          4.57         2.71 o                         
   6  -6   7         13.58         13.35         3.86 o                         
   7  -6   7          2.21          8.60         4.49 o                         
  -5  -5   7        119.39         96.16        12.74 o                         
  -4  -5   7          2.39          4.85         3.12 o                         
  -3  -5   7          5.52          6.16         2.31 o                         
  -2  -5   7        237.91        268.72         7.81 o                         
  -1  -5   7          2.55          2.38         1.35 o                         
   0  -5   7          6.01          4.51         1.28 o                         
   1  -5   7         32.50         30.18         2.99 o                         
   2  -5   7        229.17        233.41         3.38 o                         
   3  -5   7       1343.46       1423.66        14.05 o                         
   4  -5   7        146.64        132.72         5.45 o                         
   5  -5   7        127.82        111.63         8.74 o                         
   6  -5   7         49.30         38.91         4.94 o                         
   7  -5   7         32.82         27.22         5.10 o                         
  -6  -4   7          2.92          5.21         4.51 o                         
  -5  -4   7         23.07         22.46         4.24 o                         
  -4  -4   7          0.30         -0.12         3.80 o                         
  -3  -4   7       1483.63       1529.98        12.20 o                         
  -2  -4   7        133.07        143.97         3.69 o                         
  -1  -4   7         68.62         54.57         2.78 o                         
   0  -4   7         51.02         51.47         1.96 o                         
   1  -4   7        141.56        139.85         3.11 o                         
   2  -4   7         15.55         12.31         1.71 o                         
   3  -4   7        794.12        801.75         9.33 o                         
   4  -4   7          9.08          7.17         2.27 o                         
   5  -4   7         58.73         65.14         3.59 o                         
   6  -4   7         27.24         33.69         4.89 o                         
   7  -4   7         13.15         13.09         4.93 o                         
  -6  -3   7         16.49         20.20         4.58 o                         
  -5  -3   7          2.66         14.83         7.43 o                         
  -4  -3   7        446.72        450.26         9.72 o                         
  -3  -3   7         24.49         47.14         4.00 o                         
  -2  -3   7          6.81          7.62         1.52 o                         
  -1  -3   7        116.95        121.32         3.39 o                         
   0  -3   7          0.04          0.69         1.26 o                         
   1  -3   7         42.95         39.71         1.67 o                         
   2  -3   7          7.27          9.37         1.29 o                         
   3  -3   7         37.09         37.39         3.90 o                         
   4  -3   7          5.83          4.83         1.22 o                         
   5  -3   7         74.10         58.55         2.48 o                         
   6  -3   7         33.03         33.90         5.70 o                         
   7  -3   7          2.83          8.36         4.60 o                         
  -7  -2   7          0.95          7.06         4.53 o                         
  -6  -2   7         44.28         44.46         4.86 o                         
  -5  -2   7        105.62         72.82         5.15 o                         
  -4  -2   7         14.37         24.41         5.00 o                         
  -3  -2   7        142.26        123.28         5.00 o                         
  -2  -2   7        201.60        212.03         3.64 o                         
  -1  -2   7         14.33         21.57         1.77 o                         
   0  -2   7          0.11          0.39         1.22 o                         
   1  -2   7        409.38        432.25         4.42 o                         
   2  -2   7         72.34         57.04         2.45 o                         
   3  -2   7         66.97         68.24         3.80 o                         
   4  -2   7          0.00         -1.47         1.56 o                         
   5  -2   7        106.20         99.72         3.30 o                         
   6  -2   7        137.91        122.19         5.15 o                         
   7  -2   7         11.94         24.12         5.53 o                         
  -7  -1   7          0.08          9.56         7.82 o                         
  -6  -1   7         86.54         62.35         8.45 o                         
  -5  -1   7        225.08        190.04         6.26 o                         
  -4  -1   7          4.87          5.10         2.08 o                         
  -3  -1   7        155.90        144.13         4.79 o                         
  -2  -1   7         56.49         47.40         1.76 o                         
  -1  -1   7         30.23         34.79         2.05 o                         
   0  -1   7       4643.77       5045.43        16.02 o                         
   1  -1   7        159.17        188.65         5.67 o                         
   2  -1   7          3.54          2.79         1.77 o                         
   3  -1   7          6.38          9.76         2.71 o                         
   4  -1   7          6.77          7.29         1.89 o                         
   5  -1   7         28.05         25.32         2.98 o                         
   6  -1   7        105.49         94.47         4.22 o                         
  -7   0   7         16.86         15.29         4.18 o                         
  -6   0   7         11.39          6.46         3.25 o                         
  -5   0   7         24.42         20.23         2.54 o                         
  -4   0   7          3.42          5.74         1.91 o                         
  -3   0   7        179.31        158.21         3.83 o                         
  -2   0   7        245.11        227.45         4.90 o                         
  -1   0   7        496.41        522.57         6.14 o                         
   0   0   7       1066.19       1073.57         9.03 o                         
   1   0   7         22.24         21.50         1.28 o                         
   2   0   7         64.40         63.51         3.13 o                         
   3   0   7         25.43         27.69         2.00 o                         
   4   0   7         41.43         46.62         2.87 o                         
   5   0   7         54.16         50.25         3.51 o                         
   6   0   7         81.11         85.83         4.18 o                         
  -8   1   7         47.34         53.81         9.17 o                         
  -7   1   7          4.24          6.10         3.66 o                         
  -6   1   7         12.46          8.83         3.00 o                         
  -5   1   7         98.33        100.11         3.55 o                         
  -4   1   7         15.29         18.35         1.64 o                         
  -3   1   7         70.59         78.25         1.90 o                         
  -2   1   7          0.48          0.54         1.19 o                         
  -1   1   7        119.93        126.56         3.60 o                         
   0   1   7         58.22         58.95         1.66 o                         
   1   1   7          7.03          9.25         1.45 o                         
   2   1   7          7.68          6.00         1.84 o                         
   3   1   7         23.78         21.46         2.51 o                         
   4   1   7         31.62         29.87         3.29 o                         
   5   1   7          0.64         -0.87         2.49 o                         
   6   1   7          0.15          6.37         2.85 o                         
  -8   2   7         40.64         56.83         8.29 o                         
  -7   2   7         41.65         46.85         6.88 o                         
  -6   2   7        137.05        122.82         6.40 o                         
  -5   2   7         14.10         15.87         1.47 o                         
  -4   2   7         58.63         58.62         2.28 o                         
  -3   2   7          2.32          1.25         1.21 o                         
  -2   2   7         82.86         81.32         3.24 o                         
  -1   2   7         73.34         63.49         2.18 o                         
   0   2   7         26.95         24.92         1.53 o                         
   1   2   7          7.17          5.94         1.79 o                         
   2   2   7         43.47         39.76         2.64 o                         
   3   2   7        120.00        116.15         5.11 o                         
   4   2   7         11.98         13.69         2.33 o                         
   5   2   7         13.97         13.79         3.03 o                         
  -8   3   7         13.97         21.23         6.41 o                         
  -7   3   7         56.05         43.72         7.00 o                         
  -6   3   7          8.74          9.45         2.28 o                         
  -5   3   7          9.08          9.29         1.30 o                         
  -4   3   7         51.24         52.30         3.25 o                         
  -3   3   7        978.93       1093.05        22.30 o                         
  -2   3   7         38.34         38.21         2.15 o                         
  -1   3   7         16.94         16.30         1.92 o                         
   0   3   7         23.88         22.02         1.68 o                         
   1   3   7         93.61         89.76         3.74 o                         
   2   3   7        707.85        735.09        20.01 o                         
   3   3   7         74.85         61.40         3.02 o                         
   4   3   7          3.23          2.57         2.49 o                         
   5   3   7         55.27         55.90         4.35 o                         
  -8   4   7          2.70         10.98         5.69 o                         
  -7   4   7         29.35         32.33         6.09 o                         
  -6   4   7         33.96         28.50         5.37 o                         
  -5   4   7         74.70         63.94         4.27 o                         
  -4   4   7        135.30        135.82         3.47 o                         
  -3   4   7        123.21        125.03         4.37 o                         
  -2   4   7        113.31        120.36         4.15 o                         
  -1   4   7        105.37        107.88         3.50 o                         
   0   4   7         35.59         33.77         3.41 o                         
   1   4   7          0.61          1.15         2.15 o                         
   2   4   7         54.49         51.89         5.58 o                         
   3   4   7          0.02          2.30         2.52 o                         
   4   4   7          5.01          8.12         2.60 o                         
  -8   5   7          0.80          7.01         5.86 o                         
  -7   5   7         13.00          9.87         5.16 o                         
  -6   5   7         38.64         45.23         4.40 o                         
  -5   5   7         26.31         22.33         1.77 o                         
  -4   5   7         12.85         19.57         2.44 o                         
  -3   5   7        210.89        214.76         5.24 o                         
  -2   5   7         22.97         23.85         3.11 o                         
  -1   5   7          3.26          1.80         1.99 o                         
   0   5   7        380.91        395.84         9.54 o                         
   1   5   7         28.91         30.43         3.15 o                         
   2   5   7          0.04          0.73         3.05 o                         
   3   5   7          2.60         11.55         3.03 o                         
   4   5   7         10.13         13.59         5.21 o                         
  -8   6   7         68.97         49.52         7.88 o                         
  -7   6   7          4.47          7.43         5.06 o                         
  -6   6   7        938.66       1061.26        15.70 o                         
  -5   6   7        167.27        182.24         7.09 o                         
  -4   6   7          3.31          5.82         2.29 o                         
  -3   6   7          8.03          8.22         2.48 o                         
  -2   6   7        107.99        120.75         4.81 o                         
  -1   6   7          7.26          9.19         2.20 o                         
   0   6   7        319.74        307.69         9.06 o                         
   1   6   7          9.91          6.99         2.55 o                         
   2   6   7          1.40          4.06         2.68 o                         
   3   6   7          0.09         13.21         3.45 o                         
  -8   7   7          6.23          5.04         5.95 o                         
  -7   7   7          0.20         10.70         5.10 o                         
  -6   7   7         20.70         23.39         5.98 o                         
  -5   7   7         26.94         27.69         4.48 o                         
  -4   7   7         21.78         19.80         2.66 o                         
  -3   7   7          2.11          5.56         2.49 o                         
  -2   7   7          0.15          1.57         2.60 o                         
  -1   7   7         15.11         17.62         2.80 o                         
   0   7   7        101.25         75.58         6.35 o                         
   1   7   7        118.68        114.84         6.43 o                         
   2   7   7          6.47         14.65         4.31 o                         
  -7   8   7        204.48        166.09        11.09 o                         
  -6   8   7        338.22        338.42        14.74 o                         
  -5   8   7          5.49         10.22         4.08 o                         
  -4   8   7          1.39          8.80         5.49 o                         
  -3   8   7         16.95         19.89         3.13 o                         
  -2   8   7         12.33         16.23         3.33 o                         
  -1   8   7        458.80        424.54        20.36 o                         
   0   8   7          1.71          5.99         3.76 o                         
   1   8   7          4.00          9.24         4.23 o                         
  -6   9   7         47.83         38.02         8.23 o                         
  -5   9   7         55.39         56.01         8.27 o                         
  -4   9   7          4.53         13.92         6.63 o                         
  -3   9   7         76.63         62.20         4.59 o                         
  -2   9   7          0.31         21.35        13.56 o                         
  -1   9   7          0.08         10.25         4.10 o                         
   0  -9   8         37.77         34.40         5.52 o                         
   1  -9   8         58.55         48.38         8.36 o                         
   2  -9   8         19.98         20.04         4.83 o                         
   3  -9   8          9.71         18.45         4.55 o                         
   4  -9   8          9.43         13.07         9.36 o                         
  -2  -8   8         36.88         35.98         4.84 o                         
  -1  -8   8        112.15         90.30         5.67 o                         
   0  -8   8          0.89          9.03         4.49 o                         
   1  -8   8         49.12         39.79         4.38 o                         
   2  -8   8          2.89          4.54         3.05 o                         
   3  -8   8         56.23         54.58         4.00 o                         
   4  -8   8          2.34          7.02         4.10 o                         
   5  -8   8          0.28          6.51         7.41 o                         
   6  -8   8         32.91         35.47         9.74 o                         
  -3  -7   8         16.58         14.61         4.01 o                         
  -2  -7   8         23.50         26.57         5.07 o                         
  -1  -7   8         13.95         18.22         2.72 o                         
   0  -7   8        179.82        178.60         4.79 o                         
   1  -7   8         56.96         54.89         3.85 o                         
   2  -7   8        181.39        165.49         5.45 o                         
   3  -7   8          2.24          3.36         3.24 o                         
   4  -7   8         27.26         26.63         2.29 o                         
   5  -7   8         78.66         62.51         5.44 o                         
   6  -7   8         94.82         95.71         6.85 o                         
  -4  -6   8         19.93         16.06         4.45 o                         
  -3  -6   8         12.58         13.18         3.77 o                         
  -2  -6   8          1.73          5.00         2.11 o                         
  -1  -6   8         30.03         30.57         2.72 o                         
   0  -6   8        129.02        138.97         9.53 o                         
   1  -6   8        120.80        124.40         4.50 o                         
   2  -6   8        254.12        243.28         4.19 o                         
   3  -6   8          1.41          0.29         1.69 o                         
   4  -6   8          0.25          3.51         2.02 o                         
   5  -6   8          2.97          7.54         2.69 o                         
   6  -6   8         22.96         27.50         4.96 o                         
  -5  -5   8          1.71          5.77         4.65 o                         
  -4  -5   8         10.69         15.79         8.31 o                         
  -3  -5   8         27.51         28.78         2.69 o                         
  -2  -5   8        196.78        206.90         5.80 o                         
  -1  -5   8        103.19         84.74         5.04 o                         
   0  -5   8          1.48         -0.14         1.59 o                         
   1  -5   8        543.78        523.72        15.70 o                         
   2  -5   8        355.93        347.78         4.77 o                         
   3  -5   8          0.22          1.80         1.93 o                         
   4  -5   8         13.74         12.83         2.12 o                         
   5  -5   8         72.53         70.14         6.92 o                         
   6  -5   8         33.62         37.45         5.10 o                         
   7  -5   8          3.17          6.35         4.55 o                         
  -5  -4   8          5.68         10.39         4.02 o                         
  -4  -4   8        214.88        219.37        24.94 o                         
  -3  -4   8        500.82        543.54        11.96 o                         
  -2  -4   8        786.33        790.58        11.40 o                         
  -1  -4   8          0.75          1.04         1.92 o                         
   0  -4   8         10.74          9.77         1.81 o                         
   1  -4   8         19.55         14.15         1.00 o                         
   2  -4   8        683.73        703.52        13.02 o                         
   3  -4   8       2074.94       2147.69        16.17 o                         
   4  -4   8        254.02        236.13        10.16 o                         
   5  -4   8          6.04          5.37         2.72 o                         
   6  -4   8          0.05          9.86         3.99 o                         
   7  -4   8          0.34          7.21         4.65 o                         
  -6  -3   8         27.17         18.81         4.65 o                         
  -5  -3   8         13.25         11.44         3.68 o                         
  -4  -3   8        404.88        431.46         9.74 o                         
  -3  -3   8        422.06        435.49         4.72 o                         
  -2  -3   8         13.87         13.70         2.19 o                         
  -1  -3   8        338.17        338.20         6.71 o                         
   0  -3   8         33.60         35.94         1.91 o                         
   1  -3   8        425.45        452.82         4.64 o                         
   2  -3   8        151.25        138.46         4.32 o                         
   3  -3   8         24.37         22.66         6.20 o                         
   4  -3   8         14.14         16.63         2.70 o                         
   5  -3   8         52.12         41.23         3.45 o                         
   6  -3   8         10.93         11.72         2.95 o                         
   7  -3   8          2.75          4.28         4.50 o                         
  -7  -2   8          3.95          9.47         4.73 o                         
  -6  -2   8         63.39         55.43         9.18 o                         
  -5  -2   8         80.75         82.29         6.05 o                         
  -4  -2   8         14.52         17.52         2.70 o                         
  -3  -2   8        271.83        256.84         5.57 o                         
  -2  -2   8        388.12        401.95         5.78 o                         
  -1  -2   8        132.75        130.25         4.00 o                         
   0  -2   8        170.16        169.86         3.35 o                         
   1  -2   8        471.01        457.44         5.86 o                         
   2  -2   8        551.22        537.09         7.91 o                         
   3  -2   8         12.00         12.00         4.10 o                         
   4  -2   8          0.00         -2.34         2.34 o                         
   5  -2   8         29.59         27.28         8.48 o                         
   6  -2   8          0.17          3.74         2.76 o                         
  -7  -1   8          0.00         10.64         4.87 o                         
  -6  -1   8          0.44          7.39         3.67 o                         
  -5  -1   8        366.78        338.10        15.63 o                         
  -4  -1   8        198.64        214.04         5.27 o                         
  -3  -1   8         78.89         84.81         2.65 o                         
  -2  -1   8          5.10          0.74         1.72 o                         
  -1  -1   8        239.52        246.08         4.38 o                         
   0  -1   8         20.75         19.48         1.76 o                         
   1  -1   8         26.56         29.91         1.73 o                         
   2  -1   8        175.77        168.44         4.72 o                         
   3  -1   8         89.10         87.85         5.31 o                         
   4  -1   8         22.67         25.68         2.26 o                         
   5  -1   8          2.46          6.06         2.19 o                         
   6  -1   8         40.88         34.98         3.81 o                         
  -7   0   8         40.76         37.54         6.53 o                         
  -6   0   8         31.28         23.67         3.84 o                         
  -5   0   8        340.44        331.68        11.85 o                         
  -4   0   8         29.85         31.76         2.54 o                         
  -3   0   8         61.07         49.97         2.64 o                         
  -2   0   8         44.76         45.60         2.29 o                         
  -1   0   8        532.56        561.13         4.65 o                         
   0   0   8        908.94        973.78         7.62 o                         
   1   0   8        112.83        123.61         4.41 o                         
   2   0   8          2.60          3.95         1.79 o                         
   3   0   8          0.11         -1.28         2.14 o                         
   4   0   8          3.53          4.10         2.04 o                         
   5   0   8         21.11         20.31         2.67 o                         
   6   0   8         54.08         56.30         9.21 o                         
  -8   1   8          0.19         15.80         7.57 o                         
  -7   1   8         24.72         21.70         4.07 o                         
  -6   1   8        252.54        208.06         6.13 o                         
  -5   1   8          1.02          1.77         2.02 o                         
  -4   1   8         96.57         82.61         4.65 o                         
  -3   1   8         32.32         27.59         1.73 o                         
  -2   1   8        181.63        162.53         5.56 o                         
  -1   1   8         31.53         35.18         1.62 o                         
   0   1   8         51.99         44.68         2.46 o                         
   1   1   8          1.64          3.54         1.43 o                         
   2   1   8         59.94         56.16         3.16 o                         
   3   1   8         36.02         32.47         2.88 o                         
   4   1   8         14.06         16.89         2.30 o                         
   5   1   8         74.10         77.36         3.95 o                         
   6   1   8          9.74         16.82         4.11 o                         
  -8   2   8         27.77         31.36         7.16 o                         
  -7   2   8          4.83         11.51         5.30 o                         
  -6   2   8        103.14        106.37         3.97 o                         
  -5   2   8          1.02          1.23         2.14 o                         
  -4   2   8         26.27         29.01         2.29 o                         
  -3   2   8         11.83         12.40         1.59 o                         
  -2   2   8          1.59          3.06         1.47 o                         
  -1   2   8          4.12          3.58         1.67 o                         
   0   2   8          1.09          1.02         1.66 o                         
   1   2   8          1.03         -0.11         1.81 o                         
   2   2   8          0.14          3.05         2.17 o                         
   3   2   8         49.65         45.36         3.22 o                         
   4   2   8          1.89          5.23         2.20 o                         
   5   2   8         16.50         19.03         3.33 o                         
  -8   3   8         26.93         31.41         7.47 o                         
  -7   3   8         33.33         20.50         5.49 o                         
  -6   3   8          1.77          2.82         2.41 o                         
  -5   3   8          1.12          1.68         1.68 o                         
  -4   3   8          1.60          5.14         1.46 o                         
  -3   3   8        763.77        809.60         9.74 o                         
  -2   3   8         20.25         16.35         1.99 o                         
  -1   3   8         18.69         22.14         2.25 o                         
   0   3   8        169.87        170.95         5.65 o                         
   1   3   8          0.66          0.61         1.96 o                         
   2   3   8          9.00          7.89         2.40 o                         
   3   3   8        160.31        148.42         5.77 o                         
   4   3   8          0.88          1.11         2.74 o                         
   5   3   8          9.30         15.71         3.02 o                         
  -8   4   8          0.24          9.70         6.28 o                         
  -7   4   8          4.37         11.64         4.75 o                         
  -6   4   8         76.46         53.34         3.70 o                         
  -5   4   8         12.12          8.08         1.44 o                         
  -4   4   8         12.59         16.27         3.22 o                         
  -3   4   8        166.52        181.19        12.57 o                         
  -2   4   8          2.43          3.41         2.67 o                         
  -1   4   8         50.65         60.48         3.38 o                         
   0   4   8         10.79         12.29         2.28 o                         
   1   4   8          3.84         -0.04         2.18 o                         
   2   4   8         35.06         25.24         2.87 o                         
   3   4   8         32.49         34.46         3.41 o                         
   4   4   8          1.32          4.62         3.19 o                         
  -8   5   8          1.21          9.40         6.22 o                         
  -7   5   8         15.64         17.47         5.28 o                         
  -6   5   8          2.83          6.90         3.42 o                         
  -5   5   8        194.79        171.70        11.75 o                         
  -4   5   8        230.17        235.45        15.43 o                         
  -3   5   8         99.00         97.65         4.21 o                         
  -2   5   8          2.73          1.03         2.74 o                         
  -1   5   8          0.03          3.53         2.44 o                         
   0   5   8         15.71         14.76         3.17 o                         
   1   5   8          0.81          1.89         3.66 o                         
   2   5   8        171.46        171.35         6.19 o                         
   3   5   8          0.31          4.23         2.97 o                         
  -8   6   8          1.28          5.57         6.26 o                         
  -7   6   8         10.43          7.30         4.88 o                         
  -6   6   8         16.18         19.52         4.25 o                         
  -5   6   8         84.97         85.77         5.60 o                         
  -4   6   8         41.50         42.91        11.07 o                         
  -3   6   8          0.18          0.64         2.44 o                         
  -2   6   8         60.81         63.96         8.74 o                         
  -1   6   8         40.16         43.70         3.04 o                         
   0   6   8        146.82        137.35         6.03 o                         
   1   6   8         44.68         41.14         3.39 o                         
   2   6   8          1.14          3.26         2.99 o                         
  -7   7   8          0.62          6.69         3.84 o                         
  -6   7   8         13.22         21.85         4.60 o                         
  -5   7   8          1.26          2.85         7.62 o                         
  -4   7   8         11.75         11.78         2.70 o                         
  -3   7   8         35.88         41.00         3.64 o                         
  -2   7   8         14.66         15.89         7.92 o                         
  -1   7   8          2.00          7.39         2.48 o                         
   0   7   8         86.63         68.30         5.34 o                         
   1   7   8          0.02          4.89         3.89 o                         
  -7   8   8        123.41         63.72         8.68 o                         
  -6   8   8        452.66        462.43        50.10 o                         
  -5   8   8         14.84         22.38         5.10 o                         
  -4   8   8          6.57         10.70         5.86 o                         
  -3   8   8          0.46          5.82         3.00 o                         
  -2   8   8         36.22         31.43         7.04 o                         
  -1   8   8        719.51        680.91        68.28 o                         
   0   8   8        464.34        397.98        38.16 o                         
  -6   9   8          1.14         11.71         7.27 o                         
  -5   9   8         47.61         52.25         8.20 o                         
  -4   9   8          1.76         12.24         6.73 o                         
  -3   9   8          0.64         14.94         7.20 o                         
  -2   9   8         14.82         18.16         4.19 o                         
   0  -9   9         14.64         15.57         5.00 o                         
   1  -9   9          0.88         12.50         4.86 o                         
   2  -9   9          0.18          7.17         3.72 o                         
   3  -9   9          0.08          4.34         4.81 o                         
   4  -9   9         53.89         45.58        11.53 o                         
  -2  -8   9          6.04         10.67         6.72 o                         
  -1  -8   9         14.84         11.71         3.43 o                         
   0  -8   9          1.92          5.78         3.33 o                         
   1  -8   9         26.66         20.07         3.75 o                         
   2  -8   9          1.67          5.10         3.15 o                         
   3  -8   9          6.20         10.74         3.26 o                         
   4  -8   9         72.97         73.03         6.03 o                         
   5  -8   9         28.86         34.20         6.67 o                         
  -3  -7   9          6.45          8.70         4.01 o                         
  -2  -7   9         20.74         26.17         8.70 o                         
  -1  -7   9        102.58        103.15         4.78 o                         
   0  -7   9        122.33        109.49         4.06 o                         
   1  -7   9         47.76         35.79         3.52 o                         
   2  -7   9         46.87         46.97         3.71 o                         
   3  -7   9         11.03         13.32         3.38 o                         
   4  -7   9         60.03         75.01         6.16 o                         
  -4  -6   9          4.95         -4.31         4.37 o                         
  -3  -6   9          2.51          9.11         8.29 o                         
  -2  -6   9         85.74         78.56         3.84 o                         
  -1  -6   9         37.31         32.84         2.38 o                         
   0  -6   9         23.73         23.94         2.45 o                         
   1  -6   9         87.51         84.55         4.80 o                         
   2  -6   9        150.32        141.71         5.91 o                         
   3  -6   9          2.51          3.90         1.78 o                         
   4  -6   9        191.06        179.09         8.73 o                         
   5  -6   9          9.75         14.92         4.23 o                         
   6  -6   9          0.17          7.78         4.37 o                         
  -5  -5   9          0.16         10.60         4.56 o                         
  -4  -5   9          1.50          3.79         3.76 o                         
  -3  -5   9         44.57         44.73         7.46 o                         
  -2  -5   9        155.40        154.60         4.97 o                         
  -1  -5   9          2.30          2.10         1.95 o                         
   0  -5   9          1.05          3.78         2.35 o                         
   1  -5   9         98.46         90.62         3.64 o                         
   2  -5   9         46.48         43.42         2.61 o                         
   3  -5   9         41.72         41.30         2.78 o                         
   4  -5   9        184.31        172.23         6.16 o                         
   5  -5   9        106.25        110.46        12.01 o                         
   6  -5   9         21.21         20.86         4.81 o                         
  -5  -4   9          0.15          6.48         4.02 o                         
  -4  -4   9        105.57        103.94         5.96 o                         
  -3  -4   9        154.55        166.76         6.71 o                         
  -2  -4   9       1309.28       1392.17        28.77 o                         
  -1  -4   9         44.99         45.62         6.30 o                         
   0  -4   9          2.06          4.25         2.53 o                         
   1  -4   9         13.14         11.52         3.68 o                         
   2  -4   9        363.50        381.37         6.53 o                         
   3  -4   9        402.27        412.52        10.60 o                         
   4  -4   9        135.61        125.34        15.06 o                         
   5  -4   9          2.12          0.03         2.53 o                         
   6  -4   9          4.24          7.23         4.27 o                         
  -6  -3   9         11.32         18.81         4.76 o                         
  -5  -3   9        166.57        172.85        19.09 o                         
  -4  -3   9          3.75          5.20         2.72 o                         
  -3  -3   9         59.16         66.17         2.51 o                         
  -2  -3   9        136.42        137.57         6.41 o                         
  -1  -3   9         12.62         13.15         2.57 o                         
   0  -3   9        112.89        103.50         3.46 o                         
   1  -3   9          0.29         -2.01         2.04 o                         
   2  -3   9         20.20         18.81         2.64 o                         
   3  -3   9       1244.53       1272.72        13.17 o                         
   4  -3   9         96.71         87.21         7.69 o                         
   5  -3   9         56.14         51.57         3.93 o                         
   6  -3   9         40.77         32.64         6.06 o                         
  -6  -2   9          0.05          6.23         3.92 o                         
  -5  -2   9         35.67         38.38         6.61 o                         
  -4  -2   9         32.79         33.66         3.14 o                         
  -3  -2   9       2086.49       2176.86        28.19 o                         
  -2  -2   9         24.48         24.68         2.29 o                         
  -1  -2   9        189.56        176.85         4.28 o                         
   0  -2   9          9.63          8.01         2.15 o                         
   1  -2   9        222.69        231.88         4.56 o                         
   2  -2   9        257.47        254.01         5.94 o                         
   3  -2   9        364.06        368.21         7.37 o                         
   4  -2   9          0.32          2.55         2.43 o                         
   5  -2   9         49.53         54.40         8.81 o                         
   6  -2   9         34.34         37.82         5.69 o                         
  -7  -1   9          3.48          8.14         5.00 o                         
  -6  -1   9          7.18         14.60         4.01 o                         
  -5  -1   9          0.00          2.13         3.04 o                         
  -4  -1   9        391.80        395.74         7.06 o                         
  -3  -1   9         80.30         79.16         2.88 o                         
  -2  -1   9          9.50          3.54         1.70 o                         
  -1  -1   9        162.25        175.05         5.11 o                         
   0  -1   9          8.52          9.43         2.07 o                         
   1  -1   9        112.50        112.76         3.35 o                         
   2  -1   9          2.24          2.40         2.12 o                         
   3  -1   9         73.98         68.02         3.80 o                         
   4  -1   9          1.02          2.06         2.50 o                         
   5  -1   9         73.54         75.25         4.98 o                         
   6  -1   9          7.49         11.76         3.53 o                         
  -7   0   9         19.01         22.55         4.67 o                         
  -6   0   9         21.35         26.91         3.57 o                         
  -5   0   9         94.71         82.93         3.80 o                         
  -4   0   9          8.54          6.87         1.42 o                         
  -3   0   9        160.38        157.81         3.80 o                         
  -2   0   9        124.97        130.01         3.59 o                         
  -1   0   9         16.53         16.10         2.17 o                         
   0   0   9         15.84         16.22         1.98 o                         
   1   0   9         64.82         72.30         3.94 o                         
   2   0   9          7.51          9.65         2.18 o                         
   3   0   9         15.84         14.25         4.00 o                         
   4   0   9          5.50          6.86         2.83 o                         
   5   0   9         17.75         22.91         3.71 o                         
   6   0   9         80.07         78.22         9.15 o                         
  -7   1   9          0.81          5.60         3.67 o                         
  -6   1   9        155.65        130.13         6.04 o                         
  -5   1   9         83.63         68.92         3.40 o                         
  -4   1   9          7.77          8.35         1.54 o                         
  -3   1   9         68.15         70.57         2.49 o                         
  -2   1   9         71.43         61.95         2.90 o                         
  -1   1   9        123.71        127.22         3.68 o                         
   0   1   9       1984.69       2024.01        32.73 o                         
   1   1   9          2.48          3.73         1.57 o                         
   2   1   9          5.43          4.88         2.20 o                         
   3   1   9          0.30          1.98         2.50 o                         
   4   1   9          3.06          7.99         3.05 o                         
   5   1   9         40.45         36.99         4.27 o                         
  -8   2   9          2.35          9.96         6.75 o                         
  -7   2   9         14.60         18.45         5.61 o                         
  -6   2   9         20.67         17.07         2.60 o                         
  -5   2   9         10.57          7.88         1.57 o                         
  -4   2   9          3.32          4.30         1.63 o                         
  -3   2   9        132.45        135.17         5.84 o                         
  -2   2   9         84.22         80.46         3.72 o                         
  -1   2   9        220.60        221.40         4.78 o                         
   0   2   9        370.60        382.71        11.29 o                         
   1   2   9          1.95          3.72         1.98 o                         
   2   2   9         14.53         18.95         2.64 o                         
   3   2   9         16.79         17.23         2.88 o                         
   4   2   9         29.22         35.44         3.55 o                         
   5   2   9         40.60         43.70         4.18 o                         
  -8   3   9         27.36         30.12         7.89 o                         
  -6   3   9         26.11         21.96         2.49 o                         
  -5   3   9         78.85         71.54         3.00 o                         
  -4   3   9         12.76         19.38         2.60 o                         
  -3   3   9         62.28         60.34         3.45 o                         
  -2   3   9          3.53          5.13         2.26 o                         
  -1   3   9         13.70         13.54         3.14 o                         
   0   3   9         20.01         19.38         2.36 o                         
   1   3   9          0.02          4.97         2.24 o                         
   2   3   9          0.66          0.19         2.89 o                         
   3   3   9          9.85         10.58         2.88 o                         
   4   3   9          5.79          2.72         3.05 o                         
  -8   4   9         53.40         38.96         8.27 o                         
  -6   4   9         93.54         80.64         7.39 o                         
  -5   4   9          0.22          3.99         1.95 o                         
  -4   4   9         35.29         34.86         6.66 o                         
  -3   4   9          4.31          4.73         2.32 o                         
  -2   4   9         40.77         46.96         3.41 o                         
  -1   4   9         19.57         11.72         3.08 o                         
   0   4   9          4.94          4.46         2.43 o                         
   1   4   9          3.53          5.63         2.00 o                         
   2   4   9         12.88         13.10         2.75 o                         
   3   4   9         51.53         36.01         6.13 o                         
   4   4   9          0.51          4.57         3.38 o                         
  -8   5   9          3.32         11.64         6.53 o                         
  -6   5   9          0.24          6.30         3.78 o                         
  -5   5   9          3.01          4.18         2.49 o                         
  -4   5   9        133.33        131.53         9.71 o                         
  -3   5   9        279.38        247.58        14.80 o                         
  -2   5   9         27.69         27.19         7.31 o                         
  -1   5   9          0.15         -0.19         2.13 o                         
   0   5   9          4.91          6.77         3.93 o                         
   1   5   9          7.21         11.64         2.30 o                         
   2   5   9        295.48        317.04         8.23 o                         
   3   5   9         14.24          8.18         5.11 o                         
  -6   6   9         13.32         16.89         4.23 o                         
  -5   6   9         62.40         72.19         7.34 o                         
  -4   6   9        104.30        104.13         8.12 o                         
  -3   6   9         66.57         67.38         4.12 o                         
  -2   6   9         13.14         14.81         3.21 o                         
  -1   6   9         41.88         38.66         3.47 o                         
   0   6   9          0.00          0.53         3.46 o                         
   1   6   9          1.88          5.38         4.52 o                         
   2   6   9         14.93         15.71         3.21 o                         
  -6   7   9         47.92         38.48         5.08 o                         
  -5   7   9          0.13          7.76         4.09 o                         
  -4   7   9          1.80          7.90         3.84 o                         
  -3   7   9         32.89         30.33         7.10 o                         
  -2   7   9          7.34          7.37         3.12 o                         
  -1   7   9          7.94          8.83         3.73 o                         
   0   7   9         97.24         88.00         5.78 o                         
   1   7   9         19.61         16.38         4.14 o                         
  -6   8   9        557.32        572.00        45.79 o                         
  -5   8   9         35.35         35.27         5.21 o                         
  -4   8   9          0.06         15.23         6.57 o                         
  -3   8   9         10.35         11.16         3.40 o                         
  -2   8   9         73.92         65.48         4.94 o                         
  -1   8   9         55.23         44.54         8.32 o                         
   0   8   9        105.13         77.71         6.97 o                         
  -5   9   9         11.20         22.71         7.57 o                         
  -4   9   9          9.04         18.04         7.30 o                         
  -3   9   9          6.51         19.18         7.65 o                         
   1  -9  10          1.66          8.52         3.99 o                         
   2  -9  10          9.00          8.77         4.32 o                         
   3  -9  10          3.48         14.42         5.46 o                         
  -1  -8  10         12.71         13.92         3.98 o                         
   0  -8  10          7.15         13.45         3.79 o                         
   1  -8  10          0.30          6.58         3.43 o                         
   2  -8  10          0.80          6.24         3.31 o                         
   3  -8  10         13.11         14.90         3.53 o                         
   5  -8  10          8.38         17.28         6.20 o                         
  -3  -7  10          3.14          4.45         5.55 o                         
  -2  -7  10         24.74         18.94         3.40 o                         
  -1  -7  10          2.82          4.90         2.64 o                         
   0  -7  10         62.34         59.03         6.37 o                         
   1  -7  10         74.72         50.54         4.47 o                         
   2  -7  10          9.75         12.62         3.51 o                         
   3  -7  10         18.35         16.04         3.51 o                         
   4  -7  10         11.49         13.97         2.98 o                         
  -4  -6  10          0.05          5.47         6.20 o                         
  -3  -6  10          6.94         15.52         4.85 o                         
  -2  -6  10         36.32         35.93         3.39 o                         
  -1  -6  10        202.85        182.63         4.89 o                         
   0  -6  10          1.51          3.28         2.36 o                         
   1  -6  10         62.31         55.93         4.36 o                         
   2  -6  10          6.15          3.03         2.12 o                         
   3  -6  10        115.47        113.37         4.42 o                         
   4  -6  10          1.12          6.83         3.48 o                         
   5  -6  10         10.34         10.86         4.06 o                         
   6  -6  10         26.03         17.13         4.97 o                         
  -4  -5  10          1.54         12.69         4.33 o                         
  -3  -5  10         22.02         28.69         4.39 o                         
  -2  -5  10         68.65         68.15         3.46 o                         
  -1  -5  10         54.00         43.69         3.45 o                         
   0  -5  10        151.44        129.82         4.42 o                         
   1  -5  10          9.64          9.64         2.26 o                         
   2  -5  10        218.10        217.41         5.19 o                         
   3  -5  10          0.46          3.56         1.83 o                         
   4  -5  10         24.35         20.55         2.63 o                         
   5  -5  10        139.75        148.05        16.35 o                         
   6  -5  10         46.04         40.55         5.98 o                         
  -5  -4  10         25.25         33.19         9.44 o                         
  -4  -4  10         27.01         29.41         6.57 o                         
  -3  -4  10          2.81          1.81         2.56 o                         
  -2  -4  10          1.01          5.91         3.44 o                         
  -1  -4  10          5.56          4.54         2.76 o                         
   0  -4  10        238.74        231.15        13.57 o                         
   1  -4  10         86.89         73.28         3.29 o                         
   2  -4  10        227.92        223.12         4.42 o                         
   3  -4  10         41.74         33.18         3.37 o                         
   4  -4  10          0.49          0.98         3.78 o                         
   5  -4  10         18.46         23.61         6.11 o                         
   6  -4  10         10.89         19.25         5.06 o                         
  -6  -3  10         41.37         40.52         6.12 o                         
  -5  -3  10          7.30         11.26         3.78 o                         
  -4  -3  10         62.65         67.43         5.86 o                         
  -3  -3  10          1.19          2.29         1.98 o                         
  -2  -3  10        166.59        153.77         9.25 o                         
  -1  -3  10         98.46         96.62         4.57 o                         
   0  -3  10          0.50          4.36         1.87 o                         
   1  -3  10        339.29        347.11         7.21 o                         
   2  -3  10        505.99        506.60        10.92 o                         
   3  -3  10         12.33          7.66         2.65 o                         
   4  -3  10         48.09         50.16         3.83 o                         
   5  -3  10         21.54         23.24         3.34 o                         
   6  -3  10         34.50         38.14         4.22 o                         
  -6  -2  10         13.51         25.16         4.93 o                         
  -5  -2  10          3.33          6.72         2.89 o                         
  -4  -2  10        309.09        331.52         7.01 o                         
  -3  -2  10       1114.70       1116.80        14.06 o                         
  -2  -2  10        431.97        421.81        10.59 o                         
  -1  -2  10          0.25         -0.64         2.18 o                         
   0  -2  10         23.29         25.86         2.87 o                         
   1  -2  10         25.10         20.58         1.92 o                         
   2  -2  10        797.52        862.86        11.93 o                         
   3  -2  10       1325.32       1377.19        14.39 o                         
   4  -2  10         42.49         40.36         6.51 o                         
   5  -2  10          5.77          5.43         2.95 o                         
   6  -2  10          1.62          8.09         4.26 o                         
  -7  -1  10          9.23          8.96         4.74 o                         
  -6  -1  10         19.07         20.36         3.84 o                         
  -5  -1  10         38.66         41.32         3.43 o                         
  -4  -1  10        171.62        164.97         5.10 o                         
  -3  -1  10        504.30        504.30         8.17 o                         
  -2  -1  10         80.69         71.93         3.09 o                         
  -1  -1  10        194.03        211.36        14.33 o                         
   0  -1  10          0.08          1.96         2.07 o                         
   1  -1  10        206.55        219.16         4.72 o                         
   2  -1  10        188.89        189.75         5.62 o                         
   3  -1  10          5.10         12.49         3.41 o                         
   4  -1  10          9.41         12.81         3.88 o                         
   5  -1  10         37.30         33.62         5.24 o                         
   6  -1  10         27.46         24.71         5.84 o                         
  -7   0  10          8.75         15.50         4.39 o                         
  -6   0  10         59.93         69.65         4.11 o                         
  -5   0  10        199.73        198.37         5.48 o                         
  -4   0  10          0.16          5.53         1.90 o                         
  -3   0  10        478.30        461.55         6.40 o                         
  -2   0  10         98.30        103.56         4.41 o                         
  -1   0  10        126.91        123.91         3.84 o                         
   0   0  10          4.21          8.16         1.92 o                         
   1   0  10        130.82        122.95         3.42 o                         
   2   0  10        233.54        224.68         5.43 o                         
   3   0  10          9.11          7.52         2.40 o                         
   4   0  10          0.02          2.30         2.86 o                         
   5   0  10         20.12         23.63         3.87 o                         
  -7   1  10          0.34          4.17         4.18 o                         
  -6   1  10         10.67          6.64         2.94 o                         
  -5   1  10        300.46        281.31         7.06 o                         
  -4   1  10        244.29        229.06         4.78 o                         
  -3   1  10          7.99         10.83         1.85 o                         
  -2   1  10          5.04          3.21         2.34 o                         
  -1   1  10        226.37        231.87         6.60 o                         
   0   1  10         68.67         61.80         3.52 o                         
   1   1  10          1.99          6.13         1.91 o                         
   2   1  10         35.56         32.81         4.70 o                         
   3   1  10         40.60         37.20         3.30 o                         
   4   1  10          1.46          2.34         3.82 o                         
   5   1  10          1.96         11.45         3.78 o                         
  -6   2  10         45.60         33.76         3.04 o                         
  -5   2  10        230.03        232.53         7.14 o                         
  -4   2  10         34.36         32.76         2.49 o                         
  -3   2  10         28.54         29.72         2.99 o                         
  -2   2  10          8.87          8.68         2.44 o                         
  -1   2  10         83.31         72.42         6.46 o                         
   0   2  10        474.14        462.21        10.28 o                         
   1   2  10         51.64         54.53         5.13 o                         
   2   2  10          0.01          0.26         2.39 o                         
   3   2  10          5.17          3.44         2.72 o                         
   4   2  10          2.42          8.26         3.13 o                         
  -8   3  10          1.12          7.67         6.48 o                         
  -7   3  10          1.06         14.74         6.97 o                         
  -6   3  10        247.57        221.73        10.04 o                         
  -5   3  10          0.13          3.97         2.02 o                         
  -4   3  10        121.47        118.58         4.71 o                         
  -3   3  10          4.83          6.26         2.48 o                         
  -2   3  10         68.06         65.01         3.76 o                         
  -1   3  10         60.31         61.17         6.04 o                         
   0   3  10          1.00          2.80         2.10 o                         
   1   3  10          0.79          4.09         2.41 o                         
   2   3  10         23.52         23.62         3.04 o                         
   3   3  10         12.62         10.46         3.86 o                         
   4   3  10          1.00          7.75         5.01 o                         
  -8   4  10         44.49         21.25         7.15 o                         
  -7   4  10          6.37          5.06         6.86 o                         
  -6   4  10         76.65         77.30         9.17 o                         
  -5   4  10          0.99          6.31         2.10 o                         
  -4   4  10          3.16          6.60         3.04 o                         
  -3   4  10          0.26          3.35         4.39 o                         
  -2   4  10          2.74          1.08         2.53 o                         
  -1   4  10          0.25          0.32         2.12 o                         
   0   4  10          0.50          3.14         2.22 o                         
   1   4  10          3.27          4.13         2.06 o                         
   2   4  10          1.23          8.31         3.81 o                         
   3   4  10         16.10         16.87         3.46 o                         
  -8   5  10          3.97          6.41         6.32 o                         
  -7   5  10          8.55          6.34         7.39 o                         
  -6   5  10          1.43         11.78         4.20 o                         
  -5   5  10          3.47          8.64         2.80 o                         
  -4   5  10          9.75         13.59         3.81 o                         
  -3   5  10        244.59        255.59         6.81 o                         
  -2   5  10         20.05         20.58         4.39 o                         
  -1   5  10          9.25         10.91         2.89 o                         
   0   5  10         64.37         59.38         4.89 o                         
   1   5  10          0.53          6.20         2.72 o                         
   2   5  10          9.21         16.38         3.16 o                         
   3   5  10         45.55         36.22         5.38 o                         
  -7   6  10          3.21          3.43         7.14 o                         
  -6   6  10         77.65         74.75         6.51 o                         
  -5   6  10          0.72          5.49         5.43 o                         
  -4   6  10          8.74         11.98         5.33 o                         
  -3   6  10         68.59         59.38         8.97 o                         
  -2   6  10          0.03          6.34         6.14 o                         
  -1   6  10          5.39          9.63         2.51 o                         
   0   6  10          0.73          6.45         2.63 o                         
   1   6  10          1.15          8.90         2.97 o                         
   2   6  10         21.15         25.72         9.13 o                         
  -7   7  10          3.91         18.59         8.44 o                         
  -6   7  10          1.55         14.81         4.77 o                         
  -5   7  10         48.92         58.77         7.58 o                         
  -4   7  10        116.81        111.34         7.50 o                         
  -3   7  10         30.74         22.75         3.44 o                         
  -2   7  10          0.60          8.28         7.30 o                         
  -1   7  10          0.27         10.03         3.17 o                         
   0   7  10         11.00         14.39         4.03 o                         
  -6   8  10         52.64         46.41         6.04 o                         
  -5   8  10         11.98         13.07         6.64 o                         
  -4   8  10          3.24         18.28         7.29 o                         
  -3   8  10          0.43         10.84         5.24 o                         
  -2   8  10          5.19         11.14         3.65 o                         
  -1   8  10          7.20         12.28         4.11 o                         
  -1  -8  11          0.05         15.86         4.77 o                         
   0  -8  11         19.68         22.82         4.38 o                         
   1  -8  11         24.26         21.05         3.92 o                         
   2  -8  11          0.11          4.99         3.51 o                         
   3  -8  11         83.97         88.07         5.28 o                         
  -2  -7  11          6.52         13.18         3.42 o                         
  -1  -7  11          1.61          7.64         3.63 o                         
   0  -7  11         29.53         27.52         3.84 o                         
   1  -7  11          0.21          4.64         3.08 o                         
   2  -7  11          1.01          3.98         3.43 o                         
   3  -7  11          2.79          4.20         3.32 o                         
   4  -7  11         44.81         44.59         4.58 o                         
   5  -7  11          1.19          9.31         5.82 o                         
  -3  -6  11          1.80         14.98         4.66 o                         
  -2  -6  11         21.17         19.26         3.38 o                         
  -1  -6  11         12.33         13.45         2.57 o                         
   0  -6  11         10.78         10.85         3.48 o                         
   1  -6  11         16.04         10.84         3.28 o                         
   2  -6  11          2.33          4.81         3.31 o                         
   3  -6  11         20.33         20.74         2.37 o                         
   4  -6  11         51.92         50.64         3.51 o                         
   5  -6  11         29.22         27.48         5.16 o                         
  -4  -5  11         22.47         29.16         3.94 o                         
  -3  -5  11          5.57         11.97         3.16 o                         
  -2  -5  11         43.60         50.30         3.28 o                         
  -1  -5  11         69.08         62.89         4.78 o                         
   0  -5  11        271.65        228.95         4.96 o                         
   1  -5  11         39.37         29.16         2.80 o                         
   2  -5  11         52.18         45.86         4.10 o                         
   3  -5  11          3.56          3.81         1.95 o                         
   4  -5  11         63.53         60.90         4.74 o                         
   5  -5  11         42.97         41.08         4.09 o                         
   6  -5  11         59.08         68.22         7.16 o                         
  -5  -4  11          3.55         15.84         6.80 o                         
  -4  -4  11         17.40         19.39         4.25 o                         
  -3  -4  11          0.00          5.48         3.35 o                         
  -2  -4  11        157.27        140.53         6.81 o                         
  -1  -4  11          3.05          7.12         3.08 o                         
   0  -4  11         30.41         22.95         3.32 o                         
   1  -4  11        137.61        126.88         4.23 o                         
   2  -4  11         74.41         64.80         2.99 o                         
   3  -4  11          0.10          4.66         2.35 o                         
   4  -4  11        116.29        102.29         9.32 o                         
   5  -4  11          0.24          1.13         3.28 o                         
   6  -4  11          0.64          6.57         4.65 o                         
  -6  -3  11         13.17         29.17        14.45 o                         
  -5  -3  11          0.79          8.63         3.95 o                         
  -4  -3  11          0.10          6.33         2.89 o                         
  -3  -3  11         45.94         53.68         4.32 o                         
  -2  -3  11        223.64        228.19         7.09 o                         
  -1  -3  11         12.83         14.96         3.95 o                         
   0  -3  11          5.35         11.47         2.27 o                         
   1  -3  11         14.20          7.63         3.64 o                         
   2  -3  11         30.40         28.63         2.92 o                         
   3  -3  11        123.14        128.54         5.37 o                         
   4  -3  11         53.89         52.01         4.17 o                         
   5  -3  11         61.72         62.51         7.98 o                         
   6  -3  11         13.38         18.38         5.36 o                         
  -6  -2  11         36.61         31.30         4.02 o                         
  -5  -2  11          5.36         10.34         3.05 o                         
  -4  -2  11        119.05        120.82         5.76 o                         
  -3  -2  11        279.69        296.88         7.96 o                         
  -2  -2  11       1197.94       1235.72        31.21 o                         
  -1  -2  11          0.00          2.14         4.99 o                         
   0  -2  11         19.49         16.93         2.88 o                         
   1  -2  11          1.24          2.50         1.72 o                         
   2  -2  11        248.88        272.60         9.63 o                         
   3  -2  11        512.18        532.69        16.82 o                         
   4  -2  11         49.35         45.04         4.01 o                         
   5  -2  11          2.98          9.32         3.27 o                         
  -7  -1  11          2.83          5.06         5.37 o                         
  -6  -1  11         52.84         64.74         5.15 o                         
  -5  -1  11         85.75         97.18         6.48 o                         
  -4  -1  11          6.75         10.09         3.07 o                         
  -3  -1  11         64.10         61.90         5.59 o                         
  -2  -1  11         52.54         54.38         3.70 o                         
  -1  -1  11          3.28          2.01         2.31 o                         
   0  -1  11        211.61        223.12        13.35 o                         
   1  -1  11         26.30         32.62         2.03 o                         
   2  -1  11         25.83         22.14         4.99 o                         
   3  -1  11        660.35        689.61        11.09 o                         
   4  -1  11         52.89         47.46         5.07 o                         
   5  -1  11          6.19          7.00         5.56 o                         
  -7   0  11          3.55          5.00         4.49 o                         
  -6   0  11          7.69         11.32         3.07 o                         
  -5   0  11         65.28         73.16         3.93 o                         
  -4   0  11        231.56        228.03         6.75 o                         
  -3   0  11       1514.38       1532.84        12.08 o                         
  -2   0  11          4.40         12.85         4.56 o                         
  -1   0  11         92.51         86.55         6.42 o                         
   0   0  11          0.16          3.50         2.02 o                         
   1   0  11         77.27         74.03         5.33 o                         
   2   0  11        391.62        402.28         8.38 o                         
   3   0  11        110.87        124.95         5.43 o                         
   4   0  11         13.89         12.62         3.25 o                         
   5   0  11         21.46         32.20         8.13 o                         
  -6   1  11          0.35          9.09         2.85 o                         
  -5   1  11          5.84          3.00         3.76 o                         
  -4   1  11        190.39        178.42         9.65 o                         
  -3   1  11         79.95         81.23         8.73 o                         
  -2   1  11         36.51         34.08         3.23 o                         
  -1   1  11         59.98         55.58         4.15 o                         
   0   1  11          1.96          2.96         3.37 o                         
   1   1  11         62.74         68.47         3.72 o                         
   2   1  11          2.13          4.56         2.47 o                         
   3   1  11         52.21         52.19         3.78 o                         
   4   1  11          0.04          5.42         3.13 o                         
   5   1  11         50.82         54.45         7.15 o                         
  -7   2  11         44.84         33.75         7.78 o                         
  -6   2  11          0.34          5.25         3.23 o                         
  -5   2  11         57.72         51.35         4.50 o                         
  -4   2  11          8.66         10.21         2.26 o                         
  -3   2  11        121.79        120.57         6.37 o                         
  -2   2  11          8.07          6.60         2.63 o                         
  -1   2  11         21.30         16.72         4.21 o                         
   0   2  11         13.83         11.22         2.39 o                         
   1   2  11          7.07          5.11         2.47 o                         
   2   2  11          1.75          5.29         2.89 o                         
   3   2  11          5.56         10.25         3.14 o                         
   4   2  11          6.74          8.50         3.44 o                         
  -7   3  11          1.14          9.98         7.33 o                         
  -6   3  11        154.23        119.64         6.37 o                         
  -5   3  11          5.13          6.98         2.24 o                         
  -4   3  11          2.89          7.34         4.09 o                         
  -3   3  11         15.57         16.75         3.08 o                         
  -2   3  11         36.69         32.59         3.42 o                         
  -1   3  11        139.31        137.44         5.50 o                         
   0   3  11        561.69        514.04        10.69 o                         
   1   3  11          4.74          4.49         2.06 o                         
   2   3  11          1.19         -0.07         2.71 o                         
   3   3  11          2.03          6.09         3.05 o                         
   4   3  11          3.70          9.45         5.06 o                         
  -7   4  11          7.72         10.44         7.58 o                         
  -6   4  11         27.74         17.80         7.40 o                         
  -5   4  11          2.66          4.14         2.17 o                         
  -4   4  11          1.50          6.07         2.65 o                         
  -3   4  11         47.09         40.69         3.59 o                         
  -2   4  11         31.33         30.70         8.27 o                         
  -1   4  11         92.18         84.68         5.47 o                         
   0   4  11         87.09         67.75         5.21 o                         
   1   4  11         11.85         10.56         2.73 o                         
   2   4  11          5.21          6.35         3.12 o                         
   3   4  11          7.97         14.80         3.60 o                         
  -7   5  11          0.71         12.53         7.68 o                         
  -6   5  11         30.48         40.59         8.17 o                         
  -5   5  11         34.83         34.93         3.75 o                         
  -4   5  11          4.64          5.64         2.73 o                         
  -3   5  11         25.19         23.10         6.05 o                         
  -2   5  11          0.01          8.47         2.99 o                         
  -1   5  11          0.66          4.27         2.99 o                         
   0   5  11          5.70         11.78         2.79 o                         
   1   5  11          0.59          7.09         3.06 o                         
   2   5  11          0.23          2.09         2.94 o                         
  -7   6  11         17.45         13.15         8.39 o                         
  -6   6  11         37.86         44.55         5.46 o                         
  -5   6  11          8.22         17.83         6.07 o                         
  -4   6  11         11.59         13.17         3.00 o                         
  -3   6  11          5.38         10.95         3.14 o                         
  -2   6  11         21.75         20.91         3.36 o                         
  -1   6  11          5.57          7.61         3.22 o                         
   0   6  11          0.53          6.85         4.23 o                         
   1   6  11          3.62          8.56         3.17 o                         
  -6   7  11          2.19         14.11         5.11 o                         
  -5   7  11          0.00          8.37         6.29 o                         
  -4   7  11        118.63        105.28         5.31 o                         
  -3   7  11         68.71         53.82         6.79 o                         
  -2   7  11         22.26         27.70         4.94 o                         
  -1   7  11          4.00         10.46         3.66 o                         
   0   7  11          0.16          9.51         3.25 o                         
  -5   8  11         27.10         27.90         7.86 o                         
  -4   8  11         61.34         50.36         8.66 o                         
  -3   8  11         28.11         25.76         4.05 o                         
  -2   8  11          1.24          8.02         3.84 o                         
   0  -8  12          7.06         11.46         4.23 o                         
   1  -8  12          3.30          8.36         3.86 o                         
   2  -8  12         12.10         14.89         3.95 o                         
   3  -8  12        130.00        125.32        20.17 o                         
  -2  -7  12          0.98          5.76         4.72 o                         
  -1  -7  12          9.06         20.54         4.36 o                         
   0  -7  12         12.79         10.96         3.60 o                         
   1  -7  12          4.94         10.63         3.80 o                         
   2  -7  12         12.31         13.45         4.05 o                         
   3  -7  12          7.35         15.29         4.13 o                         
   4  -7  12         24.80         40.80         6.35 o                         
  -3  -6  12          5.17         16.70         5.27 o                         
  -2  -6  12         17.76         18.22         3.33 o                         
  -1  -6  12         26.48         22.57         4.61 o                         
   0  -6  12         15.57         18.67         5.45 o                         
   1  -6  12          0.12          0.81         3.23 o                         
   2  -6  12          0.04          7.31         2.65 o                         
   3  -6  12          9.90         11.21         2.64 o                         
   4  -6  12         12.56         14.80         2.61 o                         
   5  -6  12          7.08          6.86         4.61 o                         
  -4  -5  12         17.66         22.79         4.89 o                         
  -3  -5  12          0.38          9.47         3.16 o                         
  -2  -5  12         18.36         17.96         3.23 o                         
  -1  -5  12          4.69          8.78         6.24 o                         
   0  -5  12         71.82         65.92         4.89 o                         
   1  -5  12         64.93         39.51         3.14 o                         
   2  -5  12          1.00          2.80         3.52 o                         
   3  -5  12         21.29         22.05         2.50 o                         
   4  -5  12          8.14         15.40         2.81 o                         
   5  -5  12         20.34         18.91         5.25 o                         
  -5  -4  12         10.37         16.33         3.88 o                         
  -4  -4  12          4.98         12.22         3.37 o                         
  -3  -4  12          1.30          6.10         3.28 o                         
  -2  -4  12         13.60         16.15         3.54 o                         
  -1  -4  12        196.97        169.36        12.20 o                         
   0  -4  12          7.20          8.58         4.48 o                         
   1  -4  12         50.41         42.63         3.17 o                         
   2  -4  12          5.06          3.74         3.71 o                         
   3  -4  12        112.50        117.60         5.40 o                         
   4  -4  12          9.75          7.81         4.33 o                         
   5  -4  12         22.95         24.51         3.87 o                         
  -5  -3  12          1.02          4.44         3.37 o                         
  -4  -3  12          0.03          6.68         3.02 o                         
  -3  -3  12         21.83         15.88         3.52 o                         
  -2  -3  12        151.53        143.20         8.80 o                         
  -1  -3  12        132.60        118.17         6.26 o                         
   0  -3  12         55.99         43.40         3.12 o                         
   1  -3  12          0.07         -0.13         4.27 o                         
   2  -3  12        193.30        190.18         5.15 o                         
   3  -3  12          1.89          3.50         2.41 o                         
   4  -3  12          9.10         10.98         3.26 o                         
   5  -3  12        127.38        139.12         7.82 o                         
  -6  -2  12          1.47         12.45         4.35 o                         
  -5  -2  12          5.72          6.33         3.01 o                         
  -4  -2  12         23.07         28.78         3.25 o                         
  -3  -2  12          2.26          9.89         3.17 o                         
  -2  -2  12          9.10          1.57         2.81 o                         
  -1  -2  12          4.36          3.68         2.63 o                         
   0  -2  12        171.19        174.76         6.08 o                         
   1  -2  12         42.88         33.73         3.93 o                         
   2  -2  12         81.93         76.53         5.08 o                         
   3  -2  12         74.67         74.47         4.66 o                         
   4  -2  12          0.13          6.38         3.00 o                         
   5  -2  12         23.03         24.83         3.96 o                         
  -6  -1  12         53.42         45.16         4.23 o                         
  -5  -1  12         33.96         27.25         3.50 o                         
  -4  -1  12        113.51        120.46         9.25 o                         
  -3  -1  12         84.44         88.72         4.80 o                         
  -2  -1  12         57.91         62.40         4.37 o                         
  -1  -1  12         14.00         16.55         2.92 o                         
   0  -1  12          2.91          7.42         3.56 o                         
   1  -1  12         57.87         54.69         3.45 o                         
   2  -1  12        266.31        264.48         9.58 o                         
   3  -1  12         12.51         10.39         3.10 o                         
   4  -1  12         32.84         33.57         3.83 o                         
   5  -1  12          3.48          6.86         3.54 o                         
  -7   0  12          4.02          7.24         6.27 o                         
  -6   0  12         22.67         26.67         3.58 o                         
  -5   0  12          0.08          2.75         2.68 o                         
  -4   0  12        187.98        192.60         6.39 o                         
  -3   0  12       1286.06       1321.64        14.99 o                         
  -2   0  12        109.54        108.06        12.07 o                         
  -1   0  12          9.26          9.15         2.31 o                         
   0   0  12         34.51         36.96         4.80 o                         
   1   0  12         48.95         51.06         2.95 o                         
   2   0  12        738.17        814.50        23.63 o                         
   3   0  12        486.84        536.61        10.48 o                         
   4   0  12          3.05          0.84         5.19 o                         
   5   0  12          7.10         10.76         5.67 o                         
  -7   1  12          4.80          7.87         7.01 o                         
  -6   1  12         17.48         19.69         3.17 o                         
  -5   1  12         27.00         23.95         3.57 o                         
  -4   1  12         35.55         31.72         2.90 o                         
  -3   1  12        449.97        487.79        16.37 o                         
  -2   1  12        104.01         96.55         5.06 o                         
  -1   1  12         54.18         51.21         4.15 o                         
   0   1  12         12.85         17.31         2.60 o                         
   1   1  12         29.59         36.59         3.20 o                         
   2   1  12        115.93        126.09        12.86 o                         
   3   1  12          3.08          5.10         2.97 o                         
   4   1  12          1.38         10.58         3.41 o                         
  -7   2  12          3.67          3.99         6.49 o                         
  -6   2  12         18.92         20.30         3.26 o                         
  -5   2  12        183.45        196.43        21.18 o                         
  -4   2  12          0.77          3.28         2.21 o                         
  -3   2  12        349.22        370.39         7.96 o                         
  -2   2  12          2.33          1.16         2.79 o                         
  -1   2  12         50.93         53.74         4.03 o                         
   0   2  12         71.82         74.66         3.86 o                         
   1   2  12         10.63         13.12         2.35 o                         
   2   2  12         67.37         63.14         5.10 o                         
   3   2  12          0.91          6.92         3.20 o                         
   4   2  12          1.51         10.73         3.63 o                         
  -7   3  12          2.28          7.40         7.49 o                         
  -6   3  12         37.89         34.66         3.71 o                         
  -5   3  12        137.20        122.01         4.15 o                         
  -4   3  12        140.84        141.67         5.42 o                         
  -3   3  12          0.96          0.00         2.69 o                         
  -2   3  12         18.53          9.86         2.98 o                         
  -1   3  12         93.01         93.04         4.99 o                         
   0   3  12         50.74         44.40         4.86 o                         
   1   3  12          5.56         10.66         2.82 o                         
   2   3  12          2.39          7.52         2.62 o                         
   3   3  12         14.46         25.44         3.82 o                         
  -7   4  12         15.29         10.83         8.15 o                         
  -6   4  12         39.98         30.87         8.12 o                         
  -5   4  12        115.34        114.21         4.92 o                         
  -4   4  12         35.53         35.30         3.51 o                         
  -3   4  12         18.88         23.31         3.35 o                         
  -2   4  12          0.33          1.72         2.66 o                         
  -1   4  12          0.69          2.63         2.62 o                         
   0   4  12        236.77        216.73         8.31 o                         
   1   4  12         22.88         24.33         3.20 o                         
   2   4  12          0.70          6.97         3.11 o                         
  -7   5  12          6.40          4.10         7.81 o                         
  -6   5  12        148.41        114.25        11.61 o                         
  -5   5  12          0.16          6.77         3.05 o                         
  -4   5  12         66.90         65.08         4.45 o                         
  -3   5  12          0.00          1.79         3.18 o                         
  -2   5  12         12.27         16.32         3.25 o                         
  -1   5  12         39.18         34.13         4.25 o                         
   0   5  12          1.86          2.89         2.68 o                         
   1   5  12          4.14         10.09         3.07 o                         
   2   5  12          8.03         10.14         4.71 o                         
  -6   6  12         31.54         32.71         8.71 o                         
  -5   6  12          5.99         20.55         6.28 o                         
  -4   6  12          0.00          7.65         3.27 o                         
  -3   6  12          4.26          7.06         3.14 o                         
  -2   6  12          1.20          7.36         3.21 o                         
  -1   6  12          2.58          7.44         2.77 o                         
   0   6  12          0.01          6.39         3.44 o                         
   1   6  12          2.63          6.92         5.73 o                         
  -6   7  12          0.22         10.04         5.45 o                         
  -5   7  12          8.30         22.28         7.05 o                         
  -4   7  12         17.01         20.79         6.57 o                         
  -3   7  12         68.66         56.65         6.29 o                         
  -2   7  12          5.92         10.51         3.69 o                         
  -1   7  12          3.88         13.93         3.34 o                         
  -4   8  12          8.10         18.88         7.38 o                         
  -1  -7  13          3.14          8.47         4.51 o                         
   0  -7  13          0.54          6.77         3.59 o                         
   1  -7  13         16.13         16.53         4.38 o                         
   2  -7  13         28.92         27.97         4.69 o                         
   3  -7  13         11.41         10.72         4.28 o                         
  -2  -6  13         24.02         30.30         8.48 o                         
  -1  -6  13          2.93         10.04         3.35 o                         
   0  -6  13          7.23         12.98         4.49 o                         
   1  -6  13         17.46         12.42         3.88 o                         
   2  -6  13          4.71         10.32         2.87 o                         
   3  -6  13         86.60         88.21         6.08 o                         
   4  -6  13         72.06         62.61         9.40 o                         
  -3  -5  13         13.36         24.02         3.95 o                         
  -2  -5  13         10.50         14.72         3.30 o                         
  -1  -5  13          2.43          5.14         3.92 o                         
   0  -5  13         37.74         37.07         4.40 o                         
   1  -5  13          2.42          6.35         3.02 o                         
   2  -5  13          2.22          5.31         2.47 o                         
   3  -5  13          6.93          9.05         3.71 o                         
   4  -5  13         24.59         26.67         3.21 o                         
  -4  -4  13         42.17         48.74         4.35 o                         
  -3  -4  13          5.70          6.94         3.95 o                         
  -2  -4  13         30.97         35.23         6.04 o                         
  -1  -4  13          6.62          6.02         3.34 o                         
   0  -4  13         17.96         19.55         3.72 o                         
   1  -4  13          2.48          6.75         2.47 o                         
   2  -4  13          2.41          4.33         2.81 o                         
   3  -4  13         34.84         35.68         3.36 o                         
   4  -4  13         24.17         25.39         3.22 o                         
   5  -4  13         15.46         19.03         4.08 o                         
  -5  -3  13         51.46         58.61         6.33 o                         
  -4  -3  13         18.12         22.58         3.44 o                         
  -3  -3  13          6.55          9.26         3.64 o                         
  -2  -3  13         50.80         53.07         4.52 o                         
  -1  -3  13         15.89         12.80         3.25 o                         
   0  -3  13        346.21        301.65        10.32 o                         
   1  -3  13         24.60         12.51         3.12 o                         
   2  -3  13         44.27         37.98         3.19 o                         
   3  -3  13          0.98          5.24         2.59 o                         
   4  -3  13         38.97         37.47         4.27 o                         
   5  -3  13         56.54         59.74        14.46 o                         
  -6  -2  13          5.44         14.86         4.79 o                         
  -5  -2  13          0.27         17.70         3.48 o                         
  -4  -2  13         16.02         19.73         3.95 o                         
  -3  -2  13          0.01         11.60         3.50 o                         
  -2  -2  13        155.99        143.97         9.32 o                         
  -1  -2  13          5.82          6.77         2.78 o                         
   0  -2  13         17.85         16.82         7.84 o                         
   1  -2  13        123.21        119.82         7.88 o                         
   2  -2  13          9.81         10.93         2.63 o                         
   3  -2  13          0.47          6.75         2.64 o                         
   4  -2  13         32.87         29.64         4.10 o                         
   5  -2  13          0.22          9.09         5.81 o                         
  -6  -1  13          0.35         10.20         3.50 o                         
  -5  -1  13          0.12          7.99         3.15 o                         
  -4  -1  13          9.81         16.73         3.49 o                         
  -3  -1  13          5.47          8.00         5.17 o                         
  -2  -1  13        130.80        133.93         5.77 o                         
  -1  -1  13         23.43         25.40         4.29 o                         
   0  -1  13          5.67          9.98         3.00 o                         
   1  -1  13          0.70          2.36         2.64 o                         
   2  -1  13         17.44         16.25         2.71 o                         
   3  -1  13        136.05        152.86         6.29 o                         
   4  -1  13          1.51          6.69         3.34 o                         
  -6   0  13         37.79         38.46         3.95 o                         
  -5   0  13         20.20         19.78         3.62 o                         
  -4   0  13         60.66         53.81         5.15 o                         
  -3   0  13        382.77        415.26         9.13 o                         
  -2   0  13        559.41        629.09        16.72 o                         
  -1   0  13          3.69          5.48         4.24 o                         
   0   0  13         11.53          8.91         2.48 o                         
   1   0  13          0.17          1.73         2.48 o                         
   2   0  13         95.70         83.53         4.86 o                         
   3   0  13        401.98        459.92        25.59 o                         
   4   0  13         10.47          7.34         3.47 o                         
  -6   1  13         90.75        105.65         6.51 o                         
  -5   1  13          8.68         10.70         3.24 o                         
  -4   1  13          0.13          4.20         2.34 o                         
  -3   1  13         18.62         18.39         3.39 o                         
  -2   1  13         24.69         26.13         3.52 o                         
  -1   1  13          3.72          4.40         2.54 o                         
   0   1  13         91.60         81.90         4.10 o                         
   1   1  13         26.70         20.87         3.05 o                         
   2   1  13         63.10         71.96         4.43 o                         
   3   1  13        293.60        301.82         8.49 o                         
   4   1  13         18.53         20.93         4.44 o                         
  -7   2  13          8.34         15.33         7.55 o                         
  -6   2  13         17.65         16.41         3.30 o                         
  -5   2  13         63.01         59.24         4.37 o                         
  -4   2  13        429.97        450.22         7.57 o                         
  -3   2  13        645.26        689.86        11.21 o                         
  -2   2  13          1.17          5.34         3.74 o                         
  -1   2  13          8.35          4.24         2.30 o                         
   0   2  13          1.85          7.99         2.54 o                         
   1   2  13          0.72          2.22         3.92 o                         
   2   2  13        257.74        272.77        10.04 o                         
   3   2  13         37.63         32.88         3.98 o                         
  -7   3  13          3.53          7.77         7.82 o                         
  -6   3  13          0.00          7.44         4.10 o                         
  -5   3  13         12.87         13.15         3.18 o                         
  -4   3  13         61.85         63.07         4.31 o                         
  -3   3  13         44.36         49.89         3.98 o                         
  -2   3  13         40.08         41.82         4.05 o                         
  -1   3  13          7.76          6.23         2.46 o                         
   0   3  13          0.26          1.60         2.61 o                         
   1   3  13         22.41         19.48         3.79 o                         
   2   3  13          0.03          6.20         2.72 o                         
   3   3  13         19.61         19.67         5.19 o                         
  -7   4  13         37.78         27.94         9.20 o                         
  -6   4  13          7.92         12.96         7.61 o                         
  -5   4  13         30.91         32.24         3.19 o                         
  -4   4  13         10.86         12.40         3.93 o                         
  -3   4  13         78.19         78.62         4.78 o                         
  -2   4  13          5.34         15.48         3.75 o                         
  -1   4  13          2.65          4.53         2.56 o                         
   0   4  13          6.21          6.60         2.72 o                         
   1   4  13          0.89          6.07         2.94 o                         
   2   4  13          0.84          7.33         3.46 o                         
  -5   5  13          1.46          9.72         5.99 o                         
  -4   5  13          0.07          4.74         3.04 o                         
  -3   5  13          4.00          8.14         3.29 o                         
  -2   5  13         16.18         13.96         3.56 o                         
  -1   5  13        105.62         95.94         5.54 o                         
   0   5  13        124.11        120.35         9.66 o                         
   1   5  13          6.60          7.70         3.65 o                         
  -6   6  13         32.36         21.10         8.90 o                         
  -5   6  13          0.07         14.45         6.32 o                         
  -4   6  13          0.07         10.64         3.45 o                         
  -3   6  13         17.18         16.67         3.58 o                         
  -2   6  13         14.50          9.89         5.28 o                         
  -1   6  13         42.78         36.97         5.73 o                         
   0   6  13         18.83         21.87         3.77 o                         
  -5   7  13          8.55         14.12         7.15 o                         
  -4   7  13          2.01         13.16         6.86 o                         
  -3   7  13         11.06         14.41         3.89 o                         
  -2   7  13          0.07          7.75         3.81 o                         
   0  -7  14          9.34         14.92         4.03 o                         
   1  -7  14          2.35         13.85         4.64 o                         
   2  -7  14          1.41         10.00         4.45 o                         
  -2  -6  14        135.23        147.85        25.37 o                         
  -1  -6  14         21.74         24.14         4.04 o                         
   0  -6  14          2.03          4.39         3.99 o                         
   1  -6  14          4.29          5.11         3.96 o                         
   2  -6  14          9.17          8.28         3.00 o                         
   3  -6  14        181.30        172.99         9.70 o                         
  -3  -5  14         28.91         27.64         5.96 o                         
  -2  -5  14          0.64         14.02        10.13 o                         
  -1  -5  14         17.70         16.84         4.16 o                         
   0  -5  14         16.71         21.43         4.89 o                         
   1  -5  14          9.13         10.02         2.88 o                         
   2  -5  14          6.47          6.40         2.80 o                         
   3  -5  14          6.91          9.08         2.98 o                         
   4  -5  14         13.69         16.00         2.93 o                         
  -4  -4  14         14.96         21.66         4.02 o                         
  -3  -4  14          3.72          8.30         3.89 o                         
  -2  -4  14         17.40         27.01         4.19 o                         
  -1  -4  14         31.66         28.25         5.45 o                         
   0  -4  14         23.74         22.32         4.08 o                         
   1  -4  14          0.22          3.42         2.54 o                         
   2  -4  14          0.64          1.28         2.60 o                         
   3  -4  14          7.11         11.05         2.92 o                         
   4  -4  14          6.02         11.01         3.08 o                         
  -5  -3  14         34.14         31.71         4.34 o                         
  -4  -3  14          9.35         10.36         3.38 o                         
  -3  -3  14          0.07          3.58         3.45 o                         
  -2  -3  14         11.16         12.09         3.59 o                         
  -1  -3  14          6.09          7.18         3.37 o                         
   0  -3  14         55.04         39.60         4.88 o                         
   1  -3  14         41.01         29.33         3.76 o                         
   2  -3  14          1.21          2.10         2.92 o                         
   3  -3  14         16.58         17.32         3.89 o                         
   4  -3  14          4.74          8.19         3.12 o                         
  -5  -2  14         19.54         23.82         3.91 o                         
  -4  -2  14         16.65         20.53         4.16 o                         
  -3  -2  14          1.23          1.35         6.51 o                         
  -2  -2  14          0.12          1.15         5.55 o                         
  -1  -2  14         98.41         73.45        16.23 o                         
   0  -2  14          3.76          2.87         2.86 o                         
   1  -2  14         24.99         23.85         3.64 o                         
   2  -2  14          1.62          9.33         2.76 o                         
   3  -2  14         57.66         48.03         4.62 o                         
   4  -2  14         11.21         21.31         6.09 o                         
  -6  -1  14         53.17         45.58         4.62 o                         
  -5  -1  14          2.51          7.71         3.32 o                         
  -4  -1  14          0.53          2.17         3.35 o                         
  -3  -1  14         11.64         14.40         7.65 o                         
  -2  -1  14        172.83        176.02        13.60 o                         
  -1  -1  14        197.58        182.93        11.93 o                         
   0  -1  14          3.29          6.54         3.02 o                         
   1  -1  14          0.04          6.77         3.02 o                         
   2  -1  14        135.28        146.84         5.23 o                         
   3  -1  14         13.44         18.51         3.24 o                         
   4  -1  14          0.21          8.76         3.81 o                         
  -6   0  14          1.32         14.16         3.62 o                         
  -5   0  14          0.87          5.14         4.01 o                         
  -4   0  14         20.97         18.54         3.55 o                         
  -3   0  14          5.49          5.26         3.64 o                         
  -2   0  14         18.69         16.75         4.54 o                         
  -1   0  14         20.06         10.63         2.66 o                         
   0   0  14         55.46         55.66         5.96 o                         
   1   0  14         21.20         28.13         3.30 o                         
   2   0  14          6.10         14.66         2.90 o                         
   3   0  14         44.55         44.16         4.52 o                         
   4   0  14          0.22          4.04         5.72 o                         
  -6   1  14         25.70         24.42         3.73 o                         
  -5   1  14         27.02         29.59         4.01 o                         
  -4   1  14         71.31         72.81         4.79 o                         
  -3   1  14        146.41        142.97         6.16 o                         
  -2   1  14         14.36         13.29         3.30 o                         
  -1   1  14          0.19          3.75         2.97 o                         
   0   1  14          9.70         14.09         4.60 o                         
   1   1  14          0.17         -1.60         2.92 o                         
   2   1  14         65.70         77.82         6.05 o                         
   3   1  14          3.09          8.76         3.08 o                         
  -6   2  14         10.09         13.71         3.38 o                         
  -5   2  14          8.54         18.93         3.61 o                         
  -4   2  14         27.64         30.21         3.14 o                         
  -3   2  14        850.95        929.68        33.72 o                         
  -2   2  14         27.27         30.76        13.17 o                         
  -1   2  14         14.76         13.02         2.76 o                         
   0   2  14         19.45         12.94         2.77 o                         
   1   2  14         29.41         27.31         3.40 o                         
   2   2  14        513.14        565.91        15.39 o                         
   3   2  14        118.60        120.61         6.70 o                         
  -6   3  14         21.23         20.50         5.86 o                         
  -5   3  14          4.10          6.23         3.17 o                         
  -4   3  14          2.23         12.83         3.35 o                         
  -3   3  14        306.22        327.95         8.30 o                         
  -2   3  14         48.64         43.63         5.39 o                         
  -1   3  14         10.65         14.21         2.87 o                         
   0   3  14         11.62         20.09         4.99 o                         
   1   3  14          0.40         10.13         3.31 o                         
   2   3  14         62.39         63.00         4.03 o                         
  -5   4  14         77.56         68.92         5.72 o                         
  -4   4  14          0.69         11.39         3.41 o                         
  -3   4  14        143.53        145.80        13.90 o                         
  -2   4  14          2.50          7.69         3.31 o                         
  -1   4  14          9.51         15.16         3.01 o                         
   0   4  14         63.20         65.06         6.58 o                         
   1   4  14          0.42          6.34         3.46 o                         
  -5   5  14         33.50         32.39         6.79 o                         
  -4   5  14         50.17         41.48         4.57 o                         
  -3   5  14          1.65          9.10         3.43 o                         
  -2   5  14         24.76         25.91         4.04 o                         
  -1   5  14         17.66         18.63         3.31 o                         
   0   5  14         24.97         28.47         4.79 o                         
  -5   6  14         42.65         28.04         7.17 o                         
  -4   6  14         27.59         20.45         3.98 o                         
  -3   6  14         19.29         20.90         4.47 o                         
  -2   6  14          0.44          7.20         3.74 o                         
  -1   6  14          4.55         13.75         3.47 o                         
  -1  -6  15          8.42          9.67         5.78 o                         
   0  -6  15          6.53         11.46         4.47 o                         
   1  -6  15         31.86         33.63         5.23 o                         
   2  -6  15         41.84         39.48         6.93 o                         
  -2  -5  15         18.29         31.13        11.10 o                         
  -1  -5  15          0.03          2.63         4.07 o                         
   0  -5  15          0.37          5.01         3.83 o                         
   1  -5  15          5.88          3.87         2.87 o                         
   2  -5  15         31.18         30.63         3.63 o                         
   3  -5  15         16.79         15.47         3.40 o                         
  -3  -4  15         89.55         98.57         6.80 o                         
  -2  -4  15         19.40         27.76         4.50 o                         
  -1  -4  15          6.25         10.82         4.17 o                         
   0  -4  15          0.87          1.81         3.60 o                         
   1  -4  15          6.76          7.84         2.85 o                         
   2  -4  15         18.20         26.64         3.46 o                         
   3  -4  15         58.18         65.86         4.45 o                         
  -4  -3  15          0.00         11.30         3.68 o                         
  -3  -3  15         30.83         39.36         4.95 o                         
  -2  -3  15          6.95          9.93         3.76 o                         
  -1  -3  15          3.59         14.46         3.88 o                         
   0  -3  15         24.28         19.88         3.09 o                         
   1  -3  15          3.36          7.79         3.45 o                         
   2  -3  15          1.99          6.70         3.31 o                         
   3  -3  15          6.97         11.54         3.22 o                         
  -5  -2  15          5.47         11.59         3.88 o                         
  -4  -2  15         43.74         49.87         5.16 o                         
  -3  -2  15          9.79         15.80         3.96 o                         
  -2  -2  15         17.17         22.08         3.98 o                         
  -1  -2  15          2.85          7.27         9.62 o                         
   0  -2  15         16.41         14.14         3.60 o                         
   1  -2  15          0.41         -0.53         3.01 o                         
   2  -2  15          1.31          4.38         3.81 o                         
   3  -2  15         35.82         31.07         4.44 o                         
  -5  -1  15         27.44         34.72         4.24 o                         
  -4  -1  15         18.10         20.59         4.15 o                         
  -3  -1  15         12.87         18.48         3.96 o                         
  -2  -1  15         47.34         42.98         4.44 o                         
  -1  -1  15          0.24          8.46         3.13 o                         
   0  -1  15        265.71        267.84        24.91 o                         
   1  -1  15         12.32         16.78         3.64 o                         
   2  -1  15         22.73         26.38         3.39 o                         
   3  -1  15          0.69          8.55         4.47 o                         
  -6   0  15         11.14         10.50         4.36 o                         
  -5   0  15          2.87          9.93         4.06 o                         
  -4   0  15          5.65          8.26         3.46 o                         
  -3   0  15          3.75          7.18         3.41 o                         
  -2   0  15         72.10         65.87         6.69 o                         
  -1   0  15         11.18          9.92         3.07 o                         
   0   0  15          9.71         12.69         2.95 o                         
   1   0  15         56.14         52.78         4.57 o                         
   2   0  15          0.01          7.99         3.03 o                         
   3   0  15          0.85          7.82         3.21 o                         
  -6   1  15          4.53         11.07         3.72 o                         
  -5   1  15          2.25         11.54         3.90 o                         
  -4   1  15         29.95         24.27         3.99 o                         
  -3   1  15          9.33         14.60         3.74 o                         
  -2   1  15         28.87         31.88         4.13 o                         
  -1   1  15          6.31         12.45         4.56 o                         
   0   1  15          0.00          4.76         2.74 o                         
   1   1  15          0.78          3.31         2.99 o                         
   2   1  15         18.27         15.82         3.04 o                         
  -6   2  15         28.29         20.15         3.87 o                         
  -5   2  15         18.93         18.06         3.94 o                         
  -4   2  15         20.61         22.27         3.32 o                         
  -3   2  15        317.06        350.57        15.46 o                         
  -2   2  15        153.66        166.76        10.63 o                         
  -1   2  15          2.06          6.01         2.75 o                         
   0   2  15          1.38          5.09         2.81 o                         
   1   2  15          3.49          1.91         3.64 o                         
   2   2  15         14.95         12.48         6.73 o                         
  -5   3  15          1.93          8.43         3.45 o                         
  -4   3  15          2.40         12.90         4.50 o                         
  -3   3  15          1.92          8.56         3.36 o                         
  -2   3  15         17.98         22.58         3.84 o                         
  -1   3  15          9.23         11.25         3.44 o                         
   0   3  15         12.82         16.08         5.62 o                         
   1   3  15          7.92          8.88         3.15 o                         
  -5   4  15         27.50         22.29         4.05 o                         
  -4   4  15        388.40        423.72        22.57 o                         
  -3   4  15        188.60        207.30         9.48 o                         
  -2   4  15          0.16          3.43         3.42 o                         
  -1   4  15          0.56          9.12         3.29 o                         
   0   4  15          5.16         14.07         3.38 o                         
  -4   5  15         21.31         24.41         4.22 o                         
  -3   5  15         19.44         22.22         5.36 o                         
  -2   5  15         23.20         24.99         4.75 o                         
  -1   5  15          0.00          7.94         3.27 o                         
  -4   6  15          5.05          9.24         4.11 o                         
  -3   6  15         34.66         29.68         4.70 o                         
  -1  -5  16         17.64         14.07         9.22 o                         
   0  -5  16          5.29         11.58         4.44 o                         
   1  -5  16          3.77          7.24         3.40 o                         
   2  -5  16          0.88          5.88         3.28 o                         
  -2  -4  16         73.91         90.35        14.78 o                         
  -1  -4  16         22.40         21.91         4.51 o                         
   0  -4  16          0.99          8.25         4.10 o                         
   1  -4  16          0.47          9.18         4.75 o                         
   2  -4  16          0.57          6.90         3.23 o                         
  -4  -3  16          9.29         16.58         4.90 o                         
  -3  -3  16         35.57         37.31         5.26 o                         
  -2  -3  16          0.40         13.11         4.00 o                         
  -1  -3  16         22.95         23.91         4.36 o                         
   0  -3  16         11.28         16.09         3.18 o                         
   1  -3  16          8.09         13.76         3.15 o                         
   2  -3  16          0.47          4.47         5.11 o                         
   3  -3  16          2.88          5.15         4.69 o                         
  -4  -2  16         14.83         17.00         4.51 o                         
  -3  -2  16          1.87          9.84         4.00 o                         
  -2  -2  16         16.03         14.48         4.03 o                         
  -1  -2  16         21.37         22.10         4.05 o                         
   0  -2  16         25.17         27.42         5.46 o                         
   1  -2  16          0.00          4.02         3.44 o                         
   2  -2  16          2.26          7.51         4.55 o                         
   3  -2  16          4.69          6.38         3.95 o                         
  -5  -1  16         27.58         33.23         5.28 o                         
  -4  -1  16          3.10         16.55         7.38 o                         
  -3  -1  16          0.22          7.72         3.82 o                         
  -2  -1  16          8.07          8.36         3.61 o                         
  -1  -1  16          5.47          9.71         4.96 o                         
   0  -1  16         34.28         30.39         5.20 o                         
   1  -1  16         16.58         16.84         4.62 o                         
   2  -1  16          2.88          8.80         5.42 o                         
  -5   0  16         20.60         23.96         4.73 o                         
  -4   0  16         15.62         17.13         4.18 o                         
  -3   0  16          4.37         10.25         3.65 o                         
  -2   0  16          2.01          9.06         4.78 o                         
  -1   0  16         28.06         23.17         4.65 o                         
   0   0  16          0.07          1.43         3.86 o                         
   1   0  16          4.82         15.71         3.81 o                         
   2   0  16          0.02          5.97         3.70 o                         
  -5   1  16          0.00         14.38         4.05 o                         
  -4   1  16          0.01          8.47         3.68 o                         
  -3   1  16          0.53          8.71         3.33 o                         
  -2   1  16         94.09        100.54         6.40 o                         
  -1   1  16        162.18        175.65         6.17 o                         
   0   1  16          0.51          0.93         3.21 o                         
   1   1  16          0.77          7.90         3.41 o                         
   2   1  16         73.12         64.71         8.52 o                         
  -5   2  16          1.10          8.12         5.26 o                         
  -4   2  16         21.24         20.66         4.08 o                         
  -3   2  16          0.43          9.32         3.69 o                         
  -2   2  16         14.90         19.45         4.00 o                         
  -1   2  16         11.61         11.69         3.17 o                         
   0   2  16         14.64         22.11         3.55 o                         
   1   2  16          6.82         12.96         3.43 o                         
  -5   3  16          6.65         12.79         4.05 o                         
  -4   3  16         13.80         17.50         4.01 o                         
  -3   3  16        108.07        101.18         6.05 o                         
  -2   3  16          4.81         10.00         3.74 o                         
  -1   3  16          0.57         12.22         4.41 o                         
   0   3  16          6.92         17.21         3.41 o                         
  -5   4  16         18.19         16.68         4.29 o                         
  -4   4  16          4.50         13.91         4.01 o                         
  -3   4  16        405.54        446.57        20.67 o                         
  -2   4  16         12.79         18.53         5.53 o                         
  -1   4  16          5.88          8.82         4.19 o                         
  -4   5  16          0.09         10.24         4.11 o                         
  -3   5  16        176.86        169.53         7.52 o                         
  -2   5  16          8.92         13.88         4.18 o                         
  -1  -4  17         13.21         16.67         4.64 o                         
   0  -4  17         10.84         18.62         4.80 o                         
   1  -4  17         19.85         25.04         5.21 o                         
  -2  -3  17          5.86         14.36         4.46 o                         
  -1  -3  17          0.05         22.71         8.22 o                         
   0  -3  17          0.45          6.02         4.05 o                         
   1  -3  17          1.75          9.21         3.35 o                         
   2  -3  17         26.84         21.99         4.75 o                         
  -3  -2  17         92.01         95.18         8.27 o                         
  -2  -2  17         16.97         17.94         4.53 o                         
  -1  -2  17          4.80          6.41         3.81 o                         
   0  -2  17          0.13         13.56         4.49 o                         
   1  -2  17          3.21          5.34         3.80 o                         
   2  -2  17         25.34         23.90         4.64 o                         
  -4  -1  17          0.90         16.17         4.73 o                         
  -3  -1  17         35.10         45.34         8.77 o                         
  -2  -1  17          1.88          5.71         7.24 o                         
  -1  -1  17          2.46         17.42         5.65 o                         
   0  -1  17          7.91          9.75         4.90 o                         
   1  -1  17          1.41         11.01         4.13 o                         
   2  -1  17          0.35          8.84         6.72 o                         
  -4   0  17         24.90         32.69         4.89 o                         
  -3   0  17          9.91          5.88         5.43 o                         
  -2   0  17          1.86          5.20         4.88 o                         
  -1   0  17          3.22          6.24         3.41 o                         
   0   0  17          6.31          7.42         3.56 o                         
   1   0  17          2.14          9.56         4.02 o                         
  -4   1  17         14.50         26.02         5.99 o                         
  -3   1  17         16.78         16.47         4.40 o                         
  -2   1  17         33.78         38.16         4.88 o                         
  -1   1  17         12.42         12.34         3.28 o                         
   0   1  17        130.59        135.29         7.40 o                         
   1   1  17          6.67         17.73         3.95 o                         
  -4   2  17          1.62          6.01         4.11 o                         
  -3   2  17          7.82         27.40        15.31 o                         
  -2   2  17         19.95         18.54         5.59 o                         
  -1   2  17          4.71         14.14         3.53 o                         
   0   2  17          5.99         12.12         3.58 o                         
  -4   3  17         24.95         28.08         6.36 o                         
  -3   3  17         28.27         22.17         4.41 o                         
  -2   3  17          1.42          7.89         4.11 o                         
  -1   3  17          0.13          8.34         3.42 o                         
  -3   4  17        175.74        179.70        11.24 o                         
  -2   4  17         27.88         24.24         4.81 o                         
  -2  -2  18         26.16         29.47         5.22 o                         
  -1  -2  18         14.66         14.72         7.33 o                         
   0  -2  18          6.41          8.19         3.51 o                         
  -3  -1  18         22.62         33.51         5.89 o                         
  -2  -1  18          0.61         11.62         4.35 o                         
  -1  -1  18         14.71         23.60         6.43 o                         
   0  -1  18          5.67         16.03         7.92 o                         
  -3   0  18          0.12         10.07         4.35 o                         
  -2   0  18         11.76         17.18         5.41 o                         
  -1   0  18          9.39         17.57         5.97 o                         
   0   0  18         21.43         13.68         4.16 o                         
  -3   1  18          0.06          5.07         4.36 o                         
  -2   1  18          4.14          7.89         5.23 o                         
  -1   1  18          4.02         12.33         3.59 o                         
   0   1  18         17.17         18.11         8.12 o                         
  -3   2  18          1.89          8.87         4.62 o                         
  -2   2  18          1.32         11.94         4.66 o                         
  -1   2  18          6.26         12.45         8.07 o                         
                                                                                
